# Supplementary material for: A consensus cell type atlas from multiple connectomes reveals principles of circuit stereotypy and variation
Source: bioRxiv. 2023 Jun 27:2023.06.27.546055. Preprint. [Version 1] doi: 10.1101/2023.06.27.546055 (PMC10327018; doi:10.1101/2023.06.27.546055)
Supplement: Supplement 1 [file media-1.tsv]

supervoxel_id	root_id	pos_x	pos_y	pos_z	soma_x	soma_y	soma_z	nucleus_id	flow	super_class	cell_class	cell_sub_class	cell_type	hemibrain_type	ito_lee_hemilineage	hartenstein_hemilineage	morphology_group	top_nt	top_nt_conf	side	nerve	fbbt_id	status
78112261444987077	720575940628857210	109306	50491	3960	104904.0	47464.0	5461.0	2453924.0	intrinsic	central				PS180	SMPpv2_ventral	CP1_ventral	SMPpv2_ventral_3	acetylcholine	0.9144994020462036	left		FBbt_20001935
82475466912542440	720575940626838909	172029	55635	1592	177472.0	56936.0	1429.0	7393349.0	intrinsic	central					VLPl2_medial	BLAv2_medial	VLPl2_medial_1	acetylcholine	0.6380875110626221	right
83038623024880664	720575940626046919	180632	58664	1925	180632.0	58664.0	1925.0	7415038.0	intrinsic	central				AVLP429				acetylcholine	0.8384541273117065	right		FBbt_20000538
79801523353604463	720575940630311383	133800	56063	1847	180728.0	61008.0	1630.0	7415013.0	intrinsic	central				AVLP151	putative_primary	putative_primary		acetylcholine	0.7551161646842957	right		FBbt_20000260
83038554439606237	720575940633370649	180496	57448	2989	180496.0	57448.0	2989.0	7415848.0	intrinsic	visual_projection				LC27				acetylcholine	0.8865469098091125	right		FBbt_00051248
83038760597920695	720575940638709326	180165	60936	2866	180608.0	59880.0	2461.0	7415851.0	intrinsic	visual_projection								glutamate	0.7896539568901062	right
83038760597921847	720575940621207211	180215	60963	2866	180536.0	61056.0	2758.0	7415838.0	intrinsic	visual_projection								acetylcholine	0.8737744688987732	right
82898366706785527	720575940622660490	178816	65680	2747	178816.0	65680.0	2747.0	7415441.0	intrinsic	visual_projection								glutamate	0.6256458759307861	right
82968323536800697	720575940659799937	179630	59512	5853	177744.0	65304.0	6053.0	7421409.0	intrinsic	visual_projection				VS	putative_primary	putative_primary		acetylcholine	0.3753949701786041	right
82405373583145252	720575940626729349	171664	59624	5706	171664.0	59624.0	5706.0	7107490.0	intrinsic	visual_projection				LPC1				acetylcholine	0.6638501286506653	right		FBbt_00111767
82475604418645257	720575940643249608	172157	57725	2137	171744.0	58648.0	918.0	7102560.0	intrinsic	central					VLPl&d1_lateral	BLAv1_posterior	VLPl&d1_lateral_2	acetylcholine	0.8658968806266785	right
82897267531093292	720575940619414918	178760	48912	5615	178760.0	48912.0	5615.0	7384088.0	intrinsic	visual_projection				LC18	VPNp2		VPNp2_1	acetylcholine	0.7399216294288635	right		FBbt_00111753
82757629016901138	720575940629394885	176592	65184	1349	176592.0	65184.0	1349.0	7413625.0	intrinsic	central					VLPl1_or_VLPl5	BLVa3_or_4	VLPl1_or_VLPl5_1	acetylcholine	0.8757854700088501	right
82616479212067785	720575940619380485	175014	59496	1424	175584.0	65184.0	1298.0	7413245.0	intrinsic	central					VLPa1_lateral	DALl2_lateral	VLPa1_lateral_5	acetylcholine	0.7904885411262512	right
82406060777979077	720575940627895056	171912	69640	5744	171912.0	69640.0	5744.0	7144243.0	intrinsic	visual_projection				LLPC1,LLPC2a,LLPC2b,LLPC2c,LLPC2d,LLPC3				acetylcholine	0.6155142188072205	right
82406266936583744	720575940617252445	171704	72344	5851	171704.0	72344.0	5851.0	7144057.0	intrinsic	visual_projection				LLPC1,LLPC2a,LLPC2b,LLPC2c,LLPC2d,LLPC3				acetylcholine	0.6445001363754272	right
82406266936433904	720575940621276585	171752	72496	5747	171752.0	72496.0	5747.0	7143986.0	intrinsic	visual_projection				LLPC1,LLPC2a,LLPC2b,LLPC2c,LLPC2d,LLPC3				acetylcholine	0.7553507089614868	right
82546454669280814	720575940630700348	173088	65136	5975	173088.0	65136.0	5975.0	7418149.0	intrinsic	visual_projection				VS	putative_primary	putative_primary		acetylcholine	0.8183797597885132	right
82898366640190808	720575940620360528	178400	65344	2560	178400.0	65344.0	2560.0	7415375.0	intrinsic	visual_projection					VPNl&d1_lateral	BLAl2_lateral	VPNl&d1_lateral_1	glutamate	0.7890565395355225	right
82546797729964253	720575940618864833	173809	69680	2039	174152.0	73984.0	1601.0	7431670.0	intrinsic	central					VLPl1_or_VLPl5	BLVa3_or_4	VLPl1_or_VLPl5_1	acetylcholine	0.8788734674453735	right
82616410492623268	720575940611576050	174773	58592	1424	174440.0	65232.0	1299.0	7411785.0	intrinsic	central					VLPa1_lateral	DALl2_lateral	VLPa1_lateral_2	acetylcholine	0.8084061741828918	right
82616410492620512	720575940644053540	174734	58666	1423	173264.0	65400.0	1131.0	7411661.0	intrinsic	central					VLPa1_lateral	DALl2_lateral	VLPa1_lateral_7	acetylcholine	0.5185024738311768	right
82547072607860131	720575940626812433	173040	74064	1984	173040.0	74064.0	1984.0	7431463.0	intrinsic	central					VLPl&p1_lateral	BLVp2_anterior	VLPl&p1_lateral_3	acetylcholine	0.7123882174491882	right
82052086283540965	720575940626062364	166346	38353	2139	174128.0	40768.0	1840.0	7339706.0	intrinsic	central				LHAD2c3	VLPd1	DPLam	VLPd1_2	acetylcholine	0.8368558883666992	right		FBbt_00051613
79025474235763961	720575940631118354	122464	26288	1356	122464.0	26288.0	1356.0	3572483.0	intrinsic	central				LAL007	putative_primary	putative_primary		acetylcholine	0.9197272062301636	left		FBbt_20001303
79307155371093328	720575940631815993	126773	29479	1494	122968.0	29064.0	1160.0	3572613.0	intrinsic	central				SMP096	SMPad1	DAMv1_or_2	SMPad1_2	glutamate	0.5761338472366333	left		FBbt_20002958
81841667178729473	720575940618183765	163638	48225	1692	171760.0	49464.0	1282.0	7083012.0	intrinsic	central					VLPl&d1_dorsal	BLAv1_medial	VLPl&d1_dorsal_1	acetylcholine	0.7714700698852539	right
82404479693409762	720575940647207044	171536	46424	1838	171536.0	46424.0	1838.0	7082881.0	intrinsic	central				CL064	putative_primary	putative_primary		gaba	0.7621471285820007	right		FBbt_20000769
79236717973955544	720575940639598909	125654	28565	1583	128344.0	27872.0	1073.0	4386730.0	intrinsic	central					SMPad2	DAMd2_or_3	SMPad2_2	glutamate	0.7538527846336365	left
79729436555562132	720575940623294647	132237	31069	1419	130528.0	32776.0	1075.0	4391971.0	intrinsic	central				SMP106	SMPad1	DAMv1_or_2	SMPad1_1	glutamate	0.8248240351676941	right		FBbt_20002968
79588355603455515	720575940614623455	130520	25960	2075	130520.0	25960.0	2075.0	4391896.0	efferent	endocrine	pars intercerebralis		PI	PI1,PI2,PI3	DILP__prim	DILP__prim	DILP__prim_1	acetylcholine	0.34286659955978394	left	NCC
79448854932107696	720575940624185095	128157	44368	1507	130560.0	24384.0	1525.0	4361305.0	intrinsic	central	MBON			MBON02	putative_primary	putative_primary		glutamate	0.6162066459655762	right		FBbt_00111012	outlier_seg
79658724414985268	720575940603765280	131305	26212	2749	130160.0	24240.0	2541.0	4369619.0	efferent	endocrine	pars intercerebralis		PI	PI1,PI2,PI3	DILP__prim	DILP__prim	DILP__prim_1	acetylcholine	0.2774316072463989	left	NCC
79588286951470225	720575940618152256	130232	24208	2885	130232.0	24208.0	2885.0	4369785.0	intrinsic	central					putative_primary	putative_primary		acetylcholine	0.8991417288780212	right
79449405157318755	720575940629701484	128477	52724	4806	131472.0	30664.0	3033.0	4394240.0	intrinsic	central				PS126	putative_primary	putative_primary		acetylcholine	0.8705918192863464	left		FBbt_20001881
79658793067341337	720575940622318085	131240	27128	2232	131240.0	27128.0	2232.0	4393874.0	intrinsic	visual_projection	ocellar	ocellar_interneuron	OCG01e	OCG01				acetylcholine	0.6775693297386169	right
79658930573699641	720575940622825608	131344	28296	2933	131344.0	28296.0	2933.0	4394218.0	intrinsic	central					putative_primary	putative_primary		acetylcholine	0.9224239587783813	right
79377111999736789	720575940630692143	127608	24184	3067	127608.0	24184.0	3067.0	4367388.0	intrinsic	central	CX	columnar		hDeltaJ	DM1_CX_p	DPMm1_CX_p	DM1_CX_p_4	acetylcholine	0.43671876192092896	left		FBbt_00052286
79729436555553244	720575940631780812	132143	31150	1419	131168.0	31784.0	1363.0	4392656.0	intrinsic	central				SMP106	SMPad1	DAMv1_or_2	SMPad1_1	glutamate	0.8638418912887573	right		FBbt_20002968
79799805299729658	720575940612707811	133059	30398	1419	131568.0	29808.0	1092.0	4392892.0	intrinsic	central					SMPad1	DAMv1_or_2	SMPad1_2	glutamate	0.8271849751472473	right
80011942324010318	720575940624117245	136167	46241	1140	131632.0	26480.0	1878.0	4392829.0	intrinsic	central	MBON			MBON01	putative_primary	putative_primary		glutamate	0.7283146977424622	right		FBbt_00100234
79378073870866652	720575940643174048	127450	37788	1337	131368.0	26480.0	1149.0	4392689.0	intrinsic	central					SMPad3	DAMd1	SMPad3_2	glutamate	0.8260096311569214	right
78885630369268577	720575940630210375	120569	40170	3586	126216.0	27688.0	1012.0	4386037.0	intrinsic	central				PS004	SMPad2	DAMd2_or_3	SMPad2_2	glutamate	0.888218104839325	left		FBbt_20001759
79306811773532642	720575940615763573	125872	24304	1385	125872.0	24304.0	1385.0	4355528.0	intrinsic	central				SMP116	SMPad3	DAMd1	SMPad3_1	glutamate	0.7831041812896729	left		FBbt_20002978
79659823792511630	720575940627951619	131320	42073	1811	126696.0	24224.0	1499.0	4357962.0	intrinsic	central					SMPad3	DAMd1	SMPad3_1	glutamate	0.8401001691818237	left
79729230463904985	720575940625157680	132341	27330	1714	124384.0	24352.0	1695.0	4352884.0	intrinsic	central				SMP119	SMPad3	DAMd1	SMPad3_1	glutamate	0.711299479007721	left		FBbt_20002981
79377180517589244	720575940604565350	127512	24224	1340	127512.0	24224.0	1340.0	4358743.0	intrinsic	central					SMPad3	DAMd1	SMPad3_2	glutamate	0.7960338592529297	left
82545285968464713	720575940611980207	173875	47368	2403	180584.0	44912.0	1990.0	7374583.0	intrinsic	central					SLPal5	BLAd5	SLPal5_3	glutamate	0.8127818703651428	right
77618374632589286	720575940624402173	101863	31209	4323	128144.0	23056.0	3021.0	4367706.0	efferent	descending	DN		DNpe053	SMP454	putative_primary	putative_primary		acetylcholine	0.958113431930542	left	CV	FBbt_00047517
79447549529912375	720575940617073876	128376	24848	3116	128376.0	24848.0	3116.0	4373165.0	intrinsic	central	CX	columnar		hDeltaJ	DM1_CX_p	DPMm1_CX_p	DM1_CX_p_4	serotonin	0.6399086117744446	left		FBbt_00052286
82544942371243008	720575940620390848	173785	41753	2548	178992.0	40592.0	2218.0	7350729.0	intrinsic	central				LHAD1a4	SLPal2	DPLal3	SLPal2_2	acetylcholine	0.9136824011802673	right
79799530488612216	720575940646609716	133071	27041	1714	128968.0	24840.0	2242.0	4368877.0	intrinsic	central					SMPad3	DAMd1	SMPad3_2	glutamate	0.7506438493728638	left
79517918207014648	720575940621202670	128960	25088	2631	128960.0	25088.0	2631.0	4368811.0	intrinsic	visual_projection	ocellar	ocellar_interneuron	OCG01e	OCG01				acetylcholine	0.8142173290252686	left
82615654846370542	720575940639181365	174464	47490	3100	179744.0	49144.0	2442.0	7377141.0	intrinsic	central					LHa3	BLVa2	LHa3_4	acetylcholine	0.9570961594581604	right
82756667212806328	720575940630288697	176897	51166	3224	180664.0	46656.0	2940.0	7377630.0	intrinsic	central					SLPa&l1_lateral	BLAvm_posterior	SLPa&l1_lateral_1	glutamate	0.5146445035934448	right
83037867244341748	720575940609641284	180672	46744	2604	180672.0	46744.0	2604.0	7377615.0	intrinsic	central				SLP064	SLPav2	BLD2	SLPav2_1	glutamate	0.6544224619865417	right		FBbt_20002458
82404411041351160	720575940635545848	171697	45478	2560	180656.0	47296.0	2480.0	7377642.0	intrinsic	central					LHa1	BLAd1	LHa1_3	acetylcholine	0.8676655292510986	right
83037523580421323	720575940631724077	180568	41800	2523	180568.0	41800.0	2523.0	7377598.0	intrinsic	central					SIPa1_ventral	BLAd2_ventral	SIPa1_ventral_1	glutamate	0.8488170504570007	right
82545285968463387	720575940628023882	173171	47282	2403	177600.0	47576.0	2007.0	7372746.0	intrinsic	central					LHa1	BLAd1	LHa1_3	acetylcholine	0.8938525319099426	right
82686160828747664	720575940629248374	175608	49512	1943	175608.0	49512.0	1943.0	7371208.0	intrinsic	central				AOTU065				acetylcholine	0.8199946284294128	right		FBbt_20000064
82685611072544931	720575940630233047	175876	40632	1906	175832.0	40640.0	1886.0	7343282.0	intrinsic	central					SLPal2	DPLal3	SLPal2_2	acetylcholine	0.854809045791626	right
78603674154508539	720575940608166748	115731	33244	1777	122336.0	30328.0	959.0	3559960.0	intrinsic	central	DAN			PAM06	CREa2_medial	DALcm1_medial	CREa2_medial_4	dopamine	0.7604963779449463	left
79237473888271878	720575940617466395	125095	40514	1634	122584.0	31216.0	936.0	3560536.0	intrinsic	central	DAN			PAM05	CREa2_medial	DALcm1_medial	CREa2_medial_4	dopamine	0.8121079802513123	left		FBbt_00111017
82756529505357422	720575940621553279	176600	49584	1544	176600.0	49584.0	1544.0	7372327.0	intrinsic	central				CL094				acetylcholine	0.5963818430900574	right		FBbt_20000799	outlier_seg
81912242417338031	720575940608027915	164178	51147	4597	178840.0	41128.0	4894.0	7355593.0	intrinsic	central					VLPp&l1_anterior	DPLpv_anterior	VLPp&l1_anterior_3	gaba	0.7738468647003174	right
82052292710962258	720575940607012482	166568	40666	4619	179872.0	41088.0	4480.0	7357290.0	intrinsic	central	LHLN				LHp3	CP5	LHp3_3	acetylcholine	0.9037856459617615	right
82685473901883974	720575940630147127	175785	38933	3650	179472.0	41344.0	4292.0	7357140.0	intrinsic	central					SLPp&v1_posterior	DPLp2_anterior	SLPp&v1_posterior_2	glutamate	0.7171105146408081	right
81841873673125108	720575940622812493	163755	51190	4597	176808.0	41240.0	4888.0	7353574.0	intrinsic	central					VLPp&l1_anterior	DPLpv_anterior	VLPp&l1_anterior_3	gaba	0.867415189743042	right
82614692908176497	720575940617650722	174456	32408	4306	174456.0	32408.0	4306.0	7336762.0	intrinsic	central	Kenyon_Cell		KCab	KCab-s	MBp4	MBp4		dopamine	0.6610774993896484	right		FBbt_00110930
79518605603077119	720575940625814873	129232	34984	4135	129232.0	34984.0	4135.0	4419272.0	intrinsic	central	CX	columnar		FC1A,FC1B,FC1F	DM1_CX_d2	DPMm1_CX_d2	DM1_CX_d2_3	acetylcholine	0.6160984635353088	left
79377730675757089	720575940627055303	127064	32640	4137	127064.0	32640.0	4137.0	4395327.0	efferent	descending	DN		DNpe081	PS169	putative_primary	putative_primary		acetylcholine	0.889495849609375	left	CV	FBbt_00047517	outlier_seg
79377730609015736	720575940637451497	127512	32456	3901	127512.0	32456.0	3901.0	4395415.0	intrinsic	central					DM1_antero_dorsal	DPMm1_antero_dorsal	DM1_antero_dorsal_1	acetylcholine	0.7806017398834229	left
82685061652122716	720575940620309072	175328	32464	4130	175328.0	32464.0	4130.0	7327339.0	intrinsic	visual_projection				CL125	SLPpl1	DPLl1	SLPpl1_2	glutamate	0.7016944289207458	right		FBbt_20000830
79026367991698403	720575940606597724	121990	39810	4487	122688.0	33976.0	5015.0	3622868.0	intrinsic	central	CX				DM3_CX_v	DPMpm2_CX_v	DM3_CX_v_6	acetylcholine	0.503866970539093	left
79448442547850897	720575940615376863	128360	37608	975	128360.0	37608.0	975.0	4412018.0	intrinsic	central				SMP604	putative_primary	putative_primary		glutamate	0.6365595459938049	left		FBbt_20003466
79588836506229896	720575940651601910	130200	32608	1481	130200.0	32608.0	1481.0	4391590.0	intrinsic	central				DNd01	putative_primary	putative_primary		glutamate	0.7447463274002075	left		FBbt_00047590
79447961578996156	720575940639806773	128478	30521	1493	129320.0	32328.0	1393.0	4390868.0	intrinsic	central				SMP092	SMPad1	DAMv1_or_2	SMPad1_2	glutamate	0.5198027491569519	left		FBbt_20002954
79167036760589259	720575940619293622	124174	38583	4516	124232.0	29272.0	4059.0	4394759.0	intrinsic	central	CX	columnar		hDeltaJ	DM2_CX_p	DPMpm1_CX_p	DM2_CX_p_3	acetylcholine	0.48216477036476135	left		FBbt_00052286
79026093046706888	720575940628278654	122736	35863	4010	127752.0	24256.0	3265.0	4373018.0	intrinsic	central					SMPpm1	DPMm2	SMPpm1_2	acetylcholine	0.8441565632820129	left
79026161766195332	720575940630006267	122528	36529	4022	122384.0	28984.0	3898.0	3574415.0	intrinsic	central				CL208	SMPpm1	DPMm2	SMPpm1_4	acetylcholine	0.8709210753440857	left		FBbt_20000913
79307224492630478	720575940634647732	126480	31080	4133	126480.0	31080.0	4133.0	4395220.0	intrinsic	central	CX	columnar		FC2A	DM2_CX_d1	DPMpm1_CX_d1	DM2_CX_d1_3	serotonin	0.31340619921684265	left
79236787028978512	720575940606882827	125760	29776	4142	125760.0	29776.0	4142.0	4395036.0	intrinsic	central	CX			PFR	DM2_CX_d2	DPMpm1_CX_d2	DM2_CX_d2_2	serotonin	0.4009833037853241	left
79658999293380042	720575940631082808	131504	29752	3083	131504.0	29752.0	3083.0	4394454.0	efferent	descending	DN		DNpe078	MDN	primary	primary		acetylcholine	0.7766998410224915	left	CV	FBbt_00111308
79658999360148462	720575940637274852	131376	29744	3365	131376.0	29744.0	3365.0	4397543.0	intrinsic	central				VES046				glutamate	0.8132930994033813	left		FBbt_20003512
79025886955058164	720575940617787353	122792	33328	4283	122792.0	33328.0	4283.0	3592556.0	intrinsic	central				PPM1203	putative_primary	putative_primary		dopamine	0.77215576171875	left			outlier_seg
79167036760569537	720575940620185254	123885	39069	4516	122416.0	31576.0	4773.0	3591773.0	intrinsic	central					DM2_central	DPMpm1_central	DM2_central_7	gaba	0.6573284864425659	left
78603468331963848	720575940628732471	116170	30323	4556	122456.0	27392.0	4099.0	3574443.0	intrinsic	central	Kenyon_Cell			KCg-m	MBp1	MBp1		dopamine	0.7138673067092896	left		FBbt_00111061
79096736735852939	720575940616299348	122986	39570	4487	122552.0	30592.0	4788.0	3592010.0	intrinsic	central	CX			PFNm,PFNp	DM3_CX_p	DPMpm2_CX_p	DM3_CX_p_2	acetylcholine	0.3547304570674896	left
79588218298882653	720575940630683410	130376	24184	3193	130376.0	24184.0	3193.0	4373749.0	intrinsic	central	CX	columnar		hDeltaE	DM1_CX_v	DPMm1_CX_v	DM1_CX_v_2	acetylcholine	0.7367308735847473	left		FBbt_00052281
79377730676240379	720575940624879678	127896	33232	4496	127896.0	33232.0	4496.0	4405674.0	intrinsic	central	CX			PEN_a(PEN1)	DM1_CX_p	DPMm1_CX_p	DM1_CX_p_1	acetylcholine	0.7150365710258484	left		FBbt_00049803
83037180251047831	720575940611897837	180616	36496	4246	180616.0	36496.0	4246.0	7358826.0	intrinsic	central					SLPad1_posterior	DPLl3_posterior	SLPad1_posterior_3	acetylcholine	0.8864539265632629	right
82403861553828957	720575940657919873	171578	36664	4547	180632.0	37208.0	4306.0	7358849.0	intrinsic	central					LHp2	DPLp1	LHp2_4	acetylcholine	0.9592733383178711	right
79377661889781626	720575940623280457	127128	31600	4082	127128.0	31600.0	4082.0	4395284.0	intrinsic	central	CX	columnar		hDeltaA	DM2_CX_p	DPMpm1_CX_p	DM2_CX_p_3	acetylcholine	0.7778279185295105	left		FBbt_00052277
82827035822884575	720575940633500084	177689	51339	2307	180608.0	54544.0	1859.0	7395792.0	intrinsic	central					VLPl2_posterior	BLAv2_posterior	VLPl2_posterior_2	acetylcholine	0.8518078327178955	right
83038416866042412	720575940646427012	180688	55544	1654	180688.0	55544.0	1654.0	7395781.0	intrinsic	central				AVLP267				acetylcholine	0.4093296527862549	right		FBbt_20000376
82475261022864936	720575940619251182	172782	52061	3892	176280.0	48928.0	3903.0	7377897.0	intrinsic	optic	bilateral				VPNp1_lateral	BLD5_lateral	VPNp1_lateral_2	acetylcholine	0.7492929697036743	right
82475261022844780	720575940622037139	172660	52292	3893	175584.0	48736.0	4003.0	7377804.0	intrinsic	optic	bilateral				VPNp1_lateral	BLD5_lateral	VPNp1_lateral_2	acetylcholine	0.5106986165046692	right
82826898518437836	720575940620532400	177200	48872	3550	177200.0	48872.0	3550.0	7378085.0	intrinsic	visual_projection			LC10c	LC10	VPNd2		VPNd2_3	acetylcholine	0.6434192061424255	right		FBbt_00100482
82967635872064300	720575940645607203	179152	48928	2118	179152.0	48928.0	2118.0	7377015.0	intrinsic	central				CL098	SLPav1_medial	BLAl1_medial	SLPav1_medial_4	acetylcholine	0.8483129143714905	right		FBbt_20000803
82615654779813300	720575940635013311	174616	47482	3030	180464.0	51688.0	2751.0	7396747.0	intrinsic	central					LHa2	BLVa1	LHa2_2	acetylcholine	0.8342466354370117	right
82827035822875746	720575940644623396	177856	51417	2307	180624.0	52448.0	2081.0	7396794.0	intrinsic	central				LHAV2b11	VLPl2_posterior	BLAv2_posterior	VLPl2_posterior_2	acetylcholine	0.6735124588012695	right		FBbt_00051636
83038417000648487	720575940634126176	180448	55120	3000	180448.0	55120.0	3000.0	7396783.0	intrinsic	visual_projection								acetylcholine	0.7988376617431641	right
82474917224210636	720575940620707750	172798	47014	2403	177864.0	48824.0	1654.0	7372957.0	intrinsic	central					LHa1	BLAd1	LHa1_3	acetylcholine	0.8715000748634338	right
82545285968463371	720575940619511345	173226	47230	2403	177536.0	48792.0	1934.0	7372731.0	intrinsic	central					LHa1	BLAd1	LHa1_3	acetylcholine	0.8895965218544006	right
82474298882849678	720575940625703114	172490	37697	3205	178648.0	48832.0	1951.0	7373567.0	intrinsic	central					LHa1	BLAd1	LHa1_3	acetylcholine	0.8926188945770264	right
82897198609971626	720575940619434432	179088	48560	3825	179088.0	48560.0	3825.0	7378535.0	intrinsic	visual_projection				LC9	VPNd3		VPNd3_2	acetylcholine	0.7606925964355469	right		FBbt_00100480
79658793134470958	720575940616153371	131198	27072	2749	126816.0	24896.0	1766.0	4358031.0	efferent	endocrine	pars intercerebralis		PI	PI1,PI2,PI3	DILP__prim	DILP__prim	DILP__prim_1	serotonin	0.2636178731918335	left	NCC
79730055030885626	720575940636351118	132938	39977	1472	127736.0	24872.0	1252.0	4359406.0	intrinsic	central					SMPad3	DAMd1	SMPad3_2	glutamate	0.7711705565452576	left
83037661421382651	720575940631855661	180632	44120	5142	180632.0	44120.0	5142.0	7384826.0	intrinsic	visual_projection								acetylcholine	0.9019945859909058	right
79096255497899466	720575940655628705	122887	32795	2754	126440.0	24848.0	1284.0	4357308.0	intrinsic	central				SMP068	SMPad2	DAMd2_or_3	SMPad2_1	glutamate	0.729070246219635	left		FBbt_20002930
80151786526669593	720575940617352059	138370	32923	1975	126688.0	24968.0	1387.0	4358440.0	intrinsic	central					SMPad3	DAMd1	SMPad3_1	glutamate	0.847434937953949	left
79447686701109976	720575940622107928	128595	27014	1523	129440.0	24608.0	1287.0	4360766.0	intrinsic	central					SMPad3	DAMd1	SMPad3_2	glutamate	0.6737368106842041	left
82826898786827369	720575940612779237	177664	49456	5554	177664.0	49456.0	5554.0	7383733.0	intrinsic	visual_projection				LC18	VPNp2		VPNp2_2	acetylcholine	0.7662143111228943	right		FBbt_00111753
82826692561404067	720575940629549049	177856	45808	5086	177856.0	45808.0	5086.0	7380952.0	intrinsic	visual_projection				LC9	VPNd3		VPNd3_1	acetylcholine	0.6601033806800842	right		FBbt_00100480
82334523534276236	720575940624540967	169966	52270	3686	180616.0	44672.0	3732.0	7379199.0	intrinsic	central					VPNp1_medial	BLD5_medial	VPNp1_medial_2	acetylcholine	0.5412433743476868	right
83037798659261236	720575940625752451	180312	46592	3740	180312.0	46592.0	3740.0	7379112.0	intrinsic	visual_projection				LC6	VPNd3		VPNd3_1	acetylcholine	0.5299237966537476	right		FBbt_00003876
82827035956972612	720575940620687621	177186	51406	3224	180624.0	48528.0	3336.0	7379183.0	intrinsic	central					SLPa&l1_lateral	BLAvm_posterior	SLPa&l1_lateral_2	glutamate	0.5225548148155212	right
82123486088665674	720575940604624998	167833	53365	4483	174232.0	45664.0	5159.0	7379890.0	intrinsic	central				PVLP113	VPNp&v1_posterior	BLP1_posterior	VPNp&v1_posterior_5	gaba	0.7252496480941772	right		FBbt_20002171
82615723633524512	720575940622258473	174512	48600	4063	174512.0	48600.0	4063.0	7377739.0	intrinsic	visual_projection				LPLC2	VPNd1	BLD6	VPNd1_3	acetylcholine	0.6228871941566467	right		FBbt_00111763
82967361396750029	720575940609058628	179960	45456	5150	179960.0	45456.0	5150.0	7381849.0	intrinsic	visual_projection				LC21	VPNp3		VPNp3_2	acetylcholine	0.7658454775810242	right		FBbt_00111756
83037730006982135	720575940628337103	180568	44696	4319	180568.0	44696.0	4319.0	7381989.0	intrinsic	visual_projection				LC9	VPNd3		VPNd3_1	acetylcholine	0.731940507888794	right		FBbt_00100480
82404686321308591	720575940627623467	171928	49488	5215	171928.0	49488.0	5215.0	7087102.0	intrinsic	visual_projection				LC18	VPNp2		VPNp2_3	acetylcholine	0.8064174056053162	right		FBbt_00111753
82967361396744692	720575940634721272	179272	45024	5152	179272.0	45024.0	5152.0	7381614.0	intrinsic	visual_projection				LC21	VPNp3		VPNp3_3	acetylcholine	0.7837024331092834	right		FBbt_00111756
82192892625593945	720575940624911548	168191	39143	3195	175008.0	48960.0	1806.0	7369537.0	intrinsic	central	LHCENT			LHCENT4	primary	primary		glutamate	0.6921660304069519	right		FBbt_00049797
82616341772993668	720575940626322746	174728	57624	1326	174728.0	57624.0	1326.0	7389742.0	intrinsic	central					VLPl4_anterior	BLD3_anterior	VLPl4_anterior_1	gaba	0.5668837428092957	right
81137567487647640	720575940627084905	153298	42541	2532	175840.0	48712.0	1449.0	7370550.0	intrinsic	central					VLPl&d1_dorsal	BLAv1_medial	VLPl&d1_dorsal_2	acetylcholine	0.8867791891098022	right
81912035922927129	720575940620625646	164332	48129	1690	171640.0	53136.0	1131.0	7090163.0	intrinsic	central					VLPl&d1_dorsal	BLAv1_medial	VLPl&d1_dorsal_1	acetylcholine	0.802468478679657	right
79100103788696083	720575940623037720	123448	90376	3069	123448.0	90376.0	3069.0	4009693.0	efferent	descending	DN		DNge104		MX3	MX3	MX3_1	gaba	0.5659362077713013	left	CV	FBbt_00047516
82406335119361775	720575940615011782	171584	74320	1894	171584.0	74320.0	1894.0	7159303.0	intrinsic	central					VLPl1_or_VLPl5	BLVa3_or_4	VLPl1_or_VLPl5_1	acetylcholine	0.9014031887054443	right
82546866449469506	720575940638364750	173126	71215	2039	172056.0	73344.0	1773.0	7136295.0	intrinsic	central					VLPl1_or_VLPl5	BLVa3_or_4	VLPl1_or_VLPl5_2	acetylcholine	0.8161420226097107	right
82406335253148850	720575940619724481	171488	74352	2595	171488.0	74352.0	2595.0	7163895.0	intrinsic	visual_projection			CB0002					acetylcholine	0.8427087664604187	right
82476703997637814	720575940627154152	172400	73456	2837	172400.0	73456.0	2837.0	7137336.0	intrinsic	visual_projection				hb1159944202				glutamate	0.4132114350795746	right
82687329126534305	720575940618901231	175537	66201	2179	176664.0	73728.0	1626.0	7434965.0	intrinsic	central					VLPl&p2_lateral	BLVp1_anterior	VLPl&p2_lateral_2	acetylcholine	0.7961677312850952	right
82406885009278021	720575940634583648	171680	82224	2817	171680.0	82224.0	2817.0	7164366.0	intrinsic	visual_projection				MC62				acetylcholine	0.8380895256996155	right		FBbt_00111768
82406541814257256	720575940607474443	171664	77176	5683	171664.0	77176.0	5683.0	7169913.0	intrinsic	visual_projection				LLPC1,LLPC2a,LLPC2b,LLPC2c,LLPC2d,LLPC3				acetylcholine	0.798787534236908	right
79100103855784644	720575940626770057	123128	90552	3297	123128.0	90552.0	3297.0	4095661.0	intrinsic	central			CB0004		MX12	MX12	MX12_2	acetylcholine	0.4330238103866577	left
79522316388119281	720575940635112544	129520	90552	3927	129520.0	90552.0	3927.0	4706460.0	intrinsic	central				hb1416796844	MX0__prim	MX0__prim	MX0__prim_1	dopamine	0.8297985196113586	center
78959297648207291	720575940620668609	121243	89137	3498	126424.0	90664.0	4245.0	4707475.0	efferent	descending	DN		DNge203		MX12__prim	MX12__prim	MX12__prim_1	acetylcholine	0.5825567841529846	left	CV	FBbt_00047516
79871960817252937	720575940618666142	134419	57018	1847	123304.0	90560.0	4524.0	4119072.0	efferent	descending	DN		DNg33		MX12__prim	MX12__prim	MX12__prim_1	acetylcholine	0.6220223307609558	left	CV	FBbt_00047625
79662022949896897	720575940626051514	131127	75297	2771	125744.0	90088.0	2898.0	4704226.0	intrinsic	central				OA-VUMa3	MD0__prim	MD0__prim	MD0__prim_4	octopamine	0.797919511795044	center
79380891839020393	720575940624539993	127351	80147	4812	130872.0	81544.0	5335.0	4675727.0	intrinsic	central					LB19	LB19	LB19_4	acetylcholine	0.8070048689842224	left
79170129204231221	720575940625711626	124488	84688	5086	130376.0	81632.0	5482.0	4675275.0	intrinsic	central					LB3	LB3	LB3_2	glutamate	0.3503817915916443	left
79662710346336540	720575940625345328	131907	85354	4575	131136.0	83872.0	5168.0	4708403.0	intrinsic	central					LB0_anterior	LB0_anterior	LB0_anterior_2	gaba	0.779963493347168	center
79169166728396199	720575940607541955	124568	70341	1630	131280.0	72456.0	2835.0	4645991.0	intrinsic	central								glutamate	0.5212205648422241	right
79309629339380473	720575940627466746	126037	66471	2020	122536.0	70968.0	900.0	3734946.0	intrinsic	central					FLAa3	BAmas2	FLAa3_2	acetylcholine	0.5869106650352478	left
80155085463972336	720575940611768803	138665	82296	4848	130952.0	80904.0	6031.0	4675954.0	intrinsic	central					LB3	LB3	LB3_2	glutamate	0.8170526623725891	right
78465342183696203	720575940643524808	114602	68589	4567	131432.0	79768.0	5905.0	4677200.0	intrinsic	central					LB3	LB3	LB3_2	glutamate	0.5970260500907898	right
79028704050940735	720575940625799513	122648	74504	1197	122648.0	74504.0	1197.0	3770819.0	efferent	motor	motor				putative_primary	putative_primary		glutamate	0.2956291437149048	left	PhN
79451947778269106	720575940629239934	128136	90112	5099	128136.0	90112.0	5099.0	4707713.0	intrinsic	central			CB0005		putative_primary	putative_primary		gaba	0.5093416571617126	left
79522316522309619	720575940638109668	128976	89768	4986	128976.0	89768.0	4986.0	4707897.0	efferent	descending	DN		DNge225		putative_primary	putative_primary		gaba	0.38853946328163147	left	CV	FBbt_00047516
79450779278345893	720575940637742150	128068	72876	2702	128968.0	89768.0	4647.0	4707908.0	intrinsic	central					LB5	LB5	LB5_2	acetylcholine	0.6641905903816223	left
79381579033917952	720575940638707901	127912	89792	4926	127912.0	89792.0	4926.0	4707676.0	intrinsic	central								<NA>		center
79663054010398587	720575940630697078	131664	90272	4735	131664.0	90272.0	4735.0	4799715.0	efferent	descending	DN		DNge216		putative_primary	putative_primary		glutamate	0.502269446849823	left	CV	FBbt_00051889
79663053943543347	720575940619588568	131576	90200	4400	131576.0	90200.0	4400.0	4708422.0	intrinsic	central								gaba	0.8067485094070435	left
79100103788438430	720575940610610841	123632	89832	2813	123632.0	89832.0	2813.0	4703945.0	efferent	descending	DN		DNg26		MX0__prim	MX0__prim	MX0__prim_4	serotonin	0.491591215133667	center	CV	FBbt_00047618
79661816858929647	720575940621970352	131824	71617	3521	127512.0	89768.0	2831.0	4704969.0	intrinsic	central				OA-VUMa2	MD0__prim	MD0__prim	MD0__prim_3	octopamine	0.8227716684341431	center		FBbt_00110157
79451947509343718	720575940621517481	128800	89952	2899	128800.0	89952.0	2899.0	4705696.0	intrinsic	central								glutamate	0.6545248031616211	left
79169510594755977	720575940612866410	124745	75623	4085	122392.0	90368.0	3227.0	3824041.0	intrinsic	central					MX3	MX3	MX3_1	gaba	0.5045227408409119	left
79451947509474922	720575940623703757	128928	90384	3020	128928.0	90384.0	3020.0	4705748.0	intrinsic	central				OA-VUMa7	MX0__prim	MX0__prim	MX0__prim_2	octopamine	0.7323495745658875	center		FBbt_00047936
82195778776581309	720575940632780359	167952	81584	2706	167952.0	81584.0	2706.0	7162119.0	intrinsic	visual_projection								gaba	0.7732938528060913	right
81632622664673996	720575940615906388	160499	79158	2664	166112.0	81672.0	2785.0	7160977.0	intrinsic	central					WEDa1	BAlv	WEDa1_2	gaba	0.7742886543273926	right
81632553945199347	720575940630622509	160606	78273	2663	165160.0	81656.0	2845.0	7160415.0	intrinsic	central				WED057	WEDa1	BAlv	WEDa1_2	gaba	0.7676611542701721	right		FBbt_20003607
82403380450485378	720575940622438621	171592	30072	4077	171592.0	30072.0	4077.0	7058385.0	intrinsic	central					SLPpl1	DPLl1	SLPpl1_3	glutamate	0.7393836379051208	right
81770680026544492	720575940628899454	161828	39160	2336	171592.0	26312.0	3372.0	7058375.0	intrinsic	central				SLP375				acetylcholine	0.9016554355621338	right		FBbt_20002769
81911074118931467	720575940619071323	164579	33538	3951	171608.0	26392.0	3626.0	7058387.0	intrinsic	central					VLPd&p1_posterior	DPLl2_posterior	VLPd&p1_posterior_2	acetylcholine	0.870899498462677	right
79518948730976158	720575940617857117	129616	40448	979	129616.0	40448.0	979.0	4412720.0	intrinsic	visual_centrifugal			CB0006					gaba	0.8915919661521912	left
79519429834187468	720575940625586122	129416	47560	1093	129416.0	47560.0	1093.0	4491247.0	intrinsic	central	ALPN	multiglomerular		M_smPNm1	putative_primary	putative_primary		gaba	0.7923099994659424	left		FBbt_00049747
78745992123918993	720575940659400577	117790	56765	1363	122304.0	47800.0	727.0	3664393.0	intrinsic	central	ALPN	uniglomerular		DA3_adPN	ALad1__prim	BAmv3__prim	ALad1__prim_5	acetylcholine	0.9420103430747986	left		FBbt_00100384
79237749235911264	720575940636455280	125088	43856	5180	125088.0	43856.0	5180.0	4498749.0	intrinsic	central	CX			ExR5	putative_primary	putative_primary		glutamate	0.5533024072647095	left		FBbt_00051230
79307911754966648	720575940629262380	126080	40784	4976	126080.0	40784.0	4976.0	4421655.0	intrinsic	central					DM1_dorsal	DPMm1_dorsal	DM1_dorsal_3	glutamate	0.3286093771457672	left
79660304761386523	720575940625626040	131456	48944	1045	131456.0	48944.0	1045.0	4494253.0	intrinsic	visual_centrifugal				LT36	putative_primary	putative_primary		gaba	0.927610456943512	left			outlier_seg
79097286088625984	720575940612468594	123416	48664	1114	123416.0	48664.0	1114.0	3666204.0	intrinsic	central	ALPN	multiglomerular		M_smPN6t2	putative_primary	putative_primary		gaba	0.876396894454956	left		FBbt_00049757
79450779613726008	720575940618870881	127928	72405	5152	128600.0	47624.0	5081.0	4499933.0	efferent	descending	DN		DNpe009	PS226	PSp2	CM5	PSp2_1	acetylcholine	0.6274144649505615	left	CV	FBbt_00047517
79307911755105348	720575940618771371	126504	41112	5078	126504.0	41112.0	5078.0	4422058.0	intrinsic	central				CL228,SMP491	DM1_dorsal	DPMm1_dorsal	DM1_dorsal_1	acetylcholine	0.4297354221343994	left			outlier_seg
78886042820247030	720575940625962152	120549	46039	4567	122608.0	43192.0	5307.0	3675621.0	intrinsic	central	CX	columnar		hDeltaD	DM4_CX_d3	CM4_CX_d3	DM4_CX_d3_1	acetylcholine	0.8941978812217712	left		FBbt_00052280
79659824128381144	720575940651611638	131296	41616	4605	131296.0	41616.0	4605.0	4501552.0	intrinsic	central				SMP490	DM1_dorsal	DPMm1_dorsal	DM1_dorsal_1	acetylcholine	0.5707836747169495	left		FBbt_20003352	outlier_seg
82685336261570683	720575940614186090	175752	36560	2084	175752.0	36560.0	2084.0	7343743.0	intrinsic	central					SLPad1_anterior	DPLl3_anterior	SLPad1_anterior_2	acetylcholine	0.8278699517250061	right
81559436354730368	720575940638890355	158744	37226	2086	174712.0	41280.0	1693.0	7340966.0	intrinsic	central			aSP-g		SLPal2	DPLal3	SLPal2_1	acetylcholine	0.8300424218177795	right
82474573693629800	720575940638098485	172492	42164	2678	175920.0	40696.0	1996.0	7343804.0	intrinsic	central				AVLP026	SLPal2	DPLal3	SLPal2_1	acetylcholine	0.5779486298561096	right		FBbt_20000135
78955999247531672	720575940636696286	121716	40305	4487	122472.0	37600.0	5194.0	3632787.0	intrinsic	central				SMP331	DM3_dorso_lateral	DPMpm2_dorso_lateral	DM3_dorso_lateral_2	acetylcholine	0.8199542760848999	left		FBbt_20003193
82685611072772372	720575940616182155	175152	41416	2054	175152.0	41416.0	2054.0	7342221.0	intrinsic	central				PVLP002	putative_primary	putative_primary		acetylcholine	0.9215303659439087	right		FBbt_20002060
82615311115492625	720575940613571295	174065	41679	2548	179416.0	41320.0	2088.0	7351006.0	intrinsic	central					SLPal2	DPLal3	SLPal2_2	acetylcholine	0.835146427154541	right
81770749014685836	720575940641782432	162575	40087	4558	171152.0	39744.0	4810.0	7076555.0	intrinsic	central					CLp2	CP4	CLp2_2	glutamate	0.7913405299186707	right
81559848873355834	720575940624574922	159548	43586	3976	171624.0	33112.0	4479.0	7067271.0	intrinsic	central	Kenyon_Cell		KCapbp-ap1	KCa'b'-ap1	MBp4	MBp4		dopamine	0.5479245185852051	right		FBbt:00049836
82122729972803489	720575940638549888	167719	42486	2722	180608.0	35624.0	2918.0	7351450.0	intrinsic	central					SLPal1	DPLal1	SLPal1_5	glutamate	0.8732492923736572	right
83037180049895652	720575940634166938	180592	36696	2898	180592.0	36696.0	2898.0	7351437.0	intrinsic	central				SLP030	SLPal1	DPLal1	SLPal1_3	glutamate	0.6190683245658875	right		FBbt_20002424
79237543010431614	720575940629845442	124960	41360	4712	124960.0	41360.0	4712.0	4421129.0	intrinsic	central				PS164,PS165	putative_primary	putative_primary		gaba	0.6412753462791443	left
81559848940227491	720575940636135543	159091	42943	4293	172040.0	32424.0	4390.0	7067387.0	intrinsic	central	Kenyon_Cell			KCg-m	MBp4	MBp4		dopamine	0.7991430163383484	right		FBbt_00111061
82825799140510594	720575940637264617	177312	33128	4174	177312.0	33128.0	4174.0	7337890.0	intrinsic	central				SLP248	putative_primary	putative_primary		glutamate	0.8803714513778687	right		FBbt_20002642
82896167884611618	720575940622476010	179096	33056	4130	179096.0	33056.0	4130.0	7338109.0	intrinsic	central					LHp2	DPLp1	LHp2_2	acetylcholine	0.9411290884017944	right
78885974100813064	720575940628307706	120266	45359	4565	122536.0	49608.0	5456.0	3708447.0	intrinsic	central	CX			PFNm,PFNp	DM4_CX_p	CM4_CX_p	DM4_CX_p_1	acetylcholine	0.461029589176178	left
78674043301368756	720575940622629193	116840	32748	4862	121040.0	24824.0	4190.0	3542404.0	intrinsic	central	Kenyon_Cell		KCab	KCab-s	MBp1	MBp1		dopamine	0.5592601895332336	left		FBbt_00110930
78814230966917838	720575940613237758	119344	24920	4410	119344.0	24920.0	4410.0	3541304.0	intrinsic	central	Kenyon_Cell			KCg-m	MBp1	MBp1		dopamine	0.7539101839065552	left		FBbt_00111061
78744549484248718	720575940644238496	117733	34558	4680	119184.0	23336.0	4074.0	3532805.0	intrinsic	central	Kenyon_Cell		KCapbp-m	KCa'b'-m	MBp1	MBp1		dopamine	0.5315495133399963	left		FBbt:00100253
78532755989862649	720575940631768121	115104	24976	4172	115104.0	24976.0	4172.0	2994946.0	intrinsic	central				SMP528	putative_primary	putative_primary		glutamate	0.7505733370780945	left		FBbt_20003390
78462249740203175	720575940611520947	114552	22328	4084	114552.0	22328.0	4084.0	2962446.0	intrinsic	central					SLPpm1	DPLm1	SLPpm1_2	glutamate	0.7685452699661255	left
77969874621801126	720575940617687067	106487	25476	3215	114296.0	23624.0	4278.0	2970430.0	intrinsic	central					SLPpm1	DPLm1	SLPpm1_3	glutamate	0.7555664777755737	left
78462387246189039	720575940621167030	114576	24680	4522	114576.0	24680.0	4522.0	2970688.0	intrinsic	central	Kenyon_Cell			KCg-m	MBp1	MBp1		dopamine	0.7011190056800842	left		FBbt_00111061
78533030868280983	720575940645303918	114765	28860	4555	115912.0	24296.0	4141.0	3536828.0	intrinsic	central	Kenyon_Cell		KCapbp-m	KCa'b'-m	MBp1	MBp1		dopamine	0.5180050730705261	left		FBbt:00100253
83179842086537038	720575940614395538	182552	65384	6085	182552.0	65384.0	6085.0	7682167.0	intrinsic	visual_projection				LLPC1,LLPC2a,LLPC2b,LLPC2c,LLPC2d,LLPC3				acetylcholine	0.6062608361244202	right
78603743276817346	720575940637171684	116200	34224	4967	118688.0	24224.0	4288.0	3539448.0	intrinsic	central	Kenyon_Cell		KCab	KCab-s	MBp1	MBp1		dopamine	0.631551206111908	left		FBbt_00110930
78603811862266772	720575940630715979	115635	34771	4103	118808.0	29864.0	4041.0	3573826.0	intrinsic	central				SMP482	SMPpv1	DPMpl1	SMPpv1_2	acetylcholine	0.7999064922332764	left		FBbt_20003344
78532686934898634	720575940614684822	115008	24168	1802	115008.0	24168.0	1802.0	2954953.0	intrinsic	central				LAL022	CREa2_ventral	DALcm1_ventral	CREa2_ventral_3	acetylcholine	0.7885202765464783	left		FBbt_20001318
78392155873859399	720575940622216984	112995	26734	4047	119560.0	24248.0	3918.0	3532921.0	intrinsic	central				CL152	CLp1_or_SLPpm2	DPLc4_or_DPLc2	CLp1_or_SLPpm2_3	glutamate	0.7410132884979248	left		FBbt_20000857
78603811928852910	720575940622617748	115739	35208	4219	118872.0	32000.0	4140.0	3573934.0	intrinsic	central					SMPpv1	DPMpl1	SMPpv1_1	acetylcholine	0.6147056818008423	left
79026092979648796	720575940617273233	122039	36087	3561	123144.0	28552.0	1069.0	3572674.0	intrinsic	central					SMPad2	DAMd2_or_3	SMPad2_1	gaba	0.8454329967498779	left
78885080747060099	720575940615082050	120152	32040	4140	120152.0	32040.0	4140.0	3574126.0	efferent	descending	DN		DNpe027	PS166	putative_primary	putative_primary		acetylcholine	0.7823535203933716	left	CV	FBbt_00047517
78462524751627379	720575940627584262	114296	27008	4632	114296.0	27008.0	4632.0	2994101.0	intrinsic	central	Kenyon_Cell		KCab	KCab-c	MBp1	MBp1		dopamine	0.6113889217376709	left		FBbt_00110929
78462524751745137	720575940621187166	114432	26632	4692	114432.0	26632.0	4692.0	2994351.0	intrinsic	central	Kenyon_Cell		KCab	KCab-m	MBp1	MBp1		dopamine	0.5890940427780151	left		FBbt_00100248
78462524751858614	720575940639018147	114264	26408	4773	114264.0	26408.0	4773.0	2993944.0	intrinsic	central	Kenyon_Cell			KCg-m	MBp1	MBp1		dopamine	0.7507011890411377	left		FBbt_00111061
78533786849369973	720575940622606315	115174	39671	4870	123280.0	25064.0	4009.0	3574566.0	intrinsic	central	Kenyon_Cell		KCapbp-m	KCa'b'-m	MBp1	MBp1		dopamine	0.4583396315574646	left		FBbt:00100253
78462456032260619	720575940627048522	114336	25736	4691	114336.0	25736.0	4691.0	2994018.0	intrinsic	central	Kenyon_Cell			KCab-p	MBp1	MBp1		dopamine	0.6341270804405212	left		FBbt_00110931
78322267830276282	720575940615200322	112281	33702	1460	118040.0	31816.0	993.0	3548115.0	intrinsic	central	DAN			PAM11	CREa2_medial	DALcm1_medial	CREa2_medial_1	dopamine	0.8309187293052673	left		FBbt_00111022
78814230630967571	720575940637078106	119096	24232	1575	119096.0	24232.0	1575.0	3518577.0	intrinsic	central			CB0007		CREa2_ventral	DALcm1_ventral	CREa2_ventral_1	acetylcholine	0.7715241312980652	left
78462455898142070	720575940619347777	114586	25932	3732	123288.0	22480.0	3405.0	3536435.0	intrinsic	central					SMPp&v1_posterior	DPLc5_anterior	SMPp&v1_posterior_1	glutamate	0.7565691471099854	left
78462524618044216	720575940612725466	113714	26311	4046	115800.0	24752.0	4037.0	3530514.0	intrinsic	central				CL153	CLp1_or_SLPpm2	DPLc4_or_DPLc2	CLp1_or_SLPpm2_3	glutamate	0.7830876708030701	left		FBbt_20000858
78463143227104823	720575940619146837	113895	36448	4719	116784.0	23584.0	4124.0	3531299.0	intrinsic	central	Kenyon_Cell		KCapbp-ap2	KCa'b'-ap2	MBp1	MBp1		dopamine	0.42401382327079773	left		FBbt:00049837
79169854057523133	720575940632648612	124317	80533	2762	107664.0	81816.0	1984.0	3191450.0	intrinsic	central			CB0008		putative_primary	putative_primary		gaba	0.49423402547836304	left
78818422653425556	720575940633774187	119196	87052	2692	110264.0	81808.0	1835.0	3192719.0	intrinsic	central					MD3	MD3	MD3_3	glutamate	0.568413257598877	left
78748053909227259	720575940626871025	118691	87462	2695	109752.0	81720.0	1652.0	3192373.0	intrinsic	central					MD3	MD3	MD3_3	gaba	0.6061527132987976	left
78748053909213762	720575940605298121	118653	87273	2692	107576.0	81648.0	2077.0	3191528.0	intrinsic	central					MD3	MD3	MD3_3	gaba	0.6994540095329285	left
78748053909224794	720575940636492358	118441	87257	2692	106984.0	81776.0	2527.0	2686431.0	intrinsic	central					MD3	MD3	MD3_3	gaba	0.634617805480957	left
78254648200516473	720575940625699992	111186	74966	3748	107104.0	81592.0	2295.0	3196131.0	intrinsic	central					MD3	MD3	MD3_3	gaba	0.5555137395858765	left
78959091690710578	720575940619905916	120918	86511	4743	108736.0	81480.0	4435.0	3200967.0	efferent	descending	DN		DNge085		LB6	LB6	LB6_1	gaba	0.4159182012081146	left	CV	FBbt_00047516
78466510481446325	720575940626813246	114519	86024	4730	106872.0	81696.0	4514.0	2700745.0	efferent	descending	DN		DNge011		putative_primary	putative_primary		acetylcholine	0.6256462931632996	left	CV	FBbt_00047516
78888310630040561	720575940612014131	120467	80480	5030	107688.0	81584.0	4511.0	3200472.0	efferent	descending	DN		DNg02_a		LB12	LB12	LB12_2	serotonin	0.6629933714866638	left	CV	FBbt_00047594
78959091690726484	720575940619196848	121401	86509	4743	108136.0	81576.0	4257.0	3200678.0	intrinsic	central					LB6	LB6	LB6_2	gaba	0.5083999633789062	left
79170129204227259	720575940620249471	124457	84732	5089	112008.0	81904.0	5023.0	3201691.0	intrinsic	central					LB3	LB3	LB3_1	gaba	0.5033243298530579	left
78887760806768025	720575940619559115	119860	71984	4229	106080.0	82384.0	3527.0	2785524.0	intrinsic	central					MX7	MX7	MX7_1	acetylcholine	0.8768693804740906	left
77903285515997455	720575940623478115	105960	82232	3779	105960.0	82232.0	3779.0	2696109.0	intrinsic	central			CB0009		putative_primary	putative_primary		gaba	0.5970377326011658	left
78396141670139271	720575940620804566	113538	86556	4193	106640.0	81544.0	3753.0	2696409.0	efferent	descending	DN		DNge094		LB7	LB7	LB7_4	acetylcholine	0.6878162026405334	left	CV	FBbt_00047516
78255472767005448	720575940631903592	111160	87512	3133	111160.0	87512.0	3133.0	3249049.0	intrinsic	central			CB0010		putative_primary	putative_primary		gaba	0.5603592395782471	left
77973585474001046	720575940624877360	107240	81176	3555	107240.0	81176.0	3555.0	2696339.0	efferent	descending	DN		DNge234		putative_primary	putative_primary		gaba	0.5043960213661194	left	CV	FBbt_00047516
78537085316908849	720575940627444490	115216	88856	4355	115216.0	88856.0	4355.0	3258320.0	intrinsic	central			CB0011					gaba	0.5960227847099304	left
78536879225842322	720575940614843275	115144	85664	4894	115144.0	85664.0	4894.0	3258307.0	efferent	descending	DN		DNge218		LB12	LB12	LB12_2	acetylcholine	0.42953208088874817	left	CV	FBbt_00047516
78465548073687205	720575940625808642	114519	72123	2501	106096.0	76080.0	2350.0	2686139.0	intrinsic	central					VESa1	BAla3	VESa1_1	gaba	0.5316157341003418	left
79098729265248223	720575940628017563	123482	70085	2003	115088.0	75408.0	1653.0	3195993.0	intrinsic	central					FLAa2	BAmas1	FLAa2_3	acetylcholine	0.7932101488113403	left
78748053909229475	720575940618308811	118421	87454	2695	107024.0	82224.0	2196.0	3196332.0	intrinsic	central					MD3	MD3	MD3_2	gaba	0.7651833295822144	left
78887623099580458	720575940617225565	119730	69617	2335	114360.0	73360.0	1973.0	3141217.0	intrinsic	central	CX	tangential			LALv1_dorsal	BAmv1_dorsal	LALv1_dorsal_2	glutamate	0.3228798806667328	left
78816567160479079	720575940610773782	119470	59835	2221	106944.0	73288.0	1313.0	2571407.0	intrinsic	central	ALPN	multiglomerular		VP4+_vPN	ALv1	BAla1	ALv1_5	gaba	0.9283533692359924	left		FBbt_00049751
78888310630051901	720575940611462885	120174	80075	5030	109640.0	82216.0	4669.0	3201350.0	efferent	descending	DN		DNge228		LB12	LB12	LB12_2	acetylcholine	0.8058765530586243	left	CV	FBbt_00047516
77902873266657096	720575940614730914	106000	76048	4586	106000.0	76048.0	4586.0	2700342.0	efferent	descending	DN		DNge211	hb1874217622	putative_primary	putative_primary		acetylcholine	0.8589890599250793	left	CV	FBbt_00047516
79169442009091601	720575940606185090	124622	75238	4806	112544.0	82392.0	4929.0	3201754.0	intrinsic	central					LB3	LB3	LB3_2	glutamate	0.7254447340965271	left
79451672833330705	720575940616853853	128090	85703	4591	110944.0	78792.0	5157.0	3201612.0	intrinsic	central					LB23	LB23	LB23_2	acetylcholine	0.7222614884376526	left
78888310630046574	720575940626229337	120222	80094	5030	110848.0	81880.0	4772.0	3201533.0	efferent	descending	DN		DNge015		LB12	LB12	LB12_1	acetylcholine	0.6460002064704895	left	CV	FBbt_00047516
78748053909222290	720575940624437029	118669	87103	2692	108224.0	82064.0	2142.0	3196693.0	intrinsic	central					MD3	MD3	MD3_3	gaba	0.565795361995697	left
78465754500285219	720575940612058543	113826	74895	4352	107552.0	82144.0	3711.0	3199199.0	efferent	descending	DN		DNge145		LB7	LB7	LB7_2	acetylcholine	0.8103309869766235	left	CV	FBbt_00047516
78466510414315317	720575940632626402	113640	86362	4193	107128.0	82328.0	3771.0	3199117.0	efferent	descending	DN		DNge111		LB7	LB7	LB7_2	acetylcholine	0.7015115022659302	left	CV	FBbt_00047516
78325772925940863	720575940639159797	112507	86317	4189	106208.0	80000.0	3974.0	2696203.0	efferent	descending	DN		DNge185		LB7	LB7	LB7_2	acetylcholine	0.742299497127533	left	CV	FBbt_00047516
77973654260599697	720575940611881139	106672	82424	4076	106672.0	82424.0	4076.0	2696463.0	efferent	descending	DN		DNge068		putative_primary	putative_primary		glutamate	0.40711653232574463	left	CV	FBbt_00047516
77973654126331618	720575940622579967	107048	82392	3058	107048.0	82392.0	3058.0	2782285.0	efferent	descending	DN		DNg29		MX7__prim	MX7__prim	MX7__prim_3	acetylcholine	0.9028698801994324	left	CV	FBbt_00047621
77973654260467316	720575940626075517	107040	82304	3982	107040.0	82304.0	3982.0	3199059.0	intrinsic	central					putative_primary	putative_primary		gaba	0.5562663078308105	left
78114391748685982	720575940621082111	108536	82256	3884	108536.0	82256.0	3884.0	3199567.0	efferent	descending	DN		DNge061					<NA>		left	CV	FBbt_00047516
78396141670147137	720575940625187940	113183	86592	4193	108264.0	82312.0	4001.0	3199447.0	efferent	descending	DN		DNge091		LB7	LB7	LB7_2	acetylcholine	0.7347227931022644	left	CV	FBbt_00047516
78044023004282057	720575940621700789	108360	82304	3703	108360.0	82304.0	3703.0	3199514.0	efferent	descending	DN		DNg36_b		LB7	LB7	LB7_4	acetylcholine	0.5315375328063965	left	CV	FBbt_00047628
78746748306268030	720575940626571602	118573	68011	3203	110864.0	75848.0	1989.0	3192872.0	intrinsic	central				SMP168	LALv1_ventral	BAmv1_ventral	LALv1_ventral_4	acetylcholine	0.4104149043560028	left		FBbt_20003030
78817254489575446	720575940622473292	119072	69552	3328	110544.0	77048.0	2010.0	3192785.0	intrinsic	central			CB0013		putative_primary	putative_primary		gaba	0.41821005940437317	left
78676104885588269	720575940617997396	116891	63509	4769	113296.0	73424.0	2202.0	3142399.0	intrinsic	central					LALv1_ventral	BAmv1_ventral	LALv1_ventral_3	gaba	0.491458922624588	left
78466647652005573	720575940629752958	114104	88392	2722	114104.0	88392.0	2722.0	3249797.0	efferent	descending	DN		DNge182		putative_primary	putative_primary		acetylcholine	0.7396102547645569	left	CV	FBbt_00047516
78466578865270236	720575940625519091	113952	87392	2075	113952.0	87392.0	2075.0	3244290.0	intrinsic	central					putative_primary	putative_primary		acetylcholine	0.6290834546089172	left
78888997623108507	720575940641282011	120409	90555	3192	114696.0	90120.0	3063.0	3249979.0	efferent	descending	DN		DNge105		MX12	MX12	MX12_2	acetylcholine	0.6977012753486633	left	CV	FBbt_00047516
78959366367098434	720575940659340673	121584	90328	3095	121584.0	90328.0	3095.0	3823271.0	intrinsic	central								gaba	0.47114214301109314	left
78959366367283680	720575940618519454	120928	90424	3195	116208.0	89792.0	2904.0	3822119.0	efferent	descending	DN		DNge025		MX12	MX12	MX12_2	acetylcholine	0.8086866736412048	left	CV	FBbt_00047516
78959366367291930	720575940625872688	120864	90343	3192	117728.0	90024.0	2752.0	3822366.0	efferent	descending	DN		DNg12_a		MX12	MX12	MX12_3	acetylcholine	0.7385716438293457	left	CV	FBbt_00047604
77337105814452184	720575940622368792	97613	33647	4430	115896.0	49104.0	785.0	3653953.0	intrinsic	central	ALPN	uniglomerular		DL1_adPN	ALad1__prim	BAmv3__prim	ALad1__prim_5	acetylcholine	0.9295216202735901	left		FBbt_00067353
82967361262481572	720575940625971204	179832	45688	4118	179832.0	45688.0	4118.0	7378918.0	intrinsic	visual_projection				LC9	VPNd3		VPNd3_1	acetylcholine	0.7374136447906494	right		FBbt_00100480
78464517213828200	720575940628181520	114597	56544	1563	123456.0	47792.0	939.0	3665103.0	intrinsic	central	ALPN	uniglomerular		DL2v_adPN	ALad1	BAmv3	ALad1_3	acetylcholine	0.9143287539482117	left		FBbt_00100388
82756598292498345	720575940616941201	176828	50503	2009	182944.0	49576.0	2148.0	7654087.0	intrinsic	central				AVLP434	VLPl2_medial	BLAv2_medial	VLPl2_medial_1	acetylcholine	0.5746043920516968	right
82967498634729086	720575940619410671	180136	46776	3850	180136.0	46776.0	3850.0	7379042.0	intrinsic	visual_projection				LC9	VPNd3		VPNd3_2	acetylcholine	0.7628272771835327	right		FBbt_00100480
82897404567084042	720575940639175869	178157	51446	2306	180464.0	51464.0	2088.0	7396734.0	intrinsic	central				LHAV2g3	VLPl2_posterior	BLAv2_posterior	VLPl2_posterior_3	acetylcholine	0.7771516442298889	right		FBbt_00051656
82756598292472410	720575940635129440	176673	50781	2008	179928.0	51384.0	1678.0	7394892.0	intrinsic	central					VLPl2_medial	BLAv2_medial	VLPl2_medial_2	serotonin	0.5413135886192322	right
78463211409646139	720575940620681837	114203	36565	1016	114488.0	45600.0	776.0	3041590.0	intrinsic	central	DAN			PAM14	CREa1_dorsal	BAmd1_dorsal	CREa1_dorsal_4	dopamine	0.9285076260566711	left		FBbt_00111024
78463211409646544	720575940609414468	113729	37207	1016	114280.0	42112.0	759.0	3040898.0	intrinsic	central	DAN			PAM04	CREa1_dorsal	BAmd1_dorsal	CREa1_dorsal_1	dopamine	0.7856492400169373	left
79872098323304062	720575940640258365	135075	59897	2324	120984.0	48808.0	1010.0	3663051.0	intrinsic	visual_centrifugal				mALC5	putative_primary	putative_primary		gaba	0.9380408525466919	left
78815330478670081	720575940625949212	119294	40779	4530	123264.0	44688.0	4833.0	3672002.0	intrinsic	central					DM4_dorsal	CM4_dorsal	DM4_dorsal_4	acetylcholine	0.8505781888961792	left
79097217839435706	720575940612084430	123184	47192	5113	123184.0	47192.0	5113.0	3671759.0	efferent	descending	DN		DNp30	DSKMP1A	putative_primary	putative_primary		serotonin	0.6099357604980469	left	CV	FBbt_00047663
78955311918403416	720575940605307936	121025	30142	3385	121000.0	44880.0	5161.0	3671358.0	intrinsic	central				SMP408	DM4_dorsal	CM4_dorsal	DM4_dorsal_1	acetylcholine	0.854830265045166	left		FBbt_20003270
78745511624257744	720575940640039040	118472	49568	5345	118472.0	49568.0	5345.0	3673364.0	intrinsic	central	CX	tangential		FB4M	DM6__prim	CM3__prim	DM6__prim_2	dopamine	0.7040308117866516	left		FBbt_00051244
78815880435275256	720575940630349583	119176	49576	5665	119176.0	49576.0	5665.0	3673912.0	intrinsic	central								acetylcholine	0.7442282438278198	left
78674593124384700	720575940611812835	117184	40752	5430	117184.0	40752.0	5430.0	3623937.0	intrinsic	central	Kenyon_Cell		KCapbp-ap1	KCa'b'-ap1	MBp2	MBp2		dopamine	0.4672931134700775	left		FBbt:00049836
78674524337630043	720575940630013143	116832	40384	4776	116832.0	40384.0	4776.0	3620486.0	intrinsic	central	CX			ExR1	DM3__prim	DPMpm2__prim	DM3__prim_2	gaba	0.516387403011322	left		FBbt_00003655
82545285968452237	720575940637798771	173980	47253	2403	179784.0	44376.0	1945.0	7373951.0	intrinsic	central					SLPal5	BLAd5	SLPal5_4	glutamate	0.8281516432762146	right
82545285968461897	720575940620482182	173079	47180	2403	179968.0	48312.0	1743.0	7374050.0	intrinsic	central					LHa1	BLAd1	LHa1_2	acetylcholine	0.8922857046127319	right
78603674355841724	720575940605073342	115658	32951	3300	120656.0	41288.0	5082.0	3622045.0	intrinsic	central				SMP526	DM3_dorso_medial	DPMpm2_dorso_medial	DM3_dorso_medial_3	acetylcholine	0.906178891658783	left		FBbt_20003388
79096186979864019	720575940623807932	123280	31696	4355	123280.0	31696.0	4355.0	3592913.0	intrinsic	central	CX	columnar		FC1D,FC1E	DM2_CX_d2	DPMpm1_CX_d2	DM2_CX_d2_4	acetylcholine	0.8040282726287842	left
79167036760574103	720575940612327446	124718	38619	4516	122880.0	32984.0	4443.0	3592497.0	intrinsic	central	CX	columnar		vDeltaA,vDeltaB,vDeltaC,vDeltaD,vDeltaE,vDeltaJ,vDeltaK,vDeltaL,vDeltaM	DM2_CX_p	DPMpm1_CX_p	DM2_CX_p_4	acetylcholine	0.544098436832428	left
78604361483648168	720575940612867094	115755	43454	2912	123024.0	33096.0	4131.0	3574565.0	intrinsic	central				AVLP477	putative_primary	putative_primary		acetylcholine	0.7369691729545593	left		FBbt_20000586	outlier_seg
78603468331953437	720575940625576080	116586	30224	4556	121544.0	24504.0	4089.0	3534552.0	intrinsic	central	Kenyon_Cell		KCapbp-m	KCa'b'-m	MBp1	MBp1		dopamine	0.4906415641307831	left		FBbt:00100253
78533649343630448	720575940622321251	115408	37936	4600	120504.0	24216.0	4108.0	3533527.0	intrinsic	central	Kenyon_Cell		KCapbp-m	KCa'b'-m	MBp1	MBp1		dopamine	0.5028080344200134	left		FBbt:00100253
78955518278068903	720575940621956317	121064	33056	4844	121064.0	33056.0	4844.0	3590718.0	intrinsic	central	CX	columnar		FS3	DM3_CX_d2	DPMpm2_CX_d2	DM3_CX_d2_3	acetylcholine	0.8157457113265991	left
79026367991689347	720575940610290162	121970	40011	4487	120488.0	33488.0	5083.0	3621885.0	intrinsic	central					DM3_dorso_lateral	DPMpm2_dorso_lateral	DM3_dorso_lateral_5	acetylcholine	0.791160523891449	left
83038004750898879	720575940623959477	180776	48888	3458	180776.0	48888.0	3458.0	7656556.0	intrinsic	visual_projection				LC10	VPNd2		VPNd2_2	acetylcholine	0.8039621114730835	right		FBbt_00100482
82967636073501096	720575940624243006	179864	49376	3728	179864.0	49376.0	3728.0	7379017.0	intrinsic	visual_projection				LC10	VPNd2		VPNd2_2	acetylcholine	0.8102931380271912	right		FBbt_00100482
82615723565850909	720575940624649964	174847	48194	3100	182048.0	48872.0	2708.0	7653736.0	intrinsic	central					LHa3	BLVa2	LHa3_4	acetylcholine	0.8961760997772217	right
82404548413146886	720575940633502618	171072	47067	2004	179960.0	48824.0	2219.0	7377314.0	intrinsic	central				SLP223,SLP224	SLPav1_medial	BLAl1_medial	SLPav1_medial_4	acetylcholine	0.9286311864852905	right
82615654779803643	720575940620382400	174589	47683	3030	179816.0	49840.0	2932.0	7396598.0	intrinsic	central					LHa2	BLVa1	LHa2_2	acetylcholine	0.9201228618621826	right
78392155605089795	720575940633688476	112768	26823	1837	115688.0	32368.0	1071.0	3545028.0	intrinsic	central	DAN			PAM04	CREa2_medial	DALcm1_medial	CREa2_medial_1	dopamine	0.8011125326156616	left
83038829317363501	720575940607796693	180521	62055	2866	179808.0	63336.0	2520.0	7415635.0	intrinsic	visual_projection	bilateral				VPNl&d1_lateral	BLAl2_lateral	VPNl&d1_lateral_1	glutamate	0.42068153619766235	right
78744412045770222	720575940626366748	118568	32424	5011	118568.0	32424.0	5011.0	3586333.0	intrinsic	central	Kenyon_Cell			KCg-m	MBp2	MBp2		dopamine	0.7397428154945374	left		FBbt_00111061
78955999247556784	720575940615904802	121609	40289	4487	122760.0	41144.0	5161.0	3623111.0	intrinsic	central				SMP331	DM3_dorso_lateral	DPMpm2_dorso_lateral	DM3_dorso_lateral_2	acetylcholine	0.7114289402961731	left		FBbt_20003193
78462937135827690	720575940626191108	114488	32392	5272	114488.0	32392.0	5272.0	3002945.0	intrinsic	central	Kenyon_Cell		KCab	KCab-c	MBp2	MBp2		dopamine	0.6104612350463867	left		FBbt_00110929
78393186800237496	720575940620544182	112626	41693	5064	114296.0	34024.0	5171.0	3031030.0	intrinsic	central	Kenyon_Cell		KCab	KCab-m	MBp2	MBp2		dopamine	0.5289025902748108	left		FBbt_00100248
79026367991682745	720575940604518944	122018	39767	4487	123232.0	33816.0	4934.0	3623157.0	intrinsic	central	CX			PFNm,PFNp	DM3_CX_v	DPMpm2_CX_v	DM3_CX_v_5	acetylcholine	0.6171674132347107	left
78955999247526464	720575940630410321	121762	39728	4487	123208.0	36536.0	5107.0	3623158.0	intrinsic	central	CX			PFNm,PFNp	DM3_CX_v	DPMpm2_CX_v	DM3_CX_v_5	acetylcholine	0.4475075602531433	left
79096736735537841	720575940616287377	123582	39607	4258	122408.0	32536.0	4914.0	3591883.0	intrinsic	central	CX			PFNm,PFNp	DM2_CX_v	DPMpm1_CX_v	DM2_CX_v_2	acetylcholine	0.4537004828453064	left
79026367991686195	720575940614640031	122403	40253	4487	121488.0	39848.0	5161.0	3622424.0	intrinsic	central					DM3_dorso_lateral	DPMpm2_dorso_lateral	DM3_dorso_lateral_5	acetylcholine	0.6567174792289734	left
82686160962775515	720575940630564712	175663	49136	2896	182840.0	57056.0	1701.0	7666262.0	intrinsic	central					SLPav3	BLVa2a	SLPav3_3	gaba	0.659194827079773	right
82475604418661495	720575940606810057	172811	57463	2137	179840.0	63584.0	1660.0	7414749.0	intrinsic	central				LHAV1d2	VLPl&d1_lateral	BLAv1_posterior	VLPl&d1_lateral_2	acetylcholine	0.7845314145088196	right
82475604418654427	720575940634523255	172610	57751	2137	179888.0	64416.0	1573.0	7414771.0	intrinsic	central					VLPl&d1_lateral	BLAv1_posterior	VLPl&d1_lateral_2	acetylcholine	0.703077495098114	right
78322199311936691	720575940629232322	112399	32815	2739	116608.0	38560.0	5082.0	3620472.0	intrinsic	central					DM6_dorso_lateral	CM3_dorso_lateral	DM6_dorso_lateral_4	acetylcholine	0.5994462370872498	left
78817529031809841	720575940648804217	119144	73384	913	119144.0	73384.0	913.0	3734349.0	efferent	motor	motor							acetylcholine	0.415912926197052	left	PhN
78676791543634252	720575940622273868	117368	73672	982	117368.0	73672.0	982.0	3733501.0	intrinsic	central					putative_primary	putative_primary		glutamate	0.9157282710075378	left
78394698426761576	720575940625604098	112963	64674	3088	114280.0	73768.0	1797.0	3141226.0	intrinsic	central	CX	tangential			LALv1_dorsal	BAmv1_dorsal	LALv1_dorsal_4	glutamate	0.567902147769928	left
79099141514583092	720575940640681680	123240	75712	1189	123240.0	75712.0	1189.0	3770917.0	efferent	motor	motor				putative_primary	putative_primary		acetylcholine	0.37756502628326416	left	PhN
78887966562464992	720575940618165019	120640	75328	1101	120640.0	75328.0	1101.0	3765747.0	efferent	motor	motor				putative_primary	putative_primary		acetylcholine	0.5006488561630249	left	PhN
82826692292555267	720575940632790753	178030	46438	2764	181144.0	39656.0	3098.0	7615771.0	intrinsic	central					LHl1	BLD4	LHl1_2	gaba	0.6432540416717529	right
82826692292546021	720575940632832301	177790	45835	2764	181120.0	41312.0	2893.0	7615947.0	intrinsic	central					LHl1	BLD4	LHl1_1	gaba	0.6016602516174316	right
82966673866453184	720575940614525078	179800	35176	2766	179800.0	35176.0	2766.0	7351048.0	intrinsic	central					LHl2_dorsal	DPLal2_dorsal	LHl2_dorsal_4	acetylcholine	0.8636277318000793	right
82122798692292391	720575940639806296	167753	42793	2722	179752.0	38016.0	2775.0	7350990.0	intrinsic	central				AVLP022	LHl2_ventral	DPLal2_ventral	LHl2_ventral_4	glutamate	0.8522964119911194	right		FBbt_20000131
82263467461180900	720575940630006735	169338	42298	2723	179808.0	38288.0	2577.0	7351047.0	intrinsic	central					LHl2_ventral	DPLal2_ventral	LHl2_ventral_3	glutamate	0.9332221150398254	right
81770474002255916	720575940628820823	162481	35529	3307	179856.0	32000.0	3279.0	7335965.0	intrinsic	central					SLPad1_posterior	DPLl3_posterior	SLPad1_posterior_4	glutamate	0.8302901387214661	right
80504317777358656	720575940612921325	144098	43057	4123	123256.0	53992.0	5372.0	3709895.0	intrinsic	central					DM6_posterior	CM3_posterior	DM6_posterior_1	glutamate	0.9420223832130432	left
78745786233829413	720575940624801771	118096	52921	3358	117576.0	48712.0	5538.0	3672826.0	efferent	descending	DN		DNpe040	CL320	putative_primary	putative_primary		acetylcholine	0.8297340273857117	left	CV	FBbt_00047517
78885974100815804	720575940615682955	120056	45461	4567	120032.0	48888.0	5653.0	3674302.0	intrinsic	central	CX			PFNm,PFNp	DM4_CX_p	CM4_CX_p	DM4_CX_p_1	acetylcholine	0.4041535258293152	left
78815880368604391	720575940618774352	119672	48816	5445	119672.0	48816.0	5445.0	3674059.0	intrinsic	central	CX			PFNm,PFNp	DM4_CX_p	CM4_CX_p	DM4_CX_p_1	acetylcholine	0.7554649710655212	left
79169098008917154	720575940623320649	124606	70174	1630	122416.0	74048.0	1350.0	3737262.0	intrinsic	central					FLAa3	BAmas2	FLAa3_2	acetylcholine	0.578917384147644	left
79098797984214815	720575940620201084	123401	70292	1630	123512.0	71800.0	1225.0	3737364.0	intrinsic	central					FLAa3	BAmas2	FLAa3_3	acetylcholine	0.7103544473648071	left
78887897843214107	720575940615792523	119744	74208	1272	119744.0	74208.0	1272.0	3736368.0	intrinsic	central			CB0015		FLAa3	BAmas2	FLAa3_3	glutamate	0.6524943709373474	left
78817529098852739	720575940632879842	119056	73976	1123	119056.0	73976.0	1123.0	3736058.0	intrinsic	central					FLAa3	BAmas2	FLAa3_3	serotonin	0.7301492691040039	left
78816773587656437	720575940628456553	118783	62879	4501	116712.0	71512.0	1086.0	3733422.0	intrinsic	central			PS090a	PS090	PSa1	BAmv2	PSa1_3	gaba	0.6698235869407654	left		FBbt_20001845
78957236264740761	720575940627946795	121688	58428	4660	114672.0	74040.0	1379.0	3141431.0	intrinsic	central					LALv1_ventral	BAmv1_ventral	LALv1_ventral_3	glutamate	0.3870631754398346	left
79239398033915800	720575940616098644	125628	68331	1842	123128.0	71176.0	963.0	3735067.0	intrinsic	central					FLAa3	BAmas2	FLAa3_2	acetylcholine	0.7021845579147339	left
78606422866668285	720575940623861479	116576	74072	1369	116576.0	74072.0	1369.0	3735571.0	intrinsic	central	CX	tangential			LALv1_dorsal	BAmv1_dorsal	LALv1_dorsal_4	glutamate	0.6214682459831238	left
79519911139042349	720575940622224553	129876	54590	3213	116472.0	72088.0	985.0	3733049.0	intrinsic	central				CL121,CL122	PSa1	BAmv2	PSa1_1	gaba	0.7747090458869934	left
81770405349764002	720575940628120305	162298	34827	3717	180808.0	32400.0	3397.0	7601219.0	intrinsic	central					SLPpl1	DPLl1	SLPpl1_1	glutamate	0.6818095445632935	right
82966948946312948	720575940633485207	179752	38920	4608	179752.0	38920.0	4608.0	7356923.0	intrinsic	central				LHPV5g1	DL2_dorsal	CP3_dorsal	DL2_dorsal_4	acetylcholine	0.9136383533477783	right
78394286311871801	720575940650798582	113145	58238	5079	115416.0	65128.0	5562.0	3725947.0	intrinsic	central				WED165				acetylcholine	0.5697245597839355	left		FBbt_20003715
77759318346278064	720575940619895125	103906	34129	4652	114120.0	64920.0	491.0	3099785.0	intrinsic	central	ALPN	uniglomerular		VP2_adPN	ALad1	BAmv3	ALad1_2	acetylcholine	0.9324193000793457	left		FBbt_00048093
78816704398485146	720575940625784153	118706	61498	964	113848.0	63512.0	476.0	3099459.0	intrinsic	central	ALPN	uniglomerular		VA7l_adPN	ALad1__prim	BAmv3__prim	ALad1__prim_4	acetylcholine	0.9566047191619873	left		FBbt_00007448
79027536356895504	720575940654085281	122056	57064	5382	122056.0	57064.0	5382.0	3707399.0	intrinsic	visual_centrifugal					DM6_posterior	CM3_posterior	DM6_posterior_4	glutamate	0.4470185935497284	left
79027536356981673	720575940611102577	122232	57168	5463	122232.0	57168.0	5463.0	3707694.0	intrinsic	central					DM6_posterior	CM3_posterior	DM6_posterior_2	glutamate	0.5713376998901367	left
78183729432186679	720575940641773472	109698	66973	1774	114336.0	71432.0	868.0	3137963.0	intrinsic	central	ALLN		v2LN39a		ALv2	BAla2	ALv2_2	glutamate	0.585573136806488	left
78465479152515292	720575940634333631	114104	70680	847	114104.0	70680.0	847.0	3137697.0	intrinsic	central	ALLN			vLN26	ALv2	BAla2	ALv2_3	glutamate	0.37419283390045166	left			outlier_bio
78183729432187060	720575940606045314	110011	67197	1774	114512.0	72528.0	972.0	3138194.0	intrinsic	central	ALLN				ALv2	BAla2	ALv2_4	glutamate	0.36003363132476807	left
82052292710962828	720575940632575584	166591	40933	4618	160248.0	26208.0	4048.0	6692887.0	intrinsic	central					putative_primary	putative_primary		glutamate	0.9099135994911194	right
80225728817476668	720575940621947653	139971	86291	2686	141328.0	89936.0	2028.0	5869101.0	efferent	descending	DN		DNge199		MD3	MD3	MD3_1	gaba	0.438915491104126	right	CV	FBbt_00047516
81769786874885530	720575940616210333	162440	25824	4056	162440.0	25824.0	4056.0	6693168.0	intrinsic	central			SLP465b	SLP465				acetylcholine	0.8453266620635986	right		FBbt_20002859
81067198742879798	720575940632687770	151879	41928	2086	159208.0	41224.0	940.0	6723650.0	intrinsic	central					AOTUv1_ventral	DALcm2_ventral	AOTUv1_ventral_1	acetylcholine	0.6126435995101929	right
80225728884654599	720575940610604078	140007	86510	3260	145784.0	90296.0	2372.0	5872337.0	efferent	descending	DN		DNge136		MX3	MX3	MX3_1	gaba	0.5045568943023682	right	CV	FBbt_00047516
79309904552519637	720575940620300308	126507	70522	4373	141040.0	89776.0	2454.0	5871996.0	efferent	descending	DN		DNge159		MX3	MX3	MX3_1	acetylcholine	0.789595901966095	right	CV	FBbt_00047516
81277136945783776	720575940620926740	155472	24808	3750	155472.0	24808.0	3750.0	6284581.0	efferent	endocrine	pars lateralis			DNES1				acetylcholine	0.37277543544769287	right	NCC
81558818081081874	720575940629637906	159520	27338	3869	156072.0	24368.0	4032.0	6285062.0	intrinsic	central					SLPpm1	DPLm1	SLPpm1_2	glutamate	0.7508184909820557	right
81489480196052507	720575940622697196	158578	43132	4294	155736.0	30936.0	4136.0	6310845.0	intrinsic	central	Kenyon_Cell			KCg-m	MBp3	MBp3		dopamine	0.7491384744644165	right		FBbt_00111061
81417943153568349	720575940624862339	157019	25351	3716	156536.0	24248.0	3672.0	6652614.0	intrinsic	central				CL166,CL168	CLp1	DPLc4	CLp1_3	acetylcholine	0.8086398243904114	right			outlier_bio
81418011873536503	720575940638925877	157488	26504	4061	157488.0	26504.0	4061.0	6692568.0	intrinsic	central	Kenyon_Cell			KCg-m	MBp3	MBp3		dopamine	0.8004761934280396	right		FBbt_00111061
81699349410875252	720575940630286136	161448	24240	3765	161448.0	24240.0	3765.0	6655271.0	intrinsic	central					CLp1	DPLc4	CLp1_3	acetylcholine	0.8546337485313416	right
81489480196062345	720575940612754582	158534	43228	4294	155392.0	31016.0	4436.0	6320026.0	intrinsic	central	Kenyon_Cell			KCg-m	MBp3	MBp3		dopamine	0.7369657754898071	right		FBbt_00111061
81277549396990529	720575940622857447	155400	31248	4871	155400.0	31248.0	4871.0	6319874.0	intrinsic	central	Kenyon_Cell		KCab	KCab-m	MBp3	MBp3		dopamine	0.5900622606277466	right		FBbt_00100248
81277618049056905	720575940611961562	155160	32272	4120	155160.0	32272.0	4120.0	6310630.0	intrinsic	central				ATL035,ATL036	putative_primary	putative_primary		glutamate	0.6414620280265808	right
81769718155116629	720575940633144312	162601	24310	3803	162568.0	24280.0	3807.0	6655649.0	intrinsic	central				SLP312	LHd2	DPLm2	LHd2_1	glutamate	0.8205857276916504	right		FBbt_20002706
81840636386453799	720575940604828076	163368	33136	1582	163368.0	33136.0	1582.0	6680256.0	intrinsic	central					putative_primary	putative_primary		acetylcholine	0.7954482436180115	right
80645467046018313	720575940646353699	145616	48776	508	145616.0	48776.0	508.0	5715596.0	intrinsic	central				CRE013	putative_primary	putative_primary		gaba	0.640345573425293	right		FBbt_20001082	outlier_seg
80152954623318695	720575940624313834	138752	50328	735	138752.0	50328.0	735.0	5057312.0	intrinsic	visual_centrifugal				mALC5	putative_primary	putative_primary		gaba	0.927252471446991	right
80434361417636123	720575940611527890	142880	48976	5006	142880.0	48976.0	5006.0	5722457.0	efferent	descending	DN		DNp30	DSKMP1A	putative_primary	putative_primary		serotonin	0.6379427909851074	right	CV	FBbt_00047663
81067610926071391	720575940618045986	152335	48083	1478	147984.0	49560.0	689.0	5745033.0	intrinsic	central	CX	ring neuron		ER3m	EBa1	DALv2	EBa1_2	gaba	0.9712857604026794	right		FBbt_00047038
79098248295972102	720575940628438631	122888	62708	2486	147480.0	51448.0	736.0	5744130.0	intrinsic	central				mALB2	CREa1_ventral	BAmd1_ventral	CREa1_ventral_4	gaba	0.8998600244522095	right
80786342040255937	720575940625054906	147984	51080	636	147984.0	51080.0	636.0	5745082.0	intrinsic	central				LAL126	putative_primary	putative_primary		glutamate	0.680381715297699	right		FBbt_20001422
80785792821752189	720575940617869339	147912	42792	5081	147912.0	42792.0	5081.0	5725129.0	intrinsic	central				CL234				glutamate	0.6111149191856384	right		FBbt_20000939
80645330143910573	720575940613552018	145677	47326	4338	142080.0	47544.0	5095.0	5722238.0	intrinsic	central	CX			PFNm,PFNp	DM4_CX_v	CM4_CX_v	DM4_CX_v_2	acetylcholine	0.4458344578742981	right
80645398863357956	720575940621737036	145933	47868	4338	147992.0	47352.0	5419.0	5732796.0	intrinsic	central				LAL191,LAL192	putative_primary	putative_primary		acetylcholine	0.8318557739257812	right
81559299251908184	720575940630417526	159136	35344	5092	159136.0	35344.0	5092.0	6748486.0	intrinsic	central	Kenyon_Cell		KCab	KCab-c	MBp3	MBp3		dopamine	0.568867564201355	right		FBbt_00110929
80223598782610469	720575940618995792	140112	54312	5091	140112.0	54312.0	5091.0	5748668.0	intrinsic	visual_centrifugal					DM6_posterior	CM3_posterior	DM6_posterior_4	glutamate	0.7589861750602722	right
80645330143893303	720575940634046399	145841	47461	4338	145184.0	49240.0	5168.0	5724122.0	intrinsic	central	CX	columnar		hDeltaK	DM4_CX_d3	CM4_CX_d3	DM4_CX_d3_1	serotonin	0.46896952390670776	right		FBbt_00052287
80505279984297882	720575940621621347	143344	57752	5176	143344.0	57752.0	5176.0	5752584.0	intrinsic	central				PS242	DM4_ventral	CM4_ventral	DM4_ventral_3	acetylcholine	0.9342946410179138	right		FBbt_20001997
80785655315250265	720575940630901719	147906	40637	4250	145024.0	48728.0	5324.0	5729739.0	intrinsic	central				CL157	DM4_dorsal	CM4_dorsal	DM4_dorsal_2	acetylcholine	0.8091874718666077	right		FBbt_20000862
80716386217070375	720575940634362719	146640	57568	5362	146640.0	57568.0	5362.0	5758111.0	intrinsic	central					DM6_posterior	CM3_posterior	DM6_posterior_2	glutamate	0.6974789500236511	right
80715286571109310	720575940639160920	146434	40908	4250	147760.0	38408.0	5158.0	5686831.0	intrinsic	central					DM3_dorso_lateral	DPMpm2_dorso_lateral	DM3_dorso_lateral_2	acetylcholine	0.7540534138679504	right
80644917826938046	720575940613581378	145962	41019	4250	147904.0	37000.0	5132.0	5666944.0	intrinsic	central				SMP331	DM3_dorso_lateral	DPMpm2_dorso_lateral	DM3_dorso_lateral_2	acetylcholine	0.8510316014289856	right		FBbt_20003193
81067198742877118	720575940623438992	151707	41875	2086	156432.0	40600.0	849.0	6722465.0	intrinsic	central				PS038	AOTUv1_ventral	DALcm2_ventral	AOTUv1_ventral_1	acetylcholine	0.6989760994911194	right		FBbt_20001793
80434842050903489	720575940638792611	142291	56338	1622	146296.0	49528.0	548.0	5715891.0	intrinsic	central	mAL			mAL	CREa1_ventral	BAmd1_ventral	CREa1_ventral_3	gaba	0.43558767437934875	right
80715286101144676	720575940638526278	147009	41398	534	146320.0	49496.0	400.0	5715949.0	intrinsic	central	MBON			MBON32	putative_primary	putative_primary		gaba	0.35227805376052856	right		FBbt_00049852	outlier_seg
80786204601206326	720575940621213556	147560	49520	558	147560.0	49520.0	558.0	5716255.0	intrinsic	central				CRE040	putative_primary	putative_primary		gaba	0.8503247499465942	right		FBbt_20001109	outlier_bio
80644917826924843	720575940619369688	145800	40963	4250	141280.0	40624.0	4661.0	5660262.0	intrinsic	central				CL236	DM3_dorso_medial	DPMpm2_dorso_medial	DM3_dorso_medial_4	acetylcholine	0.8260512351989746	right		FBbt_20000941
81700242898706798	720575940608383243	161408	38440	5081	161408.0	38440.0	5081.0	6748989.0	intrinsic	central	Kenyon_Cell			KCg-m	MBp3	MBp3		dopamine	0.724876344203949	right		FBbt_00111061
81348467897376167	720575940615764422	155650	39330	5133	161360.0	39352.0	5096.0	6748977.0	intrinsic	central	Kenyon_Cell			KCg-m	MBp2	MBp2		dopamine	0.6556993126869202	right		FBbt_00111061
81348811360441597	720575940620607982	156413	43848	4102	163440.0	41296.0	5085.0	6749642.0	intrinsic	central	Kenyon_Cell			KCg-m	MBp2	MBp2		dopamine	0.7618871331214905	right		FBbt_00111061
81348536616826755	720575940612766102	156511	39652	5132	162632.0	39704.0	5156.0	6749401.0	intrinsic	central	Kenyon_Cell		KCapbp-m	KCa'b'-m	MBp2	MBp2		dopamine	0.4689937233924866	right		FBbt:00100253
81630217617521695	720575940626953732	160352	43561	3977	162096.0	32536.0	4836.0	6710201.0	intrinsic	central	Kenyon_Cell			KCg-d	MBp4	MBp4		dopamine	0.6301265954971313	right		FBbt_00110932
81488724013560170	720575940614919062	158072	31436	2398	162280.0	32448.0	1552.0	6677206.0	intrinsic	central					LHd1	DPLd	LHd1_2	acetylcholine	0.913628101348877	right
81699898898088308	720575940633900896	161072	32440	1582	161072.0	32440.0	1582.0	6673794.0	intrinsic	central				PLP245	putative_primary	putative_primary		acetylcholine	0.8309730887413025	right		FBbt_20001745
81911486099807981	720575940637878854	164344	40296	1114	164344.0	40296.0	1114.0	6747056.0	intrinsic	central			SLP212a	SLP212	putative_primary	putative_primary		acetylcholine	0.7827375531196594	right		FBbt_20002606
81418493044082610	720575940646263331	157224	33888	5090	157224.0	33888.0	5090.0	6748289.0	intrinsic	central	Kenyon_Cell			KCg-m	MBp3	MBp3		dopamine	0.7267100811004639	right		FBbt_00111061
81348605402997971	720575940620520513	155896	41336	5314	155896.0	41336.0	5314.0	6376537.0	intrinsic	central	Kenyon_Cell		KCapbp-m	KCa'b'-m	MBp2	MBp2		dopamine	0.6232861280441284	right		FBbt:00100253
80647597483709674	720575940660219265	145856	81520	1088	145856.0	81520.0	1088.0	5815069.0	efferent	motor	motor				putative_primary	putative_primary		acetylcholine	0.43173348903656006	right	PhN
80506929185060550	720575940628487153	143684	81556	4997	147768.0	88432.0	4516.0	5875287.0	efferent	descending	DN		DNge085		LB6	LB6	LB6_1	acetylcholine	0.39296257495880127	right	CV	FBbt_00047516
80858978996797972	720575940614129617	148815	84902	4127	145752.0	90408.0	2815.0	5872377.0	efferent	descending	DN		DNge019		MX12	MX12	MX12_3	acetylcholine	0.827487051486969	right	CV	FBbt_00047604
80436766397597749	720575940629488658	142782	84805	3167	145984.0	90440.0	2951.0	5872406.0	intrinsic	central					MX7	MX7	MX7_1	acetylcholine	0.8168218731880188	right
80788884862110884	720575940631092943	147680	89712	2097	147680.0	89712.0	2097.0	5871667.0	intrinsic	central			CB0016		putative_primary	putative_primary		glutamate	0.7107584476470947	right
80225934908847691	720575940625870640	139240	89616	2233	139240.0	89616.0	2233.0	5342507.0	efferent	descending	DN		DNg15		putative_primary	putative_primary		acetylcholine	0.43098002672195435	right	CV	FBbt_00051918, FBbt_00047607
80296372641331520	720575940606720265	141080	90512	4572	141080.0	90512.0	4572.0	5873067.0	intrinsic	central					LB5	LB5	LB5_1	acetylcholine	0.44522008299827576	right
80225522927625571	720575940632041676	139282	82749	4845	139984.0	85800.0	5158.0	5872901.0	intrinsic	central					LB3	LB3	LB3_2	glutamate	0.7285288572311401	right
81067198742874291	720575940616982336	152006	41754	2086	158856.0	39248.0	982.0	6723509.0	intrinsic	central				PS030	AOTUv1_ventral	DALcm2_ventral	AOTUv1_ventral_1	acetylcholine	0.7366743683815002	right		FBbt_20001785
81770405215842426	720575940614082962	162363	35160	2940	159120.0	32368.0	1423.0	6671294.0	intrinsic	central				SLP152	LHd1	DPLd	LHd1_3	acetylcholine	0.859674334526062	right		FBbt_20002546
80716797997407077	720575940633831264	146738	63998	1528	146944.0	74072.0	462.0	5787272.0	intrinsic	central	ALLN			v2LN38	ALv2	BAla2	ALv2_2	glutamate	0.4162783920764923	right		FBbt_20003769
80717485191585303	720575940617876251	146624	73992	1082	146624.0	73992.0	1082.0	5790492.0	intrinsic	central				PS097	PSa1	BAmv2	PSa1_3	gaba	0.7288613319396973	right		FBbt_20001852
80857398583106544	720575940626639818	149015	61091	5162	141240.0	72272.0	944.0	5780739.0	intrinsic	visual_centrifugal			OA-AL2i1	hb5813069570	putative_primary	putative_primary		octopamine	0.792137622833252	right		FBbt_00110141
80295272726708864	720575940633212876	141112	73400	1221	141112.0	73400.0	1221.0	5234923.0	intrinsic	visual_centrifugal			OA-AL2b2	aMe14b	putative_primary	putative_primary		acetylcholine	0.8351144790649414	right
77972348187264914	720575940622360358	106717	62975	703					afferent	sensory	olfactory			ORN_VA7m				acetylcholine	0.6292444467544556	left	AN	FBbt_00048139
80787716362558282	720575940632007983	147392	72288	306	147392.0	72288.0	306.0	5788082.0	intrinsic	central	ALLN		LN60b		ALl1_dorsal	BAlc_dorsal	ALl1_dorsal_5	gaba	0.65309739112854	right
80365641470695207	720575940636047205	142168	74048	1082	142168.0	74048.0	1082.0	5789920.0	intrinsic	central				PS096	PSa1	BAmv2	PSa1_3	gaba	0.6981739401817322	right
80013591591964161	720575940634195039	136819	70386	1542	141440.0	74096.0	634.0	5781019.0	intrinsic	central					FLAa3	BAmas2	FLAa3_4	acetylcholine	0.579923152923584	right
80013110622194654	720575940634260636	136334	63458	1648	138568.0	70704.0	642.0	5232397.0	intrinsic	central				LAL119	putative_primary	putative_primary		acetylcholine	0.9542627930641174	right		FBbt_20001415
82263261437188421	720575940617513867	169316	38541	3953	146552.0	65248.0	68.0	5769305.0	intrinsic	central	ALPN	uniglomerular		DC1_adPN	ALad1__prim	BAmv3__prim	ALad1__prim_5	acetylcholine	0.9553622007369995	right		FBbt_00067014
80716935569947479	720575940627731206	147214	65683	2075	145592.0	73896.0	433.0	5784276.0	intrinsic	central				AVLP446	ALv1	BAla1	ALv1_1	gaba	0.8657443523406982	right		FBbt_20000555
80365641404293492	720575940628424010	142064	73400	1033	142064.0	73400.0	1033.0	5781210.0	intrinsic	central					PSa1	BAmv2	PSa1_3	glutamate	0.33541446924209595	right
80647116380376412	720575940618865112	146152	73816	671	146152.0	73816.0	671.0	5784530.0	intrinsic	central	ALPN	uniglomerular		VL2p_adPN	ALad1__prim	BAmv3__prim	ALad1__prim_3	acetylcholine	0.9120263457298279	right		FBbt_00007450	outlier_seg
80576747636727969	720575940639010392	144328	73544	1016	144328.0	73544.0	1016.0	5783110.0	intrinsic	central				CL121,CL122	PSa1	BAmv2	PSa1_1	gaba	0.8727238178253174	right
80436010080616912	720575940621212193	143224	73480	464	143224.0	73480.0	464.0	5781972.0	intrinsic	central	ALLN			vLN28,vLN29	ALv2	BAla2	ALv2_1	glutamate	0.5777694582939148	right
80506310239595046	720575940619718054	143616	73328	1091	143616.0	73328.0	1091.0	5790196.0	intrinsic	central				VES024	PSa1	BAmv2	PSa1_1	gaba	0.6407291889190674	right		FBbt_20003490
80857741845220222	720575940615921803	149090	67008	2846	147720.0	75136.0	1344.0	5821369.0	intrinsic	central	CX	tangential		FB4A,FB4D,FB4E,FB4F,FB4G,FB4H,FB4I,FB4J	LALv1_dorsal	BAmv1_dorsal	LALv1_dorsal_2	serotonin	0.47936365008354187	right
80365641403851523	720575940634388927	141360	73344	780	141360.0	73344.0	780.0	5780841.0	intrinsic	central			PS090b	PS090	PSa1	BAmv2	PSa1_3	gaba	0.49657100439071655	right		FBbt_20001845
80295272726943031	720575940633292057	140596	74071	1387	141248.0	74720.0	1078.0	5812490.0	intrinsic	central					FLAa2	BAmas1	FLAa2_3	acetylcholine	0.8336244821548462	right
80083960336207367	720575940640204752	137563	70621	1542	140120.0	73656.0	844.0	5780387.0	intrinsic	central					FLAa3	BAmas2	FLAa3_4	acetylcholine	0.5893105268478394	right
80715079942925245	720575940630166267	147233	38262	779	147072.0	46256.0	350.0	5716098.0	intrinsic	central	DAN			PAM06	CREa2_medial	DALcm1_medial	CREa2_medial_4	dopamine	0.7425594329833984	right
80856229949286014	720575940638594768	148817	43780	2088	154112.0	49336.0	1188.0	6364609.0	intrinsic	central	CX	ring neuron		ER1	EBa1	DALv2	EBa1_1	gaba	0.6472060084342957	right
81067610926124069	720575940626336381	152463	47917	1524	150480.0	49416.0	863.0	6362138.0	intrinsic	central	CX	ring neuron		ER1	EBa1	DALv2	EBa1_1	gaba	0.5291591882705688	right
81137979670302132	720575940629585602	152935	48151	1524	151160.0	49456.0	484.0	6362315.0	intrinsic	central	MBON			MBON10	EBa1	DALv2	EBa1_4	gaba	0.7706291675567627	right		FBbt_00111008
80788953648746650	720575940622552675	148136	89960	2639	148136.0	89960.0	2639.0	6510284.0	intrinsic	central			CB0009		putative_primary	putative_primary		gaba	0.5842268466949463	right
79098179576315142	720575940621548108	122966	61432	2330	147624.0	49544.0	817.0	5716293.0	intrinsic	central				mALD2	CREa1_ventral	BAmd1_ventral	CREa1_ventral_4	gaba	0.9089975953102112	right
80926942022476585	720575940629417209	149456	49440	379	149456.0	49440.0	379.0	6361883.0	intrinsic	central				CRE043	AOTUv1_medial	DALcm2_medial	AOTUv1_medial_5	gaba	0.7694671750068665	right
80225797604154201	720575940623338281	139728	86676	3263	147600.0	89856.0	2308.0	5872460.0	efferent	descending	DN		DNge160		MX3	MX3	MX3_1	gaba	0.6683573126792908	right	CV	FBbt_00047516
81349085835581377	720575940637934308	156344	47824	941	156344.0	47824.0	941.0	6364053.0	intrinsic	central	MBON			MBON30	putative_primary	putative_primary		glutamate	0.584140419960022	right		FBbt_00049850
81067198742860395	720575940646952324	152024	42619	2086	156240.0	46248.0	862.0	6364062.0	efferent	descending	DN		DNa06	PS039	WEDd1	DALd	WEDd1_1	acetylcholine	0.8395349383354187	right	CV	FBbt_00047577
80504935984153661	720575940617226141	143410	52282	2064	153680.0	49648.0	514.0	6363200.0	intrinsic	central				LAL074,LAL084	putative_primary	putative_primary		glutamate	0.6484953165054321	right
81138048389786786	720575940621065677	153335	48838	1524	154088.0	49304.0	984.0	6363234.0	intrinsic	central	CX	ring neuron		ER1	EBa1	DALv2	EBa1_1	gaba	0.6815195679664612	right
81066924267626716	720575940608655918	152216	38224	5156	152216.0	38224.0	5156.0	6352685.0	intrinsic	central	Kenyon_Cell		KCapbp-m	KCa'b'-m	MBp2	MBp2		dopamine	0.5281173586845398	right		FBbt:00100253
80644917826928698	720575940622701508	146209	40741	4250	147032.0	38432.0	5131.0	5666490.0	intrinsic	central					DM3_dorso_lateral	DPMpm2_dorso_lateral	DM3_dorso_lateral_3	acetylcholine	0.7959511876106262	right
80856230218357816	720575940631327819	148652	43690	4610	148016.0	41408.0	5065.0	6351674.0	intrinsic	central	CX	columnar		PFGs	DM4_CX_d2	CM4_CX_d2	DM4_CX_d2_3	serotonin	0.4169919490814209	right		FBbt_00111457
80856230218353167	720575940620070209	148632	43802	4610	148648.0	37656.0	5158.0	6351880.0	efferent	descending	DN		DNpe069	PS294,PS295,PS298	putative_primary	putative_primary		acetylcholine	0.8533413410186768	right	CV	FBbt_00047517
81348673921226953	720575940625560189	156567	42295	3897	150584.0	34920.0	5082.0	6352320.0	intrinsic	central	Kenyon_Cell		KCab	KCab-s	MBp1	MBp1		dopamine	0.6002112627029419	right		FBbt_00110930
77337655302100426	720575940623317321	97882	42400	2548	147760.0	41240.0	5250.0	5686737.0	intrinsic	central				AOTU046	putative_primary	putative_primary		glutamate	0.3772597312927246	right		FBbt_20000045
81207523780273013	720575940624579100	154482	36245	1150	153584.0	32456.0	1138.0	6305186.0	intrinsic	central					CREa2_ventral	DALcm1_ventral	CREa2_ventral_1	acetylcholine	0.7740569114685059	right
81137567487052186	720575940622204186	152497	42104	2086	156184.0	40512.0	1179.0	6349690.0	efferent	descending	DN		DNae005	PS040	WEDd1	DALd	WEDd1_1	acetylcholine	0.7504063248634338	right	CV	FBbt_00047512
81067198742875837	720575940617266945	151965	41790	2086	156024.0	37360.0	1134.0	6349681.0	intrinsic	central					AOTUv1_ventral	DALcm2_ventral	AOTUv1_ventral_1	acetylcholine	0.6344922780990601	right
81559986312282746	720575940621073840	158797	44705	3976	152824.0	32712.0	4055.0	6309678.0	intrinsic	central	Kenyon_Cell			KCg-d	MBp1	MBp1		dopamine	0.6272768378257751	right		FBbt_00110932
80644848906131047	720575940632512156	146250	39606	2722	147040.0	37576.0	4281.0	5666436.0	efferent	descending	DN		oviDNa_b	SLP410	SMPpv1	DPMpl1	SMPpv1_3	acetylcholine	0.6437128186225891	right	CV	FBbt_00049920
79729849006144765	720575940603980256	132973	36555	2123	147000.0	35808.0	4226.0	5666423.0	efferent	descending	DN			oviDNb	SMPpv1	DPMpl1	SMPpv1_3	acetylcholine	0.47394803166389465	right	CV	FBbt_00049921
80645467582651871	720575940615779558	145455	49269	4179	147112.0	39496.0	4716.0	5666514.0	intrinsic	central				VES051,VES052	DM2_or_DM3_posterior	DPMpm1_or_DPMpm2_posterior	DM2_or_DM3_posterior_4	glutamate	0.8698558807373047	right
79380204376152209	720575940621196037	127881	70078	3025	147096.0	33504.0	4258.0	5666476.0	efferent	descending	DN		DNpe044	SMP479	SMPpv1	DPMpl1	SMPpv1_2	acetylcholine	0.8450084924697876	right	CV	FBbt_00047517
80855474303489147	720575940626075079	148744	32600	4134	148744.0	32600.0	4134.0	6308023.0	intrinsic	central	Kenyon_Cell			KCg-m	MBp1	MBp1		dopamine	0.7743221521377563	right		FBbt_00111061
80433948697982884	720575940620793584	142496	43114	1822	155288.0	48856.0	1211.0	6364710.0	intrinsic	central				SMP165	putative_primary	putative_primary		glutamate	0.8081796169281006	right		FBbt_20003027
81068366773254857	720575940605883569	151684	59194	1000	156144.0	56080.0	1072.0	6385838.0	intrinsic	central	ALLN			lLN2P_b	ALl1_dorsal	BAlc_dorsal	ALl1_dorsal_3	gaba	0.3125603199005127	right
80293348715494943	720575940619368308	141055	45680	2209	155928.0	49920.0	1281.0	6385725.0	intrinsic	central	CX	ring neuron		ER3d	EBa1	DALv2	EBa1_2	gaba	0.928023636341095	right
80293348715609788	720575940637487593	141166	45025	2278	152408.0	50776.0	1072.0	6381076.0	intrinsic	central	CX	ring neuron		ER2	EBa1	DALv2	EBa1_2	gaba	0.9562764167785645	right
81349498152332614	720575940630407388	156104	54520	829	156104.0	54520.0	829.0	6383600.0	intrinsic	central	ALLN			lLN2T_b	ALl1_dorsal	BAlc_dorsal	ALl1_dorsal_2	serotonin	0.34495171904563904	right
81208417133970474	720575940619436342	154026	49342	1524	156136.0	51568.0	795.0	6383596.0	intrinsic	central	CX	ring neuron		ER4m	EBa1	DALv2	EBa1_2	gaba	0.9388173818588257	right		FBbt_00007537
80715698619361939	720575940616946662	147108	47037	2073	155720.0	48784.0	859.0	6363881.0	intrinsic	central	CX	ring neuron		ER1	EBa1	DALv2	EBa1_1	gaba	0.7076401710510254	right
77972623468364834	720575940610724466	106612	66874	4030	151432.0	55440.0	5155.0	6388902.0	intrinsic	central					DM6_ventral	CM3_ventral	DM6_ventral_4	acetylcholine	0.8172686100006104	right
81068367309532119	720575940632679727	151973	59045	4651	150424.0	54960.0	5154.0	6388845.0	intrinsic	central					DM4_ventral	CM4_ventral	DM4_ventral_5	acetylcholine	0.7605332136154175	right
79096874174678864	720575940639122640	123681	42004	4386	148744.0	54104.0	5152.0	6388646.0	intrinsic	central					DM6_posterior	CM3_posterior	DM6_posterior_1	glutamate	0.8946481943130493	right
80856573882856307	720575940623260201	148416	48864	5085	148416.0	48864.0	5085.0	6369226.0	intrinsic	central	CX	tangential		FB4Y	DM6__prim	CM3__prim	DM6__prim_3	dopamine	0.41982173919677734	right
80645536235147855	720575940639666395	145492	49988	3763	152728.0	47512.0	5160.0	6370989.0	intrinsic	central				PS208	VLPp2	DPMpl3	VLPp2_3	acetylcholine	0.7207533717155457	right		FBbt_20001963
81419180104611195	720575940631434722	156635	44013	4102	150656.0	40560.0	5233.0	6353922.0	intrinsic	central	Kenyon_Cell			KCg-m	MBp2	MBp2		dopamine	0.8045610785484314	right		FBbt_00111061
80858978930231151	720575940641781133	148726	85135	4032	147488.0	90712.0	2684.0	6106561.0	efferent	descending	DN		DNg12_e		MX12	MX12	MX12_3	acetylcholine	0.7046657204627991	right	CV	FBbt_00047604
80786205138495331	720575940619843311	147384	49416	4965	147384.0	49416.0	4965.0	5724959.0	intrinsic	central	CX	tangential		FB4Y	DM6__prim	CM3__prim	DM6__prim_3	dopamine	0.38208696246147156	right
80926049139212331	720575940611502309	149877	36128	3801	148408.0	40632.0	4416.0	6351693.0	intrinsic	central					DM6_dorso_lateral	CM3_dorso_lateral	DM6_dorso_lateral_4	acetylcholine	0.7725799083709717	right
80856573345363407	720575940638162660	149400	48840	565	149400.0	48840.0	565.0	6361803.0	intrinsic	central				CRE043	AOTUv1_medial	DALcm2_medial	AOTUv1_medial_5	gaba	0.7611935138702393	right
81067610926147826	720575940622991252	152288	47995	1524	150224.0	48776.0	764.0	6362006.0	intrinsic	central	CX	ring neuron		ER3a	EBa1	DALv2	EBa1_2	gaba	0.8600567579269409	right
81348605402908464	720575940633226603	155992	40624	5249	155992.0	40624.0	5249.0	6358294.0	intrinsic	central	Kenyon_Cell			KCab-p	MBp2	MBp2		dopamine	0.6480658650398254	right		FBbt_00110931
80714599309485952	720575940621350070	146960	30552	3940	146960.0	30552.0	3940.0	5631651.0	intrinsic	central				ATL035,ATL036	putative_primary	putative_primary		glutamate	0.4110961854457855	right
81278305177074603	720575940628217643	155420	41858	3896	147040.0	30680.0	4040.0	5631699.0	intrinsic	central	Kenyon_Cell			KCg-m	MBp1	MBp1		dopamine	0.7509394884109497	right		FBbt_00111061
80714324431418685	720575940614282238	147368	27024	3808	147368.0	27024.0	3808.0	5631800.0	intrinsic	central	Kenyon_Cell			KCg-m	MBp1	MBp1		dopamine	0.7950586676597595	right		FBbt_00111061
81558818081079804	720575940633545823	159197	27486	3869	148552.0	24272.0	3670.0	6276708.0	intrinsic	central					SLPpm1	DPLm1	SLPpm1_4	glutamate	0.6874335408210754	right
81278373896870779	720575940621892122	155442	42724	4103	147048.0	25136.0	3755.0	5631691.0	intrinsic	central	Kenyon_Cell			KCg-m	MBp1	MBp1		dopamine	0.7006124258041382	right		FBbt_00111061
81488586574408548	720575940611007586	158219	30254	2221	156056.0	25352.0	2067.0	6307503.0	intrinsic	central					LHd1	DPLd	LHd1_2	acetylcholine	0.7889559268951416	right
81418080324126906	720575940615458235	157430	27424	1989	153624.0	24216.0	2234.0	6275572.0	intrinsic	central				SLP150	putative_primary	putative_primary		acetylcholine	0.9184484481811523	right		FBbt_20002544	outlier_seg
80925293225121659	720575940618326292	150424	24416	3879	150424.0	24416.0	3879.0	6279449.0	intrinsic	central	Kenyon_Cell		KCapbp-ap1	KCa'b'-ap1	MBp1	MBp1		dopamine	0.58298259973526	right		FBbt:00049836
81278305177070025	720575940631827527	155317	41843	3897	150376.0	28144.0	4058.0	6308620.0	intrinsic	central	Kenyon_Cell			KCg-m	MBp1	MBp1		dopamine	0.7984594702720642	right		FBbt_00111061
81347643129227862	720575940627351887	156008	26888	3982	156008.0	26888.0	3982.0	6310860.0	intrinsic	central					SLPpm1	DPLm1	SLPpm1_1	glutamate	0.825748860836029	right
81278373896538781	720575940626277382	155566	42927	3896	147448.0	33040.0	4366.0	5642437.0	intrinsic	central	Kenyon_Cell		KCab	KCab-m	MBp1	MBp1		dopamine	0.6332491636276245	right		FBbt_00100248
81206768202095474	720575940606680706	154304	24720	4098	154304.0	24720.0	4098.0	6283284.0	intrinsic	central	Kenyon_Cell		KCapbp-ap1	KCa'b'-ap1	MBp3	MBp3		dopamine	0.5421243906021118	right		FBbt:00049836
81558818081077600	720575940651329526	158865	27456	3869	153592.0	24176.0	4029.0	6282700.0	intrinsic	central					SLPpm1	DPLm1	SLPpm1_3	glutamate	0.7915618419647217	right
81278373896557596	720575940608772821	155342	42725	3897	148496.0	32936.0	4678.0	6312323.0	intrinsic	central	Kenyon_Cell		KCab	KCab-m	MBp1	MBp1		dopamine	0.6680419445037842	right		FBbt_00100248
80929347741025533	720575940615958203	150176	84988	4155	151272.0	89760.0	2832.0	6510693.0	efferent	descending	DN		DNg12_a		MX12	MX12	MX12_3	acetylcholine	0.6209544539451599	right	CV	FBbt_00047604
80714873784264206	720575940636659886	146912	34976	751	146912.0	34976.0	751.0	5652505.0	intrinsic	central	DAN			PAM02	CREa2_medial	DALcm1_medial	CREa2_medial_4	dopamine	0.7624951601028442	right		FBbt_00111016
80715079942841029	720575940624661031	146936	38280	695	146936.0	38280.0	695.0	5652716.0	intrinsic	central	DAN			PAM10	CREa1_dorsal	BAmd1_dorsal	CREa1_dorsal_1	dopamine	0.8336948156356812	right		FBbt_00110994
81347574476419062	720575940626550504	155928	26120	4141	155928.0	26120.0	4141.0	6320988.0	intrinsic	central	Kenyon_Cell		KCapbp-ap2	KCa'b'-ap2	MBp3	MBp3		dopamine	0.5237162709236145	right		FBbt:00049837
81347849354480796	720575940625476964	156000	29336	4251	156000.0	29336.0	4251.0	6321078.0	intrinsic	central	Kenyon_Cell		KCapbp-ap2	KCa'b'-ap2	MBp3	MBp3		dopamine	0.495737224817276	right		FBbt:00049837
81066168152701890	720575940617650481	151936	26288	4054	151936.0	26288.0	4054.0	6309362.0	intrinsic	central	Kenyon_Cell		KCapbp-m	KCa'b'-m	MBp3	MBp3		dopamine	0.5527100563049316	right		FBbt:00100253
81066580603547675	720575940637222470	151624	33152	4950	151624.0	33152.0	4950.0	6316628.0	intrinsic	central	Kenyon_Cell		KCapbp-m	KCa'b'-m	MBp3	MBp3		dopamine	0.48337483406066895	right		FBbt:00100253
80577229276574698	720575940605282406	144898	80867	5284	150432.0	89888.0	2664.0	6510516.0	efferent	descending	DN		DNg12_e		MX12	MX12	MX12_3	acetylcholine	0.44735658168792725	right	CV	FBbt_00047604
81351353779684916	720575940621307713	156368	82288	2423	156368.0	82288.0	2423.0	6512912.0	efferent	motor	motor				putative_primary	putative_primary		acetylcholine	0.5728079676628113	right	PhN
81351353846280015	720575940624532408	155888	81640	2587	155888.0	81640.0	2587.0	6473567.0	intrinsic	central			CB0017		putative_primary	putative_primary		dopamine	0.4530196785926819	right
80366672531622008	720575940630903291	141874	89697	3380	150200.0	90424.0	3380.0	6513065.0	efferent	descending	DN		DNge034		MX12__prim	MX12__prim	MX12__prim_4	glutamate	0.7035884857177734	right	CV	FBbt_00047516
80717828789484046	720575940629766615	147048	79176	1466	147048.0	79176.0	1466.0	5821123.0	intrinsic	central			CB0013		putative_primary	putative_primary		gaba	0.4570833444595337	right
81209791523484499	720575940614511271	154427	70016	1519	155952.0	73608.0	978.0	6422767.0	intrinsic	central				VES012	ALl1_ventral	BAlc_ventral	ALl1_ventral_3	acetylcholine	0.8670205473899841	right		FBbt_20003478
79732735157245851	720575940630504466	132268	80379	1735	148280.0	82256.0	1103.0	6465093.0	intrinsic	central					TRdm	TRdm	TRdm_3	glutamate	0.45041000843048096	right
80929485113482848	720575940615659521	149427	86695	4099	155984.0	83560.0	3843.0	6514502.0	efferent	descending	DN		DNge091		LB7	LB7	LB7_2	gaba	0.6505668759346008	right	CV	FBbt_00047516
80929485113489999	720575940614181585	149800	86870	4102	156056.0	84216.0	3504.0	6514514.0	efferent	descending	DN		DNg07		LB7	LB7	LB7_2	acetylcholine	0.8270808458328247	right	CV	FBbt_00047599
81351628858823116	720575940636748095	156032	86424	3924	156032.0	86424.0	3924.0	6514519.0	intrinsic	central					LB5	LB5	LB5_1	acetylcholine	0.4838120937347412	right
81210616224040930	720575940627723657	153680	81560	1792	153680.0	81560.0	1792.0	6469247.0	intrinsic	central			CB0018		putative_primary	putative_primary		glutamate	0.6692708134651184	right
80296166281113159	720575940615424571	140495	86938	2685	154080.0	84520.0	2083.0	6509393.0	intrinsic	central					MD3	MD3	MD3_3	gaba	0.47899946570396423	right
81280984900892030	720575940637936710	154856	81592	1474	154856.0	81592.0	1474.0	6469874.0	intrinsic	central			CB0019		putative_primary	putative_primary		gaba	0.5184007287025452	right
80648078587338706	720575940638360960	145997	87965	1718	153056.0	82264.0	1257.0	6469263.0	intrinsic	central					MD_SA1	MD_SA1	MD_SA1_2	acetylcholine	0.9061545729637146	right
80081830300721808	720575940621365357	137557	38854	3539	152296.0	81168.0	2278.0	6472022.0	intrinsic	central				AstA1	putative_primary	putative_primary		gaba	0.8180943131446838	right		FBbt_00048142
80435735471524194	720575940639861301	143255	69345	2371	149416.0	73328.0	1185.0	6423067.0	intrinsic	central	CX	tangential		FB3A	LALv1_dorsal	BAmv1_dorsal	LALv1_dorsal_4	acetylcholine	0.2903261184692383	right			outlier_seg
80577641392080337	720575940625642302	144376	87621	3725	149648.0	90376.0	2667.0	6510449.0	efferent	descending	DN		DNge020		MX12	MX12	MX12_3	acetylcholine	0.6084409952163696	right	CV	FBbt_00047516
80999509991495543	720575940630034231	151136	82112	1792	151136.0	82112.0	1792.0	6467561.0	intrinsic	central					putative_primary	putative_primary		glutamate	0.824943482875824	right
81351422431516131	720575940626968216	155776	82776	1624	155776.0	82776.0	1624.0	6510147.0	intrinsic	central			CB0020		putative_primary	putative_primary		gaba	0.6308665871620178	right
80858566277284115	720575940623290126	149144	79280	1066	149144.0	79280.0	1066.0	6455850.0	intrinsic	central					TRdl_b	TRdl_b	TRdl_b_3	acetylcholine	0.4059542119503021	right
80928454119339981	720575940616644411	149748	71932	2082	151184.0	73200.0	616.0	6419167.0	intrinsic	central			CB0021		putative_primary	putative_primary		gaba	0.7100377082824707	right
81069054101699331	720575940629367863	152443	69950	1635	150056.0	73936.0	1076.0	6423388.0	intrinsic	central	ALPN	multiglomerular			ALv1	BAla1	ALv1_4	gaba	0.8506522178649902	right
81351422767528897	720575940626936665	155792	82944	4435	155792.0	82944.0	4435.0	6517762.0	efferent	motor	motor				putative_primary	putative_primary		acetylcholine	0.4615243375301361	right	CV
80718379014736477	720575940631715896	147333	86973	4812	156264.0	83600.0	4568.0	6517854.0	efferent	motor	motor				putative_primary	putative_primary		acetylcholine	0.41690894961357117	right	CV
81139422845898178	720575940629589292	152522	69879	1635	147512.0	74864.0	549.0	5818463.0	intrinsic	central	ALLN			v2LN49	ALv2	BAla2	ALv2_2	glutamate	0.39914825558662415	right		FBbt_20003781
80717073076434147	720575940617671896	147248	67526	2904	147032.0	75720.0	989.0	5818011.0	intrinsic	central					LALv1_ventral	BAmv1_ventral	LALv1_ventral_4	gaba	0.5082980990409851	right
80717691283183345	720575940623209165	147136	77152	809	147136.0	77152.0	809.0	5818012.0	intrinsic	central					putative_primary	putative_primary		acetylcholine	0.8767649531364441	right
80577229209697744	720575940612804606	144495	80887	4957	155688.0	85832.0	4456.0	6517747.0	efferent	descending	DN		DNg02_a		LB12	LB12	LB12_2	acetylcholine	0.6499471068382263	right	CV	FBbt_00047594
80084922408244381	720575940626960536	138011	85391	1483	149416.0	81680.0	1353.0	6465640.0	intrinsic	central			CB0022		TRdm	TRdm	TRdm_2	gaba	0.7048708200454712	right
81069878668498523	720575940632658131	151776	81584	1308	151776.0	81584.0	1308.0	6468069.0	intrinsic	central					TRdl_b	TRdl_b	TRdl_b_3	acetylcholine	0.6968407034873962	right
80717554045506668	720575940620540507	146660	74617	2269	151728.0	82192.0	2134.0	6471985.0	intrinsic	central				SAD072	putative_primary	putative_primary		gaba	0.8691921830177307	right		FBbt_20002281
80366603879064423	720575940637530084	142236	88580	3792	150984.0	88856.0	2099.0	6507536.0	efferent	descending	DN		DNge001		MX12	MX12	MX12_2	acetylcholine	0.6755131483078003	right	CV	FBbt_00047516
80788334905166233	720575940638181092	147432	81352	1031	147432.0	81352.0	1031.0	5818169.0	efferent	motor	motor				putative_primary	putative_primary		acetylcholine	0.9332151412963867	right	PhN
80788334972622481	720575940615672130	148168	81416	1473	148168.0	81416.0	1473.0	6464817.0	intrinsic	central					putative_primary	putative_primary		acetylcholine	0.8427209854125977	right
81068229938144073	720575940619478036	152016	57064	5466	152016.0	57064.0	5466.0	6395425.0	intrinsic	central					DM6_posterior	CM3_posterior	DM6_posterior_2	glutamate	0.5913365483283997	right
81842629453249243	720575940611292330	163067	62974	3584	155416.0	58256.0	5433.0	6413676.0	intrinsic	central					VLPl&p2_posterior	BLVp1_posterior	VLPl&p2_posterior_3	acetylcholine	0.8829641938209534	right
81208623762116907	720575940627949589	153768	52048	5053	153768.0	52048.0	5053.0	6389163.0	efferent	descending	DN			DNp18	putative_primary	putative_primary		acetylcholine	0.48003917932510376	right	CV	FBbt_00047651
80364954275909628	720575940617917760	141846	63424	1046	147000.0	62744.0	57.0	5769485.0	intrinsic	central	ALPN	uniglomerular		VM3_adPN	ALad1__prim	BAmv3__prim	ALad1__prim_2	acetylcholine	0.9637929201126099	right		FBbt_00100481
78112879987414605	720575940624945438	108804	59814	4483	150656.0	48872.0	5395.0	6373353.0	intrinsic	central					DM6_central1	CM3_central1	DM6_central1_2	acetylcholine	0.8343508839607239	right
81068367309533543	720575940621260643	152364	59099	4651	153152.0	57664.0	5269.0	6396848.0	intrinsic	central				PS267,PS268,PS269	DM6_ventral	CM3_ventral	DM6_ventral_1	acetylcholine	0.8180027604103088	right
81068367309536355	720575940611880050	152171	59723	4652	147632.0	57344.0	5195.0	5760254.0	intrinsic	central					DM4_ventral	CM4_ventral	DM4_ventral_1	acetylcholine	0.9205849170684814	right
81068367309533828	720575940617979472	152175	59527	4652	147440.0	56960.0	5396.0	5759682.0	intrinsic	central					DM6_ventral	CM3_ventral	DM6_ventral_4	acetylcholine	0.7458814382553101	right
81068367309536214	720575940628781527	152338	59444	4652	148792.0	65400.0	5223.0	6405321.0	intrinsic	central				WED163	DM5_ventral	CM1_ventral	DM5_ventral_2	acetylcholine	0.8420981764793396	right		FBbt_20003713
81350529078283808	720575940604624574	156080	70096	1553	156080.0	70096.0	1553.0	6425661.0	intrinsic	central	ALPN	multiglomerular		M_lvPNm48	ALlv1	BAlp4	ALlv1_3	acetylcholine	0.7685585618019104	right		FBbt_00049742
81069122821175895	720575940640094592	152261	70285	1635	155072.0	73992.0	891.0	6422451.0	intrinsic	central	ALPN	multiglomerular		M_vPNml84	ALv1	BAla1	ALv1_3	gaba	0.8646884560585022	right		FBbt_20003859
80294310855165590	720575940628154364	140620	59966	2628	152808.0	74264.0	916.0	6421526.0	intrinsic	visual_centrifugal				VES015	putative_primary	putative_primary		gaba	0.8586698770523071	right		FBbt_20003481
81139491565211506	720575940626503529	153229	70413	1553	153136.0	74040.0	650.0	6421601.0	intrinsic	central	ALLN				ALv2	BAla2	ALv2_2	glutamate	0.5560885071754456	right
80717073411580703	720575940628837852	146872	67288	5179	146872.0	67288.0	5179.0	5803166.0	intrinsic	central								glutamate	0.6364179253578186	right
81488655293866426	720575940633909344	158011	30769	2221	156936.0	25048.0	2152.0	6646310.0	intrinsic	central			CB0023		putative_primary	putative_primary		acetylcholine	0.9158871173858643	right
81277343104177004	720575940626523017	155552	27292	3716	155168.0	22264.0	3465.0	6284072.0	intrinsic	central				ATL023	putative_primary	putative_primary		glutamate	0.8705024123191833	right		FBbt_20000087
81558818081086804	720575940626986539	159203	27383	3869	155224.0	23440.0	3887.0	6284195.0	intrinsic	central					SLPpm1	DPLm1	SLPpm1_2	glutamate	0.5787739157676697	right
80788953783468683	720575940633007073	148344	89752	4088	148344.0	89752.0	4088.0	6512937.0	intrinsic	central					LB5	LB5	LB5_1	serotonin	0.5774210095405579	right
81699486782812508	720575940618693035	161253	26826	3330	152968.0	24552.0	3917.0	6281939.0	intrinsic	central					SLPpm1	DPLm1	SLPpm1_3	glutamate	0.7832489013671875	right
81066030646579715	720575940633307036	151672	24544	3569	151672.0	24544.0	3569.0	6280257.0	intrinsic	central			CB0024					glutamate	0.7400190830230713	right
80784555669872650	720575940632155207	147664	24872	3523	147664.0	24872.0	3523.0	5631910.0	intrinsic	central				CL182	SMPp&v1_posterior	DPLc5_anterior	SMPp&v1_posterior_1	glutamate	0.7660262584686279	right		FBbt_20000887
81136536829361457	720575940624798352	153429	27244	3289	146944.0	23128.0	3175.0	5593111.0	intrinsic	central					SLPpm3	DPLc3	SLPpm3_2	acetylcholine	0.8750845193862915	right
80995593182658501	720575940640057589	150502	23869	3355	147056.0	22464.0	3185.0	5593227.0	intrinsic	central					SMPpd1	DPLc1	SMPpd1_1	acetylcholine	0.857384979724884	right
80225935244594831	720575940606425522	139824	89616	4926	139824.0	89616.0	4926.0	5872738.0	intrinsic	central			CB0025		LB3	LB3	LB3_2	glutamate	0.5455502271652222	right
82192480107478380	720575940624345136	168288	33072	1839	168288.0	33072.0	1839.0	7039616.0	intrinsic	central				aSP-f1A	SLPad1_anterior	DPLl3_anterior	SLPad1_anterior_4	acetylcholine	0.8451593518257141	right
80221468143226661	720575940613809071	140022	22860	2529	165608.0	41416.0	1177.0	7070212.0	intrinsic	central				SMP026	putative_primary	putative_primary		acetylcholine	0.7966588735580444	right		FBbt_20002888
82122248802796612	720575940607091979	167152	35105	2043	168336.0	32392.0	1900.0	7039347.0	intrinsic	central					SLPad1_anterior	DPLl3_anterior	SLPad1_anterior_4	acetylcholine	0.9261638522148132	right
82052086283528093	720575940623612395	166221	38374	2139	167032.0	41288.0	1229.0	7070734.0	intrinsic	central				AVLP042	VLPd1	DPLam	VLPd1_2	acetylcholine	0.9125057458877563	right		FBbt_20000151
81841117557086030	720575940652214262	163617	40311	2679	167448.0	41384.0	1329.0	7070926.0	intrinsic	central				AVLP032	putative_primary	putative_primary		acetylcholine	0.7102774977684021	right		FBbt_20000141
79942329963755221	720575940607805020	135312	57664	4666	135312.0	57664.0	4666.0	5070924.0	intrinsic	central								acetylcholine	0.8906186819076538	right
82333217931794476	720575940608393739	170776	33040	4512	170776.0	33040.0	4512.0	7067026.0	intrinsic	central	Kenyon_Cell			KCg-m	MBp4	MBp4		dopamine	0.779790461063385	right		FBbt_00111061
81911417850731509	720575940626792209	164304	38544	5088	164304.0	38544.0	5088.0	7074024.0	intrinsic	central	Kenyon_Cell			KCg-m	MBp3	MBp3		dopamine	0.7510063648223877	right		FBbt_00111061
81911349131243841	720575940608768213	163784	37912	5091	163784.0	37912.0	5091.0	6749665.0	intrinsic	central	Kenyon_Cell			KCg-m	MBp3	MBp3		dopamine	0.7736622095108032	right		FBbt_00111061
81630217684411210	720575940620682662	159777	43281	4293	169936.0	32520.0	4666.0	7066718.0	intrinsic	central	Kenyon_Cell			KCg-m	MBp4	MBp4		dopamine	0.7712080478668213	right		FBbt_00111061
79800905012487986	720575940605554354	133480	46964	2836	172392.0	39024.0	4704.0	7076958.0	intrinsic	central	CX	tangential			DL1_dorsal	CP2_dorsal	DL1_dorsal_1	glutamate	0.4276446998119354	right
81770749014694824	720575940620104361	162450	39753	4558	172432.0	39344.0	4833.0	7077004.0	intrinsic	central					CLp2	CP4	CLp2_1	glutamate	0.7498123645782471	right
82333217931676641	720575940616208965	170728	32512	4438	170728.0	32512.0	4438.0	7066938.0	intrinsic	central	Kenyon_Cell		KCab	KCab-s	MBp4	MBp4		dopamine	0.5803650617599487	right		FBbt_00110930
80435185514499960	720575940622287142	142332	61350	928	139912.0	51768.0	698.0	5057638.0	intrinsic	central	ALPN	uniglomerular		VM5v_adPN	ALad1	BAmv3	ALad1_1	acetylcholine	0.9384211897850037	right		FBbt_00100386
80152885903596673	720575940618910075	138416	49008	561	138416.0	49008.0	561.0	5026068.0	intrinsic	central	DAN			PAM02	CREa1_dorsal	BAmd1_dorsal	CREa1_dorsal_3	dopamine	0.6834937930107117	right		FBbt_00111016
80082517159433744	720575940604861356	137576	48904	587	137576.0	48904.0	587.0	5025818.0	intrinsic	central	DAN			PAM12	CREa1_dorsal	BAmd1_dorsal	CREa1_dorsal_2	dopamine	0.8866549134254456	right		FBbt_00100230
81981374277587806	720575940637707069	165568	32440	4748	165568.0	32440.0	4748.0	7062614.0	intrinsic	central	Kenyon_Cell		KCab	KCab-m	MBp4	MBp4		dopamine	0.5495718717575073	right		FBbt_00100248
80644161577357314	720575940619245016	145717	29746	1860	165528.0	41472.0	4688.0	7074675.0	intrinsic	central	DAN			PPL107	putative_primary	putative_primary		dopamine	0.8005596399307251	right
79871892097763100	720575940632742300	134103	56423	1847	135560.0	48848.0	931.0	5025143.0	intrinsic	central					WEDd2	BAmd2	WEDd2_1	gaba	0.6500698924064636	right
79871410994003439	720575940621490019	134824	49632	1084	134824.0	49632.0	1084.0	5056185.0	intrinsic	central					WEDd2	BAmd2	WEDd2_2	glutamate	0.5818879008293152	right
82685611408135685	720575940635498394	175054	40607	4308	165568.0	24392.0	3756.0	7027135.0	intrinsic	central					LHd2	DPLm2	LHd2_2	glutamate	0.8456270098686218	right
82051193131698468	720575940625301629	166608	24336	3694	166608.0	24336.0	3694.0	7027590.0	intrinsic	central					SMPpd2	DPLc6	SMPpd2_2	glutamate	0.9387214183807373	right
81910593082516753	720575940609850436	164110	27048	3884	164544.0	24240.0	3767.0	7026858.0	intrinsic	central	LHLN				LHd2	DPLm2	LHd2_2	glutamate	0.6567456722259521	right
81840155619079522	720575940619319572	163440	25336	4021	163440.0	25336.0	4021.0	6693315.0	intrinsic	central								glutamate	0.7968060970306396	right
79169785136720186	720575940640682448	124280	79520	1313	124280.0	79520.0	1313.0	4667760.0	intrinsic	central								acetylcholine	0.323486864566803	center
81911005399484205	720575940621841869	164340	32999	3951	172400.0	27416.0	3605.0	7058765.0	intrinsic	central					VLPd&p1_posterior	DPLl2_posterior	VLPd&p1_posterior_3	acetylcholine	0.8230298757553101	right
80224766543665048	720575940619721886	139264	72120	1288	139264.0	72120.0	1288.0	5234797.0	intrinsic	visual_centrifugal			OA-AL2i2_2		putative_primary	putative_primary		octopamine	0.8731245994567871	right
82051880058521147	720575940622263275	165923	35219	1997	163424.0	31600.0	1740.0	6679785.0	intrinsic	central				AVLP055	VLPd&p1_dorsal	DPLl2_anterior	VLPd&p1_dorsal_3	glutamate	0.7239854335784912	right		FBbt_20000164
81136468110216473	720575940649064569	152707	26191	3547	167872.0	24792.0	3583.0	7028213.0	efferent	endocrine	pars lateralis			DNES2	putative_primary	putative_primary		acetylcholine	0.35755690932273865	right	NCC
82476360802747794	720575940620359606	172384	69080	5796	172384.0	69080.0	5796.0	7144813.0	intrinsic	visual_projection				LLPC1,LLPC2a,LLPC2b,LLPC2c,LLPC2d,LLPC3				acetylcholine	0.56047123670578	right
79518055445194772	720575940623045267	129237	26912	1523	131864.0	25296.0	1230.0	4392714.0	intrinsic	central					SMPad3	DAMd1	SMPad3_2	glutamate	0.7584232091903687	right
79659823725671918	720575940611254681	131026	42465	1490	131512.0	24960.0	1696.0	4392702.0	efferent	endocrine	pars intercerebralis		PI	PI1,PI2,PI3	DILP__prim	DILP__prim	DILP__prim_1	acetylcholine	0.4549395442008972	right	NCC
79660373481353016	720575940618579505	131199	49879	1390	134000.0	24720.0	1567.0	4915310.0	efferent	endocrine	pars intercerebralis		PI	PI1,PI2,PI3	DILP__prim	DILP__prim	DILP__prim_1	acetylcholine	0.5792927742004395	right	NCC
79518055445188879	720575940626400019	129852	26988	1523	132976.0	24304.0	1485.0	4914897.0	intrinsic	central					SMPad3	DAMd1	SMPad3_2	glutamate	0.7089398503303528	right
79799942671115204	720575940628212303	133504	32976	849	133504.0	32976.0	849.0	4930892.0	intrinsic	central					SMPad2	DAMd2_or_3	SMPad2_1	gaba	0.8154618144035339	right
79588492908927403	720575940619839424	130452	27320	1523	132128.0	27240.0	1079.0	4930722.0	intrinsic	central					SMPad3	DAMd1	SMPad3_2	glutamate	0.9128954410552979	right
79729436555547938	720575940633291545	132368	30428	1419	131008.0	30800.0	1102.0	4387308.0	intrinsic	central					SMPad1	DAMv1_or_2	SMPad1_2	glutamate	0.7608610391616821	right
78744205417579636	720575940628289103	117767	29513	1438	130528.0	26600.0	1317.0	4391924.0	intrinsic	central					SMPad3	DAMd1	SMPad3_2	glutamate	0.7166379690170288	right
79588424256067565	720575940620397684	130896	26312	1692	130896.0	26312.0	1692.0	4392314.0	intrinsic	central					SMPad3	DAMd1	SMPad3_2	glutamate	0.7240393161773682	left
79518055445187282	720575940631071559	129710	26648	1523	131128.0	24296.0	1387.0	4361824.0	intrinsic	central					SMPad3	DAMd1	SMPad3_2	glutamate	0.7989063858985901	left
79588836774656304	720575940632190412	130800	33080	3528	130800.0	33080.0	3528.0	4396969.0	intrinsic	central				PS115	DM1_antero_ventral	DPMm1_antero_ventral	DM1_antero_ventral_4	glutamate	0.6253762245178223	left		FBbt_20001870
79729161878652750	720575940624064295	132206	26258	2749	134448.0	24272.0	2323.0	4920676.0	efferent	endocrine	pars intercerebralis		PI	PI1,PI2,PI3	DILP__prim	DILP__prim	DILP__prim_1	gaba	0.27039459347724915	right	NCC
79940130672328815	720575940612376690	135856	24408	2833	135856.0	24408.0	2833.0	4921181.0	intrinsic	central								<NA>		center
79589523700847191	720575940614233775	130948	42797	1390	136040.0	24392.0	1717.0	4916065.0	efferent	endocrine	pars intercerebralis		PI	PI1,PI2,PI3	DILP__prim	DILP__prim	DILP__prim_1	serotonin	0.27386483550071716	right	NCC
80010705306165912	720575940626187672	136688	28104	978	136688.0	28104.0	978.0	4931991.0	intrinsic	central				SMP066	SMPad2	DAMd2_or_3	SMPad2_1	glutamate	0.7953633069992065	right		FBbt_20002928
79658793134487802	720575940631884883	131981	26416	2749	132280.0	24624.0	2429.0	4919822.0	efferent	endocrine	pars intercerebralis		PI	PI1,PI2,PI3	DILP__prim	DILP__prim	DILP__prim_1	octopamine	0.2888302206993103	right	NCC
80081211624010064	720575940615513995	137992	30192	1938	139752.0	25640.0	1495.0	4938188.0	intrinsic	central				PS005	SMPad2	DAMd2_or_3	SMPad2_2	glutamate	0.8416756987571716	right
80081211624000934	720575940629967212	138077	29998	1938	139680.0	24672.0	1652.0	4919591.0	intrinsic	central				PS008	SMPad2	DAMd2_or_3	SMPad2_2	glutamate	0.7942824363708496	right
80081211624004723	720575940649033593	138123	30271	1938	139840.0	26184.0	1305.0	4938205.0	intrinsic	central					SMPad2	DAMd2_or_3	SMPad2_1	glutamate	0.7574991583824158	right
82195228953786304	720575940627740715	168440	74304	2310	168440.0	74304.0	2310.0	7136738.0	intrinsic	central				PS061	putative_primary	putative_primary		acetylcholine	0.8959602117538452	right		FBbt_20001816
79799324531306299	720575940643567652	133616	23472	3101	133616.0	23472.0	3101.0	4920440.0	intrinsic	central	CX			PFNa	DM1_CX_p	DPMm1_CX_p	DM1_CX_p_1	acetylcholine	0.7863592505455017	right		FBbt_00111396
82476635210988752	720575940634643886	172168	72992	2252	172168.0	72992.0	2252.0	7137244.0	intrinsic	central				AVLP140	VLPl&p1_lateral	BLVp2_anterior	VLPl&p1_lateral_4	acetylcholine	0.8792921900749207	right		FBbt_20000249
81209516779692972	720575940626831620	154457	65882	2464	164800.0	74128.0	1448.0	7135558.0	intrinsic	central								acetylcholine	0.9378289580345154	right
79239535472569584	720575940628462927	124917	70427	1630	137488.0	23512.0	1999.0	4917046.0	intrinsic	central			CB0026		putative_primary	putative_primary		glutamate	0.7286030650138855	right
79799393250873108	720575940639935963	133968	24928	3162	133968.0	24928.0	3162.0	4924379.0	intrinsic	central	CX			PFNa	DM1_CX_p	DPMm1_CX_p	DM1_CX_p_1	acetylcholine	0.8356379270553589	right		FBbt_00111396
82336516265377978	720575940643927200	170344	82216	3036	170344.0	82216.0	3036.0	7163526.0	intrinsic	visual_projection								acetylcholine	0.6389660835266113	right
81843522806283004	720575940621706461	163448	75512	3470	163448.0	75512.0	3470.0	6919187.0	intrinsic	visual_projection				LC13				acetylcholine	0.6576618552207947	right		FBbt_00100485
81632622664624226	720575940623666213	160527	79480	2639	166304.0	82120.0	2680.0	7161118.0	intrinsic	central			CB0027		WEDa1	BAlv	WEDa1_1	gaba	0.4107607901096344	right
82195229020810906	720575940637545013	168600	73376	2740	168600.0	73376.0	2740.0	7136692.0	intrinsic	visual_projection				LC17	VPNv1		VPNv1_1	acetylcholine	0.4213818907737732	right		FBbt_00111752
82124860276612604	720575940605016777	167392	73408	2741	167392.0	73408.0	2741.0	7136516.0	intrinsic	visual_projection				LC12				acetylcholine	0.35550567507743835	right		FBbt_00100484
81632622664659012	720575940621324996	160638	79375	2664	167840.0	82192.0	2748.0	7162165.0	intrinsic	central					WEDa1	BAlv	WEDa1_1	gaba	0.3093608319759369	right
82054491599341738	720575940636788910	166080	73856	3099	166080.0	73856.0	3099.0	7137694.0	intrinsic	visual_projection				LC17	VPNv1		VPNv1_1	acetylcholine	0.5427927374839783	right		FBbt_00111752
82406335119426330	720575940602879404	171832	73480	1921	171832.0	73480.0	1921.0	7136251.0	intrinsic	central					VLPl1_or_VLPl5	BLVa3_or_4	VLPl1_or_VLPl5_2	acetylcholine	0.9035625457763672	right
82335141808563987	720575940638164864	170015	61553	2422	172416.0	75424.0	1873.0	7159829.0	intrinsic	central				AVLP120	VLPl&p2_lateral	BLVp1_anterior	VLPl&p2_lateral_2	acetylcholine	0.8550638556480408	right		FBbt_20000229
82123554808132406	720575940635602094	167324	53906	4483	171048.0	57560.0	5690.0	7095129.0	intrinsic	visual_projection								acetylcholine	0.8882794380187988	right
82265254369159046	720575940620113268	169830	68707	4466	171816.0	48800.0	5279.0	7086989.0	intrinsic	visual_projection				LC21	VPNp3		VPNp3_2	acetylcholine	0.6728535294532776	right		FBbt_00111756
82194129777395037	720575940614348082	168008	56960	4637	168008.0	56960.0	4637.0	7092652.0	intrinsic	visual_projection				LC18	VPNp2		VPNp2_3	acetylcholine	0.7616633176803589	right		FBbt_00111753
82053254783192850	720575940608223701	166816	55506	4292	165568.0	56920.0	4839.0	7092018.0	intrinsic	central				PLP170	VLPp1	BLP2	VLPp1_2	glutamate	0.4754994511604309	right		FBbt_20001670
81842767093085858	720575940623883815	163544	64912	4812	163544.0	64912.0	4812.0	6863769.0	intrinsic	central								glutamate	0.5638510584831238	right
81912586081546939	720575940620763584	164416	56896	4857	164416.0	56896.0	4857.0	6846542.0	intrinsic	central				PVLP115	putative_primary	putative_primary		acetylcholine	0.7874818444252014	right		FBbt_20002173
81207730409043447	720575940610784179	154380	39011	5132	164176.0	40648.0	5121.0	6749807.0	intrinsic	central	Kenyon_Cell		KCapbp-ap1	KCa'b'-ap1	MBp2	MBp2		dopamine	0.6156185269355774	right		FBbt:00049836
82123486088734336	720575940629108332	167402	53290	4524	169408.0	48384.0	5092.0	7084998.0	intrinsic	central	LHLN				VPNp&v1_posterior	BLP1_posterior	VPNp&v1_posterior_2	glutamate	0.4632857143878937	right
81418973677441272	720575940619362497	156650	41560	1775	163800.0	50744.0	752.0	6841503.0	intrinsic	central					AOTUv4_dorsal	DALcl2_dorsal	AOTUv4_dorsal_3	acetylcholine	0.9020217061042786	right
79800286470310774	720575940630980409	133333	37507	2463	171424.0	40528.0	4767.0	7076613.0	intrinsic	central	CX	tangential			DL1_dorsal	CP2_dorsal	DL1_dorsal_2	glutamate	0.5225693583488464	right
81912104575505005	720575940630309391	163776	49120	1316	163776.0	49120.0	1316.0	6820154.0	intrinsic	central				SMP162	VLPa1_medial	DALl2_medial	VLPa1_medial_1	glutamate	0.8844220042228699	right		FBbt_20003024
82123142558608369	720575940631062543	167024	48664	5114	167024.0	48664.0	5114.0	7084608.0	intrinsic	central				CL287	putative_primary	putative_primary		gaba	0.7742984890937805	right		FBbt_20000992
81067885938104560	720575940619822784	151758	51985	2430	166088.0	48608.0	4799.0	7084460.0	intrinsic	central				PVLP093	putative_primary	putative_primary		gaba	0.8879286050796509	right		FBbt_20002151
81912586148359539	720575940611348834	164072	56616	5175	164072.0	56616.0	5175.0	6846541.0	intrinsic	visual_projection	bilateral		CB0028					gaba	0.7420197129249573	right
81771573648471378	720575940617518365	162513	52290	4559	163232.0	51552.0	4673.0	6846329.0	intrinsic	central				AVLP520	putative_primary	putative_primary		acetylcholine	0.8486377596855164	right		FBbt_20000629
82123692314381952	720575940614581516	166944	56696	5088	166944.0	56696.0	5088.0	7092342.0	intrinsic	visual_projection				LC18	VPNp2		VPNp2_3	acetylcholine	0.8120816349983215	right		FBbt_00111753
81841873673092127	720575940616568699	162815	51024	4559	164512.0	48744.0	5148.0	7084234.0	intrinsic	central				AOTU052	DL1_ventral	CP2_ventral	DL1_ventral_2	gaba	0.7731482982635498	right		FBbt_20000051
82264361015894484	720575940626447848	169251	55871	4418	172296.0	48880.0	4520.0	7085617.0	intrinsic	visual_projection				LPLC2	VPNd1	BLD6	VPNd1_1	acetylcholine	0.4369383454322815	right		FBbt_00111763
82475123651109071	720575940617815225	172336	49856	4444	172336.0	49856.0	4444.0	7093312.0	intrinsic	visual_projection				LC22	VPNd1	BLD6	VPNd1_3	acetylcholine	0.8391791582107544	right		FBbt_00111757
82123210740545503	720575940635534704	166888	48864	960	166888.0	48864.0	960.0	7080248.0	intrinsic	central					SLPa&l1_anterior	BLAvm_medial	SLPa&l1_anterior_2	acetylcholine	0.7500266432762146	right
81208417200714486	720575940616171037	153863	49351	1774	164352.0	48840.0	952.0	7079403.0	intrinsic	central				PS087	AOTUv3_ventral	DALcl1_ventral	AOTUv3_ventral_1	glutamate	0.5801324248313904	right		FBbt_20001842
81912035922906001	720575940617622219	164149	48624	1672	172448.0	53200.0	1227.0	7090236.0	intrinsic	central					VLPl&d1_dorsal	BLAv1_medial	VLPl&d1_dorsal_3	acetylcholine	0.7623797655105591	right
82405166887834454	720575940622202829	171313	56951	1591	172360.0	52536.0	1235.0	7090216.0	intrinsic	central					VLPl4_anterior	BLD3_anterior	VLPl4_anterior_1	gaba	0.5169581174850464	right
81912241947218950	720575940629273913	164352	51640	971	164352.0	51640.0	971.0	6842068.0	intrinsic	central				AVLP444				acetylcholine	0.8748100996017456	right		FBbt_20000553
82123073436105131	720575940617023771	167747	46876	1771	166176.0	49112.0	1183.0	7081488.0	intrinsic	central					SLPa&l1_anterior	BLAvm_medial	SLPa&l1_anterior_3	acetylcholine	0.9153738617897034	right
80080868161047958	720575940623991549	138064	24440	3074	138064.0	24440.0	3074.0	4922440.0	intrinsic	central				CL210	SMPpm1	DPMm2	SMPpm1_4	acetylcholine	0.6028681993484497	right
80080799508472182	720575940614297640	138008	24160	3417	138008.0	24160.0	3417.0	4925273.0	intrinsic	central	CX			EPG	DM2_CX_d2	DPMpm1_CX_d2	DM2_CX_d2_2	acetylcholine	0.6795881986618042	right		FBbt_00047030
80363374130855138	720575940637199593	141860	39779	4322	139224.0	30576.0	4141.0	4944487.0	intrinsic	central					DM2_central	DPMpm1_central	DM2_central_9	glutamate	0.4514652192592621	right
80151236972158411	720575940626449082	139176	24504	3444	139176.0	24504.0	3444.0	4925710.0	intrinsic	central	CX			EPG	DM2_CX_d2	DPMpm1_CX_d2	DM2_CX_d2_2	acetylcholine	0.7748117446899414	right		FBbt_00047030
80504042832557820	720575940623582867	143514	38541	3762	138560.0	24192.0	3338.0	4925541.0	efferent	descending	DN		DNpe074	CL206	SMPpm1	DPMm2	SMPpm1_4	acetylcholine	0.8303261995315552	right	CV	FBbt_00047517	outlier_seg
81279885523696784	720575940602415584	154828	65814	2347	166560.0	65224.0	814.0	7100560.0	intrinsic	central				WED032	WEDa2	BAlp3	WEDa2_4	gaba	0.7320743799209595	right		FBbt_20003582
80081418117519198	720575940611810453	137816	32936	4125	137816.0	32936.0	4125.0	4943834.0	intrinsic	central					DM1_dorsal	DPMm1_dorsal	DM1_dorsal_1	acetylcholine	0.9494113922119141	right
80011049306467946	720575940627942010	137088	32440	3774	137088.0	32440.0	3774.0	4943340.0	intrinsic	central				WED094	DM1_antero_ventral	DPMm1_antero_ventral	DM1_antero_ventral_1	glutamate	0.7412252426147461	right		FBbt_20003644
79729780488627546	720575940609774434	132648	36416	4097	132648.0	36416.0	4097.0	4981660.0	intrinsic	central	CX	columnar		hDeltaK	DM1_CX_p	DPMm1_CX_p	DM1_CX_p_4	acetylcholine	0.4351162314414978	left		FBbt_00052287
82475673607936235	720575940629276751	172400	58376	5764	172400.0	58376.0	5764.0	7107984.0	intrinsic	visual_projection				LPC1				acetylcholine	0.6677407026290894	right		FBbt_00111767
80363099253066364	720575940627426407	141790	36212	4452	138760.0	32568.0	4101.0	4944187.0	intrinsic	central					DM2_or_DM3_posterior	DPMpm1_or_DPMpm2_posterior	DM2_or_DM3_posterior_2	glutamate	0.8208495378494263	right
79800630134543571	720575940610249426	134007	43442	2801	139720.0	33592.0	4410.0	4989220.0	intrinsic	central	CX			PEN_a(PEN1)	DM3_CX_v	DPMpm2_CX_v	DM3_CX_v_6	acetylcholine	0.7765561938285828	right		FBbt_00049803
79589111383768366	720575940626449158	130576	36712	1221	130576.0	36712.0	1221.0	4416507.0	intrinsic	central				DNd01	putative_primary	putative_primary		glutamate	0.7624316811561584	left		FBbt_00047590
80151717672401292	720575940630868271	139080	32256	757	139080.0	32256.0	757.0	4932684.0	intrinsic	central	DAN			PAM11	CREa2_medial	DALcm1_medial	CREa2_medial_1	dopamine	0.8360077142715454	right		FBbt_00111022	outlier_seg
79729436555570575	720575940612283373	132191	31113	1419	132464.0	33512.0	982.0	4959739.0	intrinsic	central				SMP106	SMPad1	DAMv1_or_2	SMPad1_1	glutamate	0.8761140704154968	right		FBbt_20002968
79729436555557819	720575940621492044	132085	31175	1419	132200.0	32864.0	1078.0	4933735.0	intrinsic	central				SMP106	SMPad1	DAMv1_or_2	SMPad1_1	glutamate	0.8646492958068848	right		FBbt_20002968
80998754077067592	720575940637197710	150883	70830	1680	155280.0	72400.0	954.0	6422367.0	intrinsic	central				SAD049	ALl1_ventral	BAlc_ventral	ALl1_ventral_1	acetylcholine	0.7341723442077637	right		FBbt_20002258	outlier_seg
81631111037546617	720575940626682129	160616	56138	4237	155816.0	56864.0	5173.0	6397943.0	intrinsic	central				AVLP509	putative_primary	putative_primary		acetylcholine	0.8141549825668335	right		FBbt_20000618
80643680675468031	720575940622182669	145553	22963	3080	139711.0	22322.0	2522.0		intrinsic	central					SLPpm3	DPLc3	SLPpm3_2	acetylcholine	0.8986034393310547	right
80291974258660669	720575940625367102	140912	24800	1552	140912.0	24800.0	1552.0	5564869.0	intrinsic	central					SMPad2	DAMd2_or_3	SMPad2_1	glutamate	0.8063395619392395	right
81631042318062776	720575940609681198	160382	55614	4236	156528.0	56872.0	5056.0	6844939.0	intrinsic	central				AVLP503	VLPl&p2_posterior	BLVp1_posterior	VLPl&p2_posterior_1	acetylcholine	0.8714421987533569	right		FBbt_20000612
81701479781726546	720575940628404227	161032	56210	4237	156304.0	59552.0	5154.0	6862897.0	intrinsic	central					VLPl&p2_posterior	BLVp1_posterior	VLPl&p2_posterior_3	acetylcholine	0.9012690186500549	right
77478942680370309	720575940625096240	99602	50090	3521	156128.0	61144.0	5153.0	6413916.0	intrinsic	central				PVLP121	VLPl&p2_posterior	BLVp1_posterior	VLPl&p2_posterior_1	acetylcholine	0.8912799954414368	right		FBbt_20002179
81842286056604751	720575940620478958	163678	57472	4698	159784.0	56952.0	5363.0	6848472.0	intrinsic	central				PLP182	VPNp&v1_ventral	BLP1_ventral	VPNp&v1_ventral_1	glutamate	0.7923951745033264	right		FBbt_20001682
80716798064233159	720575940624879911	146832	63845	1840	160368.0	64904.0	815.0	6851018.0	intrinsic	central	ALPN	multiglomerular		VP1d+VP4_l2PN1	ALl1_ventral	BAlc_ventral	ALl1_ventral_4	acetylcholine	0.9581770896911621	right		FBbt_00049727
81561360299278132	720575940603636913	159416	65192	942	159416.0	65192.0	942.0	6850543.0	intrinsic	central					ALl1_ventral	BAlc_ventral	ALl1_ventral_1	acetylcholine	0.8927027583122253	right
81561497738212308	720575940624087283	158648	67280	975	158648.0	67280.0	975.0	6867300.0	intrinsic	central					ALl1_ventral	BAlc_ventral	ALl1_ventral_1	acetylcholine	0.854072630405426	right
80998479333316096	720575940626730115	151038	66465	2660	156272.0	65208.0	1798.0	6860575.0	intrinsic	central					VESa2	BAlp1	VESa2_2	gaba	0.7613919377326965	right
81350254200569048	720575940625683176	156104	66112	1669	156104.0	66112.0	1669.0	6425630.0	intrinsic	central					ALl1_ventral	BAlc_ventral	ALl1_ventral_1	acetylcholine	0.8102431893348694	right
81702647946156974	720575940645212980	161192	74048	4043	161192.0	74048.0	4043.0	6890910.0	intrinsic	visual_projection				LC13				acetylcholine	0.6271131634712219	right		FBbt_00100485
80435323020698929	720575940627796111	142790	63630	1520	161288.0	70896.0	984.0	6874975.0	intrinsic	central	ALPN	multiglomerular		M_lvPNm31	ALlv1	BAlp4	ALlv1_4	acetylcholine	0.9679723978042603	right		FBbt_20003812
81912379721575529	720575940623433725	164362	53150	3181	158048.0	66176.0	5170.0	6891751.0	intrinsic	central				AVLP505	VLPl&p2_posterior	BLVp1_posterior	VLPl&p2_posterior_1	acetylcholine	0.6877814531326294	right		FBbt_20000614
81913273209236306	720575940638370237	164000	66544	4385	164000.0	66544.0	4385.0	6893959.0	intrinsic	central			CB0029		putative_primary	putative_primary		acetylcholine	0.5023244023323059	right
81278099153207539	720575940636045175	155173	38987	5132	162168.0	42112.0	5086.0	6825540.0	intrinsic	central	Kenyon_Cell		KCapbp-ap1	KCa'b'-ap1	MBp2	MBp2		dopamine	0.5847418308258057	right		FBbt:00049836
81278099153178581	720575940637316029	154887	39067	5132	162376.0	40512.0	5182.0	6806191.0	intrinsic	central	Kenyon_Cell		KCapbp-ap2	KCa'b'-ap2	MBp2	MBp2		dopamine	0.5478555560112	right		FBbt:00049837
81348673921219488	720575940605362610	155594	42140	3897	147840.0	30248.0	4273.0	5642969.0	intrinsic	central	Kenyon_Cell		KCab	KCab-m	MBp1	MBp1		dopamine	0.5966464877128601	right		FBbt_00100248
81348673921244475	720575940631880217	155945	42041	3896	147880.0	27632.0	4177.0	5642983.0	intrinsic	central	Kenyon_Cell		KCab	KCab-m	MBp1	MBp1		dopamine	0.5991339683532715	right		FBbt_00100248
81278099153172382	720575940621413926	155061	39305	5133	159768.0	40680.0	5205.0	6783197.0	intrinsic	central	Kenyon_Cell		KCapbp-ap2	KCa'b'-ap2	MBp2	MBp2		dopamine	0.5046958923339844	right		FBbt:00049837
81278373896861741	720575940620273023	155537	43024	4102	144528.0	27232.0	4135.0	5630795.0	intrinsic	central	Kenyon_Cell			KCg-m	MBp1	MBp1		dopamine	0.7913086414337158	right		FBbt_00111061
81278992036610401	720575940617368347	155396	52229	1534	158440.0	53600.0	1068.0	6834034.0	intrinsic	central				SMP171	CREl1	DALv3	CREl1_1	acetylcholine	0.9083908200263977	right		FBbt_20003033
81138804236909933	720575940618954038	152566	60105	1000	158296.0	57832.0	926.0	6833952.0	intrinsic	central	ALLN			lLN2P_c	ALl1_dorsal	BAlc_dorsal	ALl1_dorsal_3	gaba	0.5157454609870911	right
80432712015552603	720575940622930957	142920	24264	3658	142920.0	24264.0	3658.0	5589749.0	intrinsic	central	Kenyon_Cell			KCg-m	MBp1	MBp1		dopamine	0.787513256072998	right		FBbt_00111061
81349085835077353	720575940618807454	156144	48712	584	156144.0	48712.0	584.0	6364026.0	intrinsic	central				CL053	putative_primary	putative_primary		acetylcholine	0.8245227932929993	right		FBbt_20000758
80643818248299537	720575940627568646	145608	24576	3806	145608.0	24576.0	3806.0	5592201.0	intrinsic	central	Kenyon_Cell			KCg-m	MBp1	MBp1		dopamine	0.7641889452934265	right		FBbt_00111061
80784693175384977	720575940636551086	147672	26688	3648	147672.0	26688.0	3648.0	5631896.0	intrinsic	central	Kenyon_Cell			KCg-m	MBp1	MBp1		dopamine	0.7828366756439209	right		FBbt_00111061
80785861205128502	720575940627109202	148335	43913	2088	155224.0	50168.0	489.0	6383118.0	intrinsic	central					EBa1	DALv2	EBa1_4	gaba	0.8670015335083008	right
80151718075319133	720575940633013412	138736	31760	3757	138736.0	31760.0	3757.0	4944126.0	intrinsic	central	CX	columnar		hDeltaL	DM2_CX_d2	DPMpm1_CX_d2	DM2_CX_d2_1	acetylcholine	0.762105405330658	right		FBbt_00052288
80151511917194990	720575940628810071	138904	29256	3978	138904.0	29256.0	3978.0	4944255.0	intrinsic	central	CX	columnar		FC1C	DM2_CX_d2	DPMpm1_CX_d2	DM2_CX_d2_4	acetylcholine	0.8404861688613892	right
80221605716063290	720575940627279674	139872	24248	3251	139872.0	24248.0	3251.0	4926037.0	intrinsic	central				CL175	SMPp&v1_posterior	DPLc5_anterior	SMPp&v1_posterior_1	glutamate	0.6977210640907288	right		FBbt_20000880
81630629531459312	720575940630826660	160008	48832	833	160008.0	48832.0	833.0	6814658.0	intrinsic	central					AOTUv4_dorsal	DALcl2_dorsal	AOTUv4_dorsal_3	acetylcholine	0.9042553901672363	right
81137567487051293	720575940604737708	153016	42562	2086	163432.0	42464.0	1075.0	6816778.0	efferent	descending	DN			DNa02	WEDd1	DALd	WEDd1_1	acetylcholine	0.7811996936798096	right	CV	FBbt_00047573
81911898349581263	720575940629805071	164240	46120	933	164240.0	46120.0	933.0	6817839.0	intrinsic	central				LAL006	AOTUv4_dorsal	DALcl2_dorsal	AOTUv4_dorsal_4	acetylcholine	0.7749343514442444	right		FBbt_20001302
80433399210843326	720575940622713897	142904	35312	4065	142904.0	35312.0	4065.0	5657953.0	intrinsic	central	CX	columnar		FS4A,FS4B,FS4C	DM3_CX_d1	DPMpm2_CX_d1	DM3_CX_d1_4	acetylcholine	0.5802156925201416	right
81067198742877163	720575940620380449	152035	41995	2086	157304.0	40488.0	1040.0	6722941.0	efferent	descending	DN		DNae004	DNa04	WEDd1	DALd	WEDd1_1	acetylcholine	0.7625846862792969	right	CV	FBbt_00047512
80433742875029029	720575940614025322	142361	39823	4322	144688.0	32464.0	4623.0	5639785.0	intrinsic	central					DM2_central	DPMpm1_central	DM2_central_9	gaba	0.49748703837394714	right
80644917826837356	720575940623495827	145472	41408	4174	145472.0	41408.0	4174.0	5665427.0	intrinsic	central	MBIN			DPM	putative_primary	putative_primary		dopamine	0.6768317222595215	right		FBbt_00005780
81841460953699157	720575940610637786	163651	45455	1498	164232.0	46416.0	1200.0	6820427.0	intrinsic	central				SMP018	AOTUv3_dorsal	DALcl1_dorsal	AOTUv3_dorsal_2	acetylcholine	0.8454526662826538	right
81771229715632411	720575940628868907	162420	46954	2057	164256.0	47592.0	1302.0	6820444.0	intrinsic	central					AOTUv2	DALl1	AOTUv2_1	glutamate	0.7785467505455017	right
81489892110590847	720575940627082500	158528	49528	1437	158528.0	49528.0	1437.0	6818337.0	intrinsic	central	CX	tangential		FB5C,FB5D,FB5E,FB5F,FB5G,FB5O,FB5P,FB5Q,FB5X,FB5Z	AOTUv4_ventral	DALcl2_ventral	AOTUv4_ventral_4	glutamate	0.6947013735771179	right
80433742875030532	720575940618694638	143108	40084	4323	141168.0	32368.0	4278.0	5633857.0	intrinsic	central	CX	columnar		hDeltaC	DM3_CX_p	DPMpm2_CX_p	DM3_CX_p_3	acetylcholine	0.6547678709030151	right		FBbt_00052279
81137567487056082	720575940615808342	152657	42072	2086	160576.0	40424.0	1002.0	6725227.0	intrinsic	central				LAL009	putative_primary	putative_primary		acetylcholine	0.6743987202644348	right		FBbt_20001305
80926049139196431	720575940605068576	149755	36447	3801	147832.0	38032.0	4688.0	5666912.0	intrinsic	central				SLP405	DM6_dorso_lateral	CM3_dorso_lateral	DM6_dorso_lateral_1	acetylcholine	0.85594242811203	right
80855680395031333	720575940619610294	148934	36113	3800	147912.0	37424.0	4858.0	5666906.0	intrinsic	central				SMP370	putative_primary	putative_primary		glutamate	0.6630170941352844	right		FBbt_20003232
81278373896551566	720575940642948887	155425	42716	3896	147648.0	32528.0	4454.0	5642585.0	intrinsic	central	Kenyon_Cell		KCab	KCab-m	MBp1	MBp1		dopamine	0.5288475751876831	right		FBbt_00100248
80925911633313642	720575940642262157	149694	34296	3415	145872.0	32344.0	4307.0	5640722.0	intrinsic	central				SIP065	SIPp1	DPMpl2	SIPp1_1	glutamate	0.7640912532806396	right		FBbt_20002369
81278374097730879	720575940613727399	155464	42768	5308	155464.0	42768.0	5308.0	6376339.0	intrinsic	central	Kenyon_Cell		KCapbp-ap2	KCa'b'-ap2	MBp2	MBp2		dopamine	0.5680586099624634	right		FBbt:00049837
81278580256264083	720575940625747812	155440	45856	5371	155440.0	45856.0	5371.0	6376299.0	efferent	descending	DN		DNpe077	DNp49	PSp3	DPMl1	PSp3_2	glutamate	0.6954036355018616	right	CV	FBbt_00047517
81559848940241460	720575940624537836	158741	43474	4293	163800.0	40584.0	5037.0	6749677.0	intrinsic	central	Kenyon_Cell			KCg-m	MBp2	MBp2		dopamine	0.7560073733329773	right		FBbt_00111061
80573999259982027	720575940629285879	144788	32601	3848	139112.0	35896.0	4446.0	4988520.0	intrinsic	central				SMP285	DM2_central	DPMpm1_central	DM2_central_1	gaba	0.39378848671913147	right		FBbt_20003147
80151924300880194	720575940637774052	138872	35384	4294	138872.0	35384.0	4294.0	4988472.0	intrinsic	central					DM1_dorsal	DPMm1_dorsal	DM1_dorsal_1	acetylcholine	0.6797646284103394	right
80363374130836232	720575940612044658	142072	39794	4322	138784.0	33952.0	4412.0	4988289.0	intrinsic	central					DM2_central	DPMpm1_central	DM2_central_2	gaba	0.5581548810005188	right
80714668028853110	720575940619667541	146928	32312	3866	146928.0	32312.0	3866.0	5631644.0	intrinsic	central				SMP455	SMPpm1	DPMm2	SMPpm1_4	acetylcholine	0.8294494152069092	right		FBbt_20003317
80151855514638160	720575940624615753	138832	33992	4028	138832.0	33992.0	4028.0	4982955.0	intrinsic	optic	ocellar							glutamate	0.6720580458641052	right
81278305177077152	720575940611354597	155117	41982	3897	155048.0	45552.0	4860.0	6371327.0	intrinsic	central				PS292	putative_primary	putative_primary		acetylcholine	0.9365655183792114	right		FBbt_20002047
80925224438485166	720575940640757467	150387	23927	3354	146256.0	22728.0	3112.0	5585344.0	intrinsic	central				SMP361	SMPpd1	DPLc1	SMPpd1_1	acetylcholine	0.8581175804138184	right		FBbt_20003223
80573449437155951	720575940623356651	144512	24864	3382	144512.0	24864.0	3382.0	5591828.0	intrinsic	central				SMP447	SMPp&v1_posterior	DPLc5_anterior	SMPp&v1_posterior_2	glutamate	0.8319690823554993	right		FBbt_20003309	outlier_seg
81138804236901353	720575940623650823	152551	60386	1000	157768.0	56856.0	1029.0	6833552.0	intrinsic	central	ALLN			lLN2P_b	ALl1_dorsal	BAlc_dorsal	ALl1_dorsal_3	gaba	0.3042832314968109	right
80503080759816914	720575940639515965	143328	24880	3703	143328.0	24880.0	3703.0	5590483.0	intrinsic	central	Kenyon_Cell			KCg-m	MBp1	MBp1		dopamine	0.820601224899292	right		FBbt_00111061
81278305177070746	720575940621023297	155242	41606	3896	147888.0	23616.0	3676.0	5593692.0	intrinsic	central	Kenyon_Cell			KCg-m	MBp1	MBp1		dopamine	0.7876958250999451	right		FBbt_00111061
81701548568782391	720575940630566487	161584	57064	5078	161584.0	57064.0	5078.0	6846035.0	intrinsic	central				CRE103	VLPl&p1_posterior	BLVp2_posterior	VLPl&p1_posterior_1	acetylcholine	0.8221301436424255	right		FBbt_20001172
80784555669617427	720575940618391360	147687	24635	3355	141576.0	23000.0	3028.0	5579482.0	intrinsic	central					SMPp&v1_posterior	DPLc5_anterior	SMPp&v1_posterior_2	glutamate	0.7721202969551086	right
81068366773261896	720575940624832743	152435	59357	1002	159584.0	56888.0	939.0	6834187.0	intrinsic	central	ALLN		lLN2X12		ALl1_dorsal	BAlc_dorsal	ALl1_dorsal_2	acetylcholine	0.3119698464870453	right
81912791703087672	720575940630027372	164264	59992	881	164264.0	59992.0	881.0	6860463.0	intrinsic	central					VLPa1_medial	DALl2_medial	VLPa1_medial_3	acetylcholine	0.6499148011207581	right
80998479333306842	720575940624681360	151121	66496	2659	164016.0	63416.0	849.0	6859659.0	intrinsic	central					VESa2	BAlp1	VESa2_2	gaba	0.6566750407218933	right
80998479333320150	720575940648783737	151258	66424	2659	157320.0	65864.0	1678.0	6860827.0	intrinsic	central					VESa2	BAlp1	VESa2_2	gaba	0.5509883761405945	right
81561154409282345	720575940627438076	158730	62092	2987	158544.0	56968.0	1155.0	6842859.0	intrinsic	central				AVLP201	VLPa2	DALv1	VLPa2_2	gaba	0.6788553595542908	right		FBbt_20000310
80432711747033533	720575940622012073	142928	24976	1565	142928.0	24976.0	1565.0	5569817.0	intrinsic	central				CRE006				glutamate	0.8028833866119385	right		FBbt_20001075
81420004402486280	720575940619681006	156952	56944	1259	156952.0	56944.0	1259.0	6842343.0	intrinsic	central				PS059	putative_primary	putative_primary		gaba	0.4413042366504669	right		FBbt_20001814
81067817285464022	720575940629073530	152122	51667	2731	159744.0	56960.0	1149.0	6843158.0	intrinsic	central					VLPa2	DALv1	VLPa2_1	gaba	0.7491114139556885	right
80221468276838352	720575940627098249	140000	23144	3126	140000.0	23144.0	3126.0	5577486.0	intrinsic	central			SMPp&v1A_H01	PS111	SMPp&v1_posterior	DPLc5_anterior	SMPp&v1_posterior_1	glutamate	0.7950913906097412	right		FBbt_20001866
80714049419667310	720575940624329037	146361	22969	3080	139000.0	22776.0	2456.0	4922851.0	intrinsic	central					SLPpm3	DPLc3	SLPpm3_2	acetylcholine	0.7012778520584106	right
80856229949282945	720575940623759591	148740	44476	2088	155928.0	48760.0	1055.0	6364000.0	intrinsic	central	CX	tangential			AOTUv4_ventral	DALcl2_ventral	AOTUv4_ventral_2	glutamate	0.8847402334213257	right
81912448105502804	720575940639092533	164232	54504	795	164232.0	54504.0	795.0	6841954.0	intrinsic	central				CL109	putative_primary	putative_primary		acetylcholine	0.88252192735672	right		FBbt_20000814
81912654263929765	720575940637175349	164304	57064	750	164304.0	57064.0	750.0	6842056.0	intrinsic	central					VLPa1_medial	DALl2_medial	VLPa1_medial_3	acetylcholine	0.9152618050575256	right
81631179555946601	720575940627665033	159804	57556	2890	157016.0	57512.0	1354.0	6842354.0	intrinsic	central				PVLP018	VLPa2	DALv1	VLPa2_1	gaba	0.8475422859191895	right		FBbt_20002076
80081280343491530	720575940628823746	138090	30342	1938	144464.0	24528.0	1772.0	5571240.0	intrinsic	central					SMPad2	DAMd2_or_3	SMPad2_1	glutamate	0.7560138702392578	right
81771298367778314	720575940616483284	162656	48672	1377	162656.0	48672.0	1377.0	6819614.0	intrinsic	central				SMP162	VLPa1_medial	DALl2_medial	VLPa1_medial_1	glutamate	0.7999600768089294	right		FBbt_20003024
81419455116468053	720575940633095137	156704	48680	4866	156704.0	48680.0	4866.0	6823040.0	efferent	descending	DN		DNpe060	DNp09	SMPpv2_ventral	CP1_ventral	SMPpv2_ventral_1	acetylcholine	0.8857753872871399	right	CV	FBbt_00047517
81421722792246193	720575940609935172	157080	81600	4462	157080.0	81600.0	4462.0	6919762.0	intrinsic	central			CB0030		putative_primary	putative_primary		gaba	0.5451967716217041	right
80155085464064106	720575940627402058	138487	82185	4919	157336.0	81648.0	4549.0	6920109.0	intrinsic	central					LB19	LB19	LB19_4	acetylcholine	0.8886838555335999	right
81914303867158515	720575940648693369	164128	82520	3355	164128.0	82520.0	3355.0	6964500.0	intrinsic	visual_projection								acetylcholine	0.6506913304328918	right
81280985304017764	720575940639278781	155320	81784	4566	155320.0	81784.0	4566.0	6475057.0	intrinsic	central				hb1848277193	putative_primary	putative_primary		gaba	0.6208733320236206	right
80577160490221779	720575940623222712	145044	80148	4957	155144.0	84064.0	4203.0	6517681.0	efferent	descending	DN		DNg03		LB12	LB12	LB12_2	acetylcholine	0.4308627247810364	right	CV	FBbt_00047595
80929485113492884	720575940622929193	150007	86794	4102	158624.0	81616.0	3752.0	6917681.0	efferent	descending	DN		DNg36_a		LB7	LB7	LB7_4	acetylcholine	0.5050051808357239	right	CV	FBbt_00047628
81843935122785578	720575940612432021	162944	81720	3216	162944.0	81720.0	3216.0	6919079.0	intrinsic	visual_projection				LC26				acetylcholine	0.7526451945304871	right		FBbt_00111761
81843866269470876	720575940644664868	163152	81528	2462	163152.0	81528.0	2462.0	6916647.0	intrinsic	central			CB0031		putative_primary	putative_primary		acetylcholine	0.6086999177932739	right
81773566244431251	720575940620273505	162520	81632	2312	162520.0	81632.0	2312.0	6916310.0	intrinsic	central					putative_primary	putative_primary		acetylcholine	0.7226426005363464	right
80929485113490120	720575940647478148	150078	87034	4099	155328.0	84960.0	3497.0	6514069.0	efferent	descending	DN		DNg07		LB7	LB7	LB7_2	acetylcholine	0.7600522637367249	right	CV	FBbt_00047599
80929485113485205	720575940623899082	149448	86946	4102	155240.0	85152.0	3683.0	6514042.0	efferent	descending	DN		DNge094		LB7	LB7	LB7_4	serotonin	0.43444910645484924	right	CV	FBbt_00047516
79732873066045446	720575940623137212	132248	81616	5379	132248.0	81616.0	5379.0	5286708.0	efferent	descending	DN		DNge044		putative_primary	putative_primary		acetylcholine	0.6943247318267822	left	CV	FBbt_00047516
81492022548389396	720575940623737525	158168	81400	2306	158168.0	81400.0	2306.0	6915020.0	intrinsic	central			CB0032		putative_primary	putative_primary		acetylcholine	0.8948729038238525	right
80083960537272990	720575940604470240	137802	71220	2922	156824.0	81552.0	2136.0	6914592.0	intrinsic	central				hb5813083315	putative_primary	putative_primary		gaba	0.8454091548919678	right
80155635219818919	720575940610116581	138216	90568	4872	138216.0	90568.0	4872.0	5344191.0	intrinsic	central			CB0033		putative_primary	putative_primary		gaba	0.8753918409347534	right
80226003897004957	720575940638597283	139392	90504	4454	139392.0	90504.0	4454.0	5344336.0	intrinsic	central					LB5	LB5	LB5_1	acetylcholine	0.5815331935882568	right
80506929185064744	720575940617325654	143459	81928	4997	139752.0	88672.0	5041.0	5344349.0	intrinsic	central			CB0034		LB3__prim	LB3__prim	LB3__prim_4	gaba	0.38014331459999084	right
80577160490226870	720575940637424547	144706	80037	4954	139664.0	89816.0	4827.0	5344352.0	efferent	descending	DN		DNge171		LB12	LB12	LB12_1	acetylcholine	0.5209318995475769	right	CV	FBbt_00047516
80014553999898089	720575940626295396	136787	85145	3874	135032.0	81456.0	5164.0	5288279.0	efferent	descending	DN		DNge221		LB23	LB23	LB23_1	acetylcholine	0.8716267347335815	right	CV	FBbt_00047516
80225522927614284	720575940646100020	139229	83131	4845	133416.0	81424.0	5713.0	5287709.0	intrinsic	central					LB3	LB3	LB3_2	glutamate	0.4378194212913513	right
79662641626849017	720575940618342966	131936	84493	4575	132872.0	81440.0	5175.0	5287316.0	intrinsic	central					LB0_anterior	LB0_anterior	LB0_anterior_2	gaba	0.7910022735595703	center
80225454208150125	720575940619797382	139378	82526	4845	132232.0	89864.0	5153.0	5343072.0	intrinsic	central					LB3	LB3	LB3_1	gaba	0.5350825190544128	right
79944529054071361	720575940624154604	135576	89856	5164	135576.0	89856.0	5164.0	5343586.0	efferent	descending	DN		DNge087		LB6	LB6	LB6_1	gaba	0.5097981095314026	right	CV	FBbt_00047516
81632828755986987	720575940610000964	160648	81840	2185	160648.0	81840.0	2185.0	6915598.0	intrinsic	central					putative_primary	putative_primary		acetylcholine	0.6514250636100769	right
79802966730743887	720575940627087646	133497	78058	3656	139488.0	90264.0	2389.0	5342535.0	efferent	descending	DN		DNge210		MX3	MX3	MX3_1	gaba	0.6135838627815247	right	CV	FBbt_00051961
79872991609112213	720575940610058052	134616	73256	1633	134616.0	73256.0	1633.0	5233794.0	intrinsic	central			CB0035		putative_primary	putative_primary		acetylcholine	0.8748067021369934	right
80225522927617979	720575940627032851	139270	82844	4845	131864.0	82144.0	5707.0	5286432.0	intrinsic	central					LB3	LB3	LB3_2	glutamate	0.7710520029067993	right
79592066455757400	720575940619857902	130728	81440	2447	130728.0	81440.0	2447.0	4670457.0	intrinsic	central								glutamate	0.6148326396942139	center
79662985156970080	720575940631469452	131672	89696	3916	131672.0	89696.0	3916.0	5342603.0	efferent	descending	DN		DNge134		putative_primary	putative_primary		glutamate	0.6868289709091187	left	CV	FBbt_00047516
79733353901267218	720575940645538158	132016	89696	4012	132016.0	89696.0	4012.0	5342615.0	intrinsic	central			CB0036		putative_primary	putative_primary		glutamate	0.6137499809265137	left
80225797604143420	720575940630726188	139560	86844	3259	139752.0	90664.0	2612.0	5433169.0	efferent	descending	DN		DNge122		MX3	MX3	MX3_1	gaba	0.6226414442062378	right	CV	FBbt_00047516
79874091456552860	720575940639037016	134120	89688	4388	134120.0	89688.0	4388.0	5343320.0	intrinsic	central					LB5	LB5	LB5_1	serotonin	0.6055397391319275	right
79592066656789090	720575940632945177	129971	80697	3796	131432.0	89760.0	4992.0	4708361.0	intrinsic	central					LB0_anterior	LB0_anterior	LB0_anterior_2	gaba	0.47548121213912964	center
80365435513785371	720575940608471900	141265	70902	2760	160184.0	80272.0	2008.0	6911023.0	intrinsic	central				hb702618710	VESa1	BAla3	VESa1_2	gaba	0.4086664021015167	right
81279954243230172	720575940623150005	154795	66300	2347	164224.0	77840.0	1770.0	6914424.0	intrinsic	central				PLP017	WEDa2	BAlp3	WEDa2_5	gaba	0.8120841383934021	right		FBbt_20001517
81492091334670408	720575940624967612	158184	82320	2607	158184.0	82320.0	2607.0	6915165.0	efferent	motor	motor				putative_primary	putative_primary		acetylcholine	0.422293484210968	right	PhN
80085266408630909	720575940613649150	137928	89728	4440	137928.0	89728.0	4440.0	5344100.0	intrinsic	central					LB5	LB5	LB5_1	acetylcholine	0.8241944909095764	right
81421722456490749	720575940623676394	156864	82376	1811	156864.0	82376.0	1811.0	6909942.0	intrinsic	central					putative_primary	putative_primary		glutamate	0.6007214784622192	right
79874160176232760	720575940629598935	134648	89728	4545	134648.0	89728.0	4545.0	5343434.0	intrinsic	central					LB5	LB5	LB5_2	acetylcholine	0.6695593595504761	right
81279885523702218	720575940614908010	154723	66090	2347	162120.0	73360.0	1513.0	6889769.0	intrinsic	central				PLP025	WEDa2	BAlp3	WEDa2_1	gaba	0.7441458702087402	right		FBbt_20001525
81632210549200856	720575940621917645	159960	73216	4253	159960.0	73216.0	4253.0	6892093.0	intrinsic	central				AVLP566	putative_primary	putative_primary		acetylcholine	0.8532856702804565	right		FBbt_20000675
81632347921471165	720575940629484791	160656	74544	4061	160656.0	74544.0	4061.0	6918243.0	intrinsic	visual_projection				LC13				acetylcholine	0.5546194911003113	right		FBbt_00100485
81632691384152454	720575940628471916	160370	80075	2690	164096.0	81376.0	2843.0	6917136.0	intrinsic	central					WEDa1	BAlv	WEDa1_2	gaba	0.6017061471939087	right
81913891415684864	720575940614669707	164256	76184	2065	164256.0	76184.0	2065.0	6917201.0	intrinsic	central				WED014	LALa1_anterior	BAlp2_anterior	LALa1_anterior_3	gaba	0.7144125699996948	right		FBbt_20003564
81843935055791236	720575940647030324	163192	82320	2785	163192.0	82320.0	2785.0	6916845.0	intrinsic	central			CB0038		putative_primary	putative_primary		acetylcholine	0.8732531070709229	right
81492091469227005	720575940631299855	158472	82288	3869	158472.0	82288.0	3869.0	6917673.0	efferent	descending	DN		DNge183		putative_primary	putative_primary		acetylcholine	0.4847353994846344	right	CV	FBbt_00047516
81421722657785229	720575940626143806	157192	82304	3242	157192.0	82304.0	3242.0	6917471.0	intrinsic	central	ALPN	uniglomerular		V_ilPN	putative_primary	putative_primary		acetylcholine	0.9349534511566162	right		FBbt_00003995
81773566311279076	720575940610173048	162136	82032	2577	162136.0	82032.0	2577.0	6916194.0	efferent	descending	DN		DNg28		putative_primary	putative_primary		acetylcholine	0.8319975733757019	right	CV	FBbt_00047620
81773222580344887	720575940618558365	162592	77144	1981	162592.0	77144.0	1981.0	6912408.0	intrinsic	visual_centrifugal				IB006	putative_primary	putative_primary		gaba	0.8457921743392944	right		FBbt_20001183
81773566311732684	720575940639428942	162392	82376	2870	162392.0	82376.0	2870.0	6916479.0	intrinsic	central			CB0039		putative_primary	putative_primary		acetylcholine	0.8013697862625122	right
81280710493025688	720575940626445852	155104	77960	4950	155104.0	77960.0	4950.0	6474987.0	intrinsic	central			CB0040		putative_primary	putative_primary		acetylcholine	0.9572103023529053	right
81702991408839342	720575940608606933	160737	78748	2664	162240.0	82160.0	3224.0	6918871.0	intrinsic	central				WED056	WEDa1	BAlv	WEDa1_1	gaba	0.6832000017166138	right		FBbt_20003606
81492091200577558	720575940623272328	158224	81984	1862	158224.0	81984.0	1862.0	6910442.0	intrinsic	central								gaba	0.7467528581619263	right
81351353712165197	720575940630548751	156528	81840	1675	156528.0	81840.0	1675.0	6909574.0	intrinsic	central			CB0041		putative_primary	putative_primary		glutamate	0.750754714012146	right
76283429876034860	720575940621369468	81904	61320	2647	81904.0	61320.0	2647.0	1534645.0	intrinsic	central					VLPl1_or_VLPl5	BLVa3_or_4	VLPl1_or_VLPl5_2	acetylcholine	0.796181857585907	left
76283292437331545	720575940613066536	82136	59536	2833	82136.0	59536.0	2833.0	1534768.0	intrinsic	central					LHa2	BLVa1	LHa2_3	acetylcholine	0.9606955051422119	left
76634792627626508	720575940618247333	87928	54299	3108	82336.0	59144.0	2752.0	1534803.0	intrinsic	central					VLPl&d1_lateral	BLAv1_posterior	VLPl&d1_lateral_2	acetylcholine	0.6631670594215393	left
76212786321003947	720575940639183805	81320	56960	3120	81320.0	56960.0	3120.0	1519726.0	intrinsic	central					LHa2	BLVa1	LHa2_4	acetylcholine	0.7148898243904114	left
76283223785047001	720575940618674379	82176	58752	3429	82176.0	58752.0	3429.0	1537177.0	intrinsic	visual_projection				LC17	VPNv1		VPNv1_2	acetylcholine	0.4341505765914917	left		FBbt_00111752
76283155132403483	720575940628340040	81840	57344	3717	81840.0	57344.0	3717.0	1521318.0	intrinsic	central				SLP457	putative_primary	putative_primary		dopamine	0.7240186333656311	left		FBbt_20002851
76283636102071050	720575940632126506	82120	64824	3510	82120.0	64824.0	3510.0	1537171.0	intrinsic	visual_projection				aMe5				acetylcholine	0.788458526134491	left
76283498662550371	720575940625733453	82232	63072	3115	82232.0	63072.0	3115.0	1534817.0	intrinsic	visual_projection	bilateral							acetylcholine	0.9179184436798096	left
76774430671731179	720575940609880900	89608	38164	3841	79608.0	48872.0	3393.0	1494886.0	intrinsic	central					LHa2	BLVa1	LHa2_4	acetylcholine	0.935801088809967	left
77267011947983691	720575940641562587	96639	37527	4272	79760.0	48808.0	3468.0	1495026.0	intrinsic	central	LHLN			LHAV2n1	putative_primary	putative_primary		gaba	0.8622828722000122	left		FBbt_00051682
76072048832654369	720575940636146680	79584	57856	3143	79584.0	57856.0	3143.0	1515036.0	intrinsic	optic	bilateral			l-LNv	putative_primary	putative_primary		serotonin	0.8017968535423279	left		FBbt_00003763
77409398703975463	720575940617519243	98756	62840	4391	82192.0	54488.0	4062.0	1521906.0	intrinsic	visual_centrifugal			CB0042					glutamate	0.6519787907600403	left
76282948974171918	720575940625123514	82192	54136	3906	82192.0	54136.0	3906.0	1522226.0	intrinsic	visual_projection								acetylcholine	0.7379260063171387	left
76282811535271631	720575940608610652	81960	52584	3928	81960.0	52584.0	3928.0	1521806.0	intrinsic	visual_projection				LC17	VPNv1		VPNv1_2	acetylcholine	0.3736720085144043	left		FBbt_00111752
76633555811628195	720575940636531118	87825	36169	4434	81960.0	51016.0	3906.0	1521495.0	intrinsic	central					LHl3	BLVa2b	LHl3_4	acetylcholine	0.8371784090995789	left
76282674096215052	720575940609764818	82272	50464	3849	82272.0	50464.0	3849.0	1522147.0	intrinsic	central								acetylcholine	0.9610352516174316	left
76282605376865920	720575940616565365	82000	49360	3944	82000.0	49360.0	3944.0	1497302.0	intrinsic	central				LHAV3g2	LHa2	BLVa1	LHa2_4	acetylcholine	0.9581235647201538	left
76915168160032280	720575940621371252	91540	37948	3799	82232.0	48944.0	3706.0	1497517.0	intrinsic	central					LHa2	BLVa1	LHa2_2	acetylcholine	0.8963722586631775	left
76212167845706620	720575940612612094	81480	48656	3113	81480.0	48656.0	3113.0	1490576.0	intrinsic	central				PVLP151	putative_primary	putative_primary		acetylcholine	0.823445200920105	left		FBbt_20002209
76633693183376536	720575940637241566	87307	38301	3846	81840.0	48904.0	3807.0	1497063.0	intrinsic	central					LHa2	BLVa1	LHa2_2	acetylcholine	0.8529306054115295	left
76283705290660948	720575940639756240	82120	65512	6679	82120.0	65512.0	6679.0	1543619.0	intrinsic	visual_projection				LLPC1,LLPC2a,LLPC2b,LLPC2c,LLPC2d,LLPC3				acetylcholine	0.6784902215003967	left
76283155535116835	720575940633923298	82400	57208	6834	82400.0	57208.0	6834.0	1531537.0	intrinsic	visual_projection				VS	putative_primary	putative_primary		acetylcholine	0.7278835773468018	left
76282468005004093	720575940627692677	82024	47296	4439	82024.0	47296.0	4439.0	1501440.0	intrinsic	visual_projection				LC10	VPNd2		VPNd2_2	acetylcholine	0.46555158495903015	left		FBbt_00100482
76564905054149798	720575940617010905	86568	61707	4236	82112.0	46568.0	4359.0	1501608.0	intrinsic	visual_projection				LC10	VPNd2		VPNd2_2	acetylcholine	0.7752692699432373	left		FBbt_00100482
76282399285478691	720575940627975952	82216	45792	4404	82216.0	45792.0	4404.0	1501607.0	intrinsic	visual_projection			LC10a	LC10	VPNd2		VPNd2_2	acetylcholine	0.6618465185165405	left		FBbt_00100482
76282330566229303	720575940623989941	82296	44800	4577	82296.0	44800.0	4577.0	1501739.0	intrinsic	visual_projection				LC10	VPNd2		VPNd2_2	acetylcholine	0.5830172896385193	left		FBbt_00100482
76282261913408128	720575940611711461	82288	43952	4734	82288.0	43952.0	4734.0	1501689.0	intrinsic	visual_projection			LC10a	LC10	VPNd2		VPNd2_4	acetylcholine	0.5307856202125549	left		FBbt_00100482
76282261846584501	720575940628662519	82192	44096	4441	82192.0	44096.0	4441.0	1501624.0	intrinsic	visual_projection				LC10	VPNd2		VPNd2_4	acetylcholine	0.7191389799118042	left		FBbt_00100482
76282124407546069	720575940621279401	81968	42256	4357	81968.0	42256.0	4357.0	1501368.0	intrinsic	visual_projection				LC10	VPNd2		VPNd2_4	acetylcholine	0.7111554145812988	left		FBbt_00100482
76845624116990015	720575940643399534	90389	50202	4542	82296.0	41336.0	4403.0	1501654.0	intrinsic	optic	bilateral				VPNp1_lateral	BLD5_lateral	VPNp1_lateral_1	acetylcholine	0.8021663427352905	left
76282193126918652	720575940631031148	82224	42776	4293	82224.0	42776.0	4293.0	1501623.0	intrinsic	visual_projection								acetylcholine	0.8734345436096191	left
77197467971514467	720575940623283753	95181	50791	5137	81712.0	40640.0	5539.0	1456147.0	intrinsic	central				WEDPN6C	VPNp&v1_posterior	BLP1_posterior	VPNp&v1_posterior_5	glutamate	0.5275525450706482	left
77127099227313241	720575940632722527	94857	49996	5137	81592.0	40624.0	5253.0	1455647.0	intrinsic	central					VPNp&v1_posterior	BLP1_posterior	VPNp&v1_posterior_4	gaba	0.7619252800941467	left
76141318199920778	720575940605114046	79848	40704	4508	79848.0	40704.0	4508.0	1436737.0	intrinsic	visual_projection				LC10	VPNd2		VPNd2_2	acetylcholine	0.761752724647522	left		FBbt_00100482
76633693183468445	720575940612006257	87534	38347	3920	81424.0	41896.0	4054.0	1496613.0	intrinsic	central				LHAV5d1	putative_primary	putative_primary		acetylcholine	0.8095986843109131	left		FBbt_00051730
76141318199878372	720575940624336391	80600	40664	4481	80600.0	40664.0	4481.0	1437170.0	intrinsic	visual_projection					VPNp1_lateral	BLD5_lateral	VPNp1_lateral_2	acetylcholine	0.8590226173400879	left
76704955146440731	720575940620175040	88059	51249	2729	81752.0	48752.0	2907.0	1490625.0	intrinsic	central					VLPl2_medial	BLAv2_medial	VLPl2_medial_1	acetylcholine	0.6460815072059631	left
78535023531413059	720575940634874266	115045	58167	2716	82192.0	53208.0	2789.0	1510981.0	intrinsic	central				LAL054	VLPl2_medial	BLAv2_medial	VLPl2_medial_2	glutamate	0.6382848024368286	left		FBbt_20001350
76634792627625209	720575940618245797	87856	54394	3108	82280.0	56992.0	2596.0	1511159.0	intrinsic	central					VLPl&d1_lateral	BLAv1_posterior	VLPl&d1_lateral_2	acetylcholine	0.7722567319869995	left
76634792627620688	720575940618129573	87968	54812	3108	82232.0	56344.0	2766.0	1511069.0	intrinsic	central					VLPl&d1_lateral	BLAv1_posterior	VLPl&d1_lateral_1	acetylcholine	0.9222831130027771	left
76634792627627971	720575940634334559	87798	54508	3108	81864.0	55368.0	2868.0	1510731.0	intrinsic	central					VLPl&d1_lateral	BLAv1_posterior	VLPl&d1_lateral_1	acetylcholine	0.8553924560546875	left
76634792627626756	720575940623509577	87894	54673	3108	82208.0	54672.0	2748.0	1511089.0	intrinsic	central					VLPl&d1_lateral	BLAv1_posterior	VLPl&d1_lateral_1	acetylcholine	0.8510081171989441	left
76634723908136064	720575940624179175	87828	53808	3108	82360.0	54496.0	2854.0	1511097.0	intrinsic	central				AVLP260	VLPl&d1_lateral	BLAv1_posterior	VLPl&d1_lateral_1	acetylcholine	0.8460937738418579	left		FBbt_20000369
76704955146432330	720575940609806126	88254	51005	2728	82048.0	49040.0	2715.0	1490804.0	intrinsic	central					VLPl2_medial	BLAv2_medial	VLPl2_medial_2	acetylcholine	0.5233947038650513	left
76704199433396695	720575940638096959	88185	40259	4177	80112.0	49448.0	3276.0	1495630.0	intrinsic	central					LHa2	BLVa1	LHa2_4	acetylcholine	0.8512304425239563	left
76423136639720640	720575940619840427	84005	46561	3424	82048.0	46232.0	3494.0	1497118.0	intrinsic	central			CB0043		VLPl4_anterior	BLD3_anterior	VLPl4_anterior_2	acetylcholine	0.7584279775619507	left
76282330431857338	720575940627275602	82152	45424	3414	82152.0	45424.0	3414.0	1497297.0	intrinsic	central				PLP058				acetylcholine	0.9470522999763489	left		FBbt_20001558
76564011700737309	720575940622738217	86370	48556	4121	81840.0	42896.0	4131.0	1497489.0	intrinsic	visual_projection				LT51	VPNl&d1_medial_Lee	BLAl2_medial_Lee	VPNl&d1_medial_Lee_6	glutamate	0.6262810230255127	left		FBbt_00049861
76633624464080141	720575940627679306	87001	37184	3991	81544.0	49296.0	3747.0	1496821.0	intrinsic	central					LHa2	BLVa1	LHa2_2	acetylcholine	0.81865394115448	left
76633968195401978	720575940639687027	87801	42131	4788	82032.0	46944.0	4029.0	1497289.0	intrinsic	central					SLPpl3	BLVa2c	SLPpl3_1	glutamate	0.7401639223098755	left
76634380444952410	720575940635199584	87128	48350	4122	82248.0	48456.0	4030.0	1497369.0	intrinsic	visual_centrifugal				PLP033		BLAvm__prim		acetylcholine	0.8679003119468689	left		FBbt_20001533
76212236632446740	720575940608987605	80840	49296	3752	80840.0	49296.0	3752.0	1496221.0	intrinsic	central					LHa2	BLVa1	LHa2_2	acetylcholine	0.8775460124015808	left
76211137254999688	720575940614424287	81648	32824	4748	81648.0	32824.0	4748.0	1419864.0	intrinsic	central				PLP079	putative_primary	putative_primary		glutamate	0.7854543924331665	left		FBbt_20001579
76493505384114265	720575940631763148	84969	46019	3593	80200.0	41400.0	3979.0	1431475.0	intrinsic	central					VLPl2_medial	BLAv2_medial	VLPl2_medial_1	acetylcholine	0.7665182948112488	left
76774499324335240	720575940628188471	89033	38810	3505	82328.0	36936.0	3701.0	1432334.0	intrinsic	central					LHl2_ventral	DPLal2_ventral	LHl2_ventral_4	glutamate	0.9199327826499939	left
76633899341781328	720575940628847867	87412	40576	3816	80480.0	38032.0	4133.0	1431655.0	intrinsic	central					LHl1	BLD4	LHl1_1	gaba	0.5009049773216248	left
76422930548073530	720575940621797982	84372	43465	3719	81856.0	41304.0	3928.0	1432265.0	intrinsic	central					VPNl&d1_dorsal	BLAl2_dorsal	VPNl&d1_dorsal_2	acetylcholine	0.904984176158905	left
77549586503438209	720575940610747315	101150	54119	4788	79664.0	33008.0	4270.0	1419294.0	intrinsic	central			PLP100,PLP101,PLP102a	PLP100,PLP101,PLP102	LHl4_posterior	BLD1_posterior	LHl4_posterior_3	acetylcholine	0.8636482954025269	left
77899986780138093	720575940629209243	105916	32529	2513	80664.0	33216.0	4154.0	1419538.0	intrinsic	central				SLP004	putative_primary	putative_primary		gaba	0.7665249705314636	left		FBbt_20002398
76211686943703195	720575940621390806	80944	41336	4239	80944.0	41336.0	4239.0	1437673.0	intrinsic	visual_projection				LC33a,LC33b	SLPa&l1_lateral	BLAvm_posterior	SLPa&l1_lateral_3	glutamate	0.7093729972839355	left
76070880669250307	720575940615057375	79568	39664	4068	79568.0	39664.0	4068.0	1431014.0	intrinsic	central				AVLP432	putative_primary	putative_primary		acetylcholine	0.7420926094055176	left		FBbt_20000541
77267011814187937	720575940638920757	96352	38478	3547	81424.0	32888.0	4053.0	1418211.0	intrinsic	central					SLPal1	DPLal1	SLPal1_3	glutamate	0.772918701171875	left
76211618224478906	720575940612531370	81800	39616	4411	81800.0	39616.0	4411.0	1438165.0	intrinsic	central				LHAV3k5	putative_primary	putative_primary		glutamate	0.7701989412307739	left		FBbt_00051716
77197536557168629	720575940637121001	95659	51636	4379	82224.0	40576.0	4547.0	1438541.0	intrinsic	central				PVLP133	VPNp1_medial	BLD5_medial	VPNp1_medial_3	acetylcholine	0.8600614666938782	left
76281987035698716	720575940629991788	81968	40000	4861	81968.0	40000.0	4861.0	1438253.0	intrinsic	central				PS171	putative_primary	putative_primary		acetylcholine	0.8669939041137695	left		FBbt_20001926
77760761455610077	720575940632137517	103680	55284	4914	106952.0	67712.0	5535.0	2601051.0	intrinsic	central					VLPl&p2_posterior	BLVp1_posterior	VLPl&p2_posterior_2	acetylcholine	0.8730493187904358	left
77480523093763381	720575940624905091	99312	74072	2252	99312.0	74072.0	2252.0	2571774.0	intrinsic	central								acetylcholine	0.8043390512466431	left
78606148190133741	720575940612840982	116001	69648	2937	104144.0	74240.0	1916.0	2570397.0	intrinsic	central			VESa1_P02	hb1663021115	VESa1	BAla3	VESa1_2	gaba	0.7603328824043274	left
77410154550849748	720575940641633525	98424	73984	3701	98424.0	73984.0	3701.0	2124690.0	intrinsic	visual_centrifugal								acetylcholine	0.3550037741661072	left
77410154484205773	720575940613439858	98528	73920	3526	98528.0	73920.0	3526.0	2124662.0	intrinsic	central								acetylcholine	0.5878596305847168	left
77339442276346189	720575940618160273	97920	68552	4183	97920.0	68552.0	4183.0	2125635.0	intrinsic	visual_projection				LC16	VPNv2		VPNv2_3	acetylcholine	0.49165961146354675	left		FBbt_00111751
77339717087610974	720575940620118260	97944	73000	3990	97944.0	73000.0	3990.0	2124582.0	intrinsic	visual_projection								glutamate	0.6704943776130676	left
77831748339178082	720575940611588835	104912	65128	2082	104912.0	65128.0	2082.0	2533868.0	intrinsic	central				SAD064	ALl1_ventral	BAlc_ventral	ALl1_ventral_1	acetylcholine	0.7036442160606384	left		FBbt_20002273
77621260582000254	720575940638288447	102112	74240	2120	102112.0	74240.0	2120.0	2572636.0	intrinsic	central	ALPN	multiglomerular		MZ_lv2PN	putative_primary	putative_primary		gaba	0.8563383221626282	left		FBbt_00047724
78816567093909785	720575940649743225	118758	59935	2063	103680.0	74008.0	1630.0	2570266.0	intrinsic	central	ALPN	multiglomerular	M_vPNml53b	M_vPNml53	ALv1	BAla1	ALv1_5	gaba	0.7738355994224548	left		FBbt_20003830
78535916817854629	720575940630797624	114864	71337	2501	102696.0	74120.0	1927.0	2569734.0	intrinsic	central					putative_primary	putative_primary		gaba	0.8337295651435852	left
78392774415967192	720575940630913221	113242	35735	4339	101280.0	65040.0	4882.0	2537389.0	intrinsic	central				PPL204	putative_primary	putative_primary		dopamine	0.7054643630981445	left
77973104638890403	720575940613461043	106672	74184	5024	106672.0	74184.0	5024.0	2576317.0	intrinsic	central			CB0045					acetylcholine	0.9443578124046326	left
77761998406168140	720575940646764579	103640	74304	4882	103640.0	74304.0	4882.0	2575462.0	efferent	descending	DN		DNge006		putative_primary	putative_primary		acetylcholine	0.41619643568992615	left	CV	FBbt_00047516
77408367978758468	720575940625802841	98286	46720	4785	104984.0	65912.0	5175.0	2541513.0	intrinsic	visual_projection				PLP212	putative_primary	putative_primary		glutamate	0.6656412482261658	left		FBbt_20001712
77761379997790777	720575940629857383	103960	65048	5242	103960.0	65048.0	5242.0	2539455.0	intrinsic	visual_centrifugal				PLP210	putative_primary	putative_primary		serotonin	0.3459070920944214	left		FBbt_20001710	outlier_seg
78465548073702030	720575940603235500	114347	72064	2501	103736.0	74640.0	2091.0	2664072.0	intrinsic	central					VESa1	BAla3	VESa1_4	gaba	0.5179101824760437	left
77832298028286650	720575940637826118	104824	73304	1865	104824.0	73304.0	1865.0	2570478.0	intrinsic	central				hb1197571795	putative_primary	putative_primary		gaba	0.9046661853790283	left
78324398268347214	720575940622541005	112359	65732	2412	106976.0	74552.0	1860.0	2664412.0	intrinsic	central				Z_vPNml1	ALv1	BAla1	ALv1_1	gaba	0.8609991073608398	left
77550823051407292	720575940625176506	100840	73272	2021	100840.0	73272.0	2021.0	2559897.0	intrinsic	central			CB0046		putative_primary	putative_primary		gaba	0.8892118334770203	left
78958816611712059	720575940615323298	121295	82068	3397	102992.0	80304.0	3028.0	2683788.0	efferent	descending	DN		DNge207		MX7__prim	MX7__prim	MX7__prim_2	glutamate	0.4135482609272003	left	CV	FBbt_00051886
77832916771619218	720575940614465478	105264	82144	3662	105264.0	82144.0	3662.0	2695707.0	intrinsic	central			CB0047		putative_primary	putative_primary		gaba	0.46503540873527527	left
78959091690727705	720575940624651189	121466	86441	4743	107056.0	79752.0	4416.0	2700821.0	efferent	descending	DN		DNge084		putative_primary	putative_primary		glutamate	0.45836740732192993	left	CV	FBbt_00047516
78959091690713158	720575940634525303	121179	86243	4740	106544.0	80552.0	4288.0	2700636.0	efferent	descending	DN		DNge071		LB6	LB6	LB6_1	gaba	0.4871329665184021	left	CV	FBbt_00047516
77621260515070806	720575940607923721	102104	73488	2013	102104.0	73488.0	2013.0	2563745.0	intrinsic	central					putative_primary	putative_primary		glutamate	0.49727922677993774	left
77410360575119873	720575940628630171	99088	76616	3010	99088.0	76616.0	3010.0	2136081.0	efferent	descending	DN		DNg28		putative_primary	putative_primary		gaba	0.4384622275829315	left	CV	FBbt_00047620
77970630804492470	720575940619968647	107118	36912	5283	102656.0	41352.0	5711.0	2406552.0	intrinsic	central	Kenyon_Cell		KCapbp-ap1	KCa'b'-ap1	MBp3	MBp3		dopamine	0.42640379071235657	left		FBbt:00049836
77830099474964519	720575940633622379	105346	40355	5569	102824.0	41224.0	5462.0	2406539.0	intrinsic	central	Kenyon_Cell		KCab	KCab-c	MBp3	MBp3		dopamine	0.6328665614128113	left		FBbt_00110929
77830099474963109	720575940627174994	105352	40235	5569	103744.0	41304.0	5491.0	2406918.0	intrinsic	central	Kenyon_Cell		KCab	KCab-c	MBp3	MBp3		dopamine	0.6471824645996094	left		FBbt_00110929
78392842732764375	720575940624525043	112609	37137	1236	102816.0	41072.0	1691.0	2397149.0	intrinsic	central				CRE041	putative_primary	putative_primary		gaba	0.8251367807388306	left		FBbt_20001110
77477705997840687	720575940634743903	99448	32376	5292	99448.0	32376.0	5292.0	2357573.0	intrinsic	central	Kenyon_Cell		KCapbp-ap1	KCa'b'-ap1	MBp4	MBp4		dopamine	0.4938439726829529	left		FBbt:00049836
78111642701445253	720575940623171268	108932	41568	2044	100864.0	41328.0	5544.0	2403718.0	intrinsic	central	Kenyon_Cell		KCab	KCab-s	MBp3	MBp3		dopamine	0.6583259701728821	left		FBbt_00110930
78816429788786109	720575940618167579	119527	57221	2843	100984.0	41328.0	2086.0	2389787.0	efferent	descending	DN		DNae003	DNa01	WEDd1	DALd	WEDd1_1	acetylcholine	0.8699866533279419	left	CV	FBbt_00047512
78393117610715544	720575940623342730	113274	41189	1265	105552.0	41392.0	1465.0	2398768.0	intrinsic	central			SMP075a	SMP075	putative_primary	putative_primary		glutamate	0.7490984201431274	left		FBbt_20002937
78886867386672099	720575940627739925	119740	58350	3871	106952.0	38416.0	1608.0	2399160.0	intrinsic	central					AOTUv1_ventral	DALcm2_ventral	AOTUv1_ventral_1	acetylcholine	0.9108051657676697	left
78040930359804603	720575940630655786	107885	35638	1980	106544.0	35640.0	1582.0	2399056.0	intrinsic	central					CREa2_ventral	DALcm1_ventral	CREa2_ventral_2	acetylcholine	0.8564218878746033	left
78887348422720558	720575940632804435	120751	65266	3680	106752.0	33888.0	1724.0	2399098.0	intrinsic	central				VES005	putative_primary	putative_primary		acetylcholine	0.9045576453208923	left		FBbt_20003471
78814642947919492	720575940620302763	118826	31029	1634	118392.0	42800.0	643.0	3660502.0	intrinsic	central	DAN			PAM01	CREa1_dorsal	BAmd1_dorsal	CREa1_dorsal_3	dopamine	0.8455204963684082	left
77970699389927764	720575940633744632	107187	37929	4406	98576.0	40920.0	5323.0	2070087.0	intrinsic	central					CLp2	CP4	CLp2_4	glutamate	0.7938613891601562	left
78533030733960924	720575940610418638	114620	28558	3464	97720.0	34672.0	5180.0	2069186.0	intrinsic	central	CX	tangential			DL1_dorsal	CP2_dorsal	DL1_dorsal_2	glutamate	0.5182860493659973	left
78604498855537230	720575940621748970	116031	45596	2442	101456.0	49464.0	1827.0	2433808.0	intrinsic	central	CX	ring neuron		ER1	EBa1	DALv2	EBa1_1	gaba	0.6669745445251465	left
77830648761185709	720575940638544317	105042	48440	2061	101512.0	49456.0	1527.0	2433914.0	intrinsic	central				SMP166,SMP167	EBa1	DALv2	EBa1_3	gaba	0.533389687538147	left
77971386316085136	720575940619084909	107177	47837	2219	100440.0	49280.0	1708.0	2431999.0	intrinsic	central					EBa1	DALv2	EBa1_4	gaba	0.672156810760498	left
78745167624582955	720575940633237402	118142	44313	2554	105032.0	49480.0	2037.0	2441029.0	intrinsic	central	CX	ring neuron		ER3p	EBa1	DALv2	EBa1_1	gaba	0.9380338191986084	left
78111505329538498	720575940603930046	108768	39274	2492	104664.0	40408.0	1794.0	2398356.0	intrinsic	central					WEDd1	DALd	WEDd1_3	acetylcholine	0.9462008476257324	left
78323985817400231	720575940634034839	112537	59108	1488	106120.0	49208.0	1123.0	2442163.0	intrinsic	central	ALLN		lLN1_bc	lLN1_b,lLN1_c	ALl1_dorsal	BAlc_dorsal	ALl1_dorsal_2	acetylcholine	0.25351181626319885	left
77267286624471749	720575940606933003	96385	42132	2651	97944.0	41184.0	2218.0	2064616.0	intrinsic	central	TuBu			Tubu08	AOTUv3_dorsal	DALcl1_dorsal	AOTUv3_dorsal_1	acetylcholine	0.8268960118293762	left
78252655134379192	720575940610107797	110652	45319	2229	106152.0	49528.0	1452.0	2442772.0	intrinsic	central	CX	ring neuron		ER3d	EBa1	DALv2	EBa1_2	gaba	0.9634302258491516	left
78463761367159092	720575940603919537	113810	45509	2411	103360.0	49544.0	1609.0	2438313.0	intrinsic	central	CX	ring neuron		ER1	EBa1	DALv2	EBa1_1	gaba	0.6868578195571899	left
78182286390204261	720575940636090687	109788	45615	2230	103896.0	48952.0	1859.0	2438555.0	intrinsic	central	CX	ring neuron		ER3p	EBa1	DALv2	EBa1_1	gaba	0.959363579750061	left
77760348668829091	720575940619931046	103560	49304	1331	103560.0	49304.0	1331.0	2438359.0	intrinsic	central				SMP166,SMP167	EBa1	DALv2	EBa1_3	gaba	0.7648949027061462	left
77971386316095773	720575940634270911	107170	47774	2223	99184.0	49336.0	1596.0	2430257.0	intrinsic	central	CX	tangential			EBa1	DALv2	EBa1_1	glutamate	0.5023581385612488	left
77618305644789916	720575940631425700	102273	30198	2429	97936.0	48480.0	1881.0	2083301.0	intrinsic	central				SMP172	CREl1	DALv3	CREl1_1	acetylcholine	0.9098532795906067	left		FBbt_20003034
78041823846857312	720575940622190571	108280	49675	2715	97920.0	47688.0	2039.0	2083336.0	intrinsic	central				AVLP205	VLPa2	DALv1	VLPa2_2	gaba	0.6735988855361938	left		FBbt_20000314
78041755060383134	720575940637150371	107526	47848	2307	97920.0	46808.0	2013.0	2083251.0	intrinsic	central					AOTUv3_ventral	DALcl1_ventral	AOTUv3_ventral_3	glutamate	0.8678851127624512	left
77830099072100047	720575940618628443	104702	39916	2354	97912.0	42832.0	1947.0	2083269.0	intrinsic	central				AOTU008	AOTUv3_dorsal	DALcl1_dorsal	AOTUv3_dorsal_3	acetylcholine	0.8597039580345154	left
78815948752407983	720575940615624994	119159	50115	2791	97872.0	44536.0	1937.0	2083144.0	intrinsic	central				PS084	AOTUv3_ventral	DALcl1_ventral	AOTUv3_ventral_1	glutamate	0.4730052351951599	left		FBbt_20001839
77969943542678796	720575940639309902	106920	26904	4824	106920.0	26904.0	4824.0	2357417.0	intrinsic	central	Kenyon_Cell			KCg-m	MBp4	MBp4		dopamine	0.7556553483009338	left		FBbt_00111061
78462524617977912	720575940638517181	113822	26563	3998	106120.0	24168.0	4589.0	2315692.0	intrinsic	central				SMP598	putative_primary	putative_primary		glutamate	0.6467621326446533	left		FBbt_20003460
77688331060281861	720575940621059137	103312	24232	4601	103312.0	24232.0	4601.0	2313466.0	intrinsic	central				aMe23	primary	primary		glutamate	0.5265608429908752	left		FBbt_00049789
77759386931662285	720575940612331250	104111	34934	3725	102248.0	24280.0	4620.0	2312228.0	intrinsic	central					SLPad1_posterior	DPLl3_posterior	SLPad1_posterior_4	glutamate	0.9451716542243958	left
79307842699778214	720575940617433627	126770	39804	2294	98576.0	33048.0	5018.0	2048389.0	intrinsic	central	CX	tangential			DL1_dorsal	CP2_dorsal	DL1_dorsal_2	glutamate	0.3259955048561096	left
77829343224919443	720575940641686925	105234	28975	2839	105544.0	24512.0	2398.0	2303348.0	intrinsic	central				SLP152	LHd1	DPLd	LHd1_3	acetylcholine	0.9062913656234741	left		FBbt_20002546
77688880949994251	720575940619809263	102672	32976	5367	102672.0	32976.0	5367.0	2370893.0	intrinsic	central	Kenyon_Cell			KCg-m	MBp4	MBp4		dopamine	0.7548233866691589	left		FBbt_00111061
77760898962023118	720575940606531505	103704	56968	5646	103704.0	56968.0	5646.0	2486509.0	intrinsic	visual_projection				LT77	VPNp&v1_ventral	BLP1_ventral	VPNp&v1_ventral_3	glutamate	0.6179803013801575	left
78041961285769206	720575940615487449	108449	50846	2715	104848.0	56960.0	2092.0	2480150.0	intrinsic	central				PVLP025	VLPa2	DALv1	VLPa2_1	gaba	0.7852039933204651	left		FBbt_20002083
78113773072299703	720575940627469394	109173	72361	2484	102664.0	64952.0	1998.0	2531554.0	intrinsic	central					ALlv1	BAlp4	ALlv1_2	acetylcholine	0.8496739864349365	left
77338892588046969	720575940636229624	98032	60768	5009	98032.0	60768.0	5009.0	2110607.0	intrinsic	visual_projection				LC31				acetylcholine	0.834468424320221	left
78322474189777888	720575940614081909	111644	36827	2679	106912.0	60152.0	5717.0	2543782.0	intrinsic	central					VLPl&p1_posterior	BLVp2_posterior	VLPl&p1_posterior_3	acetylcholine	0.7545268535614014	left
78394148402905456	720575940630778428	112731	56878	1307	102928.0	56936.0	1663.0	2471856.0	intrinsic	central	ALPN	uniglomerular		DL3_lPN	ALl1_ventral	BAlc_ventral	ALl1_ventral_2	acetylcholine	0.9088841080665588	left		FBbt_00067364
77901910925512254	720575940638827573	105468	61358	2492	97920.0	63136.0	1486.0	2108369.0	intrinsic	central				AOTU032,AOTU034	LALa1_posterior	BAlp2_posterior	LALa1_posterior_3	acetylcholine	0.8719784617424011	left
77901910925517831	720575940608455875	105424	61292	2492	97968.0	61488.0	1513.0	2108412.0	intrinsic	central				AOTU032,AOTU034	LALa1_posterior	BAlp2_posterior	LALa1_posterior_3	acetylcholine	0.8736292123794556	left
77831542181321185	720575940619846310	105153	61608	2492	97944.0	62432.0	1520.0	2108368.0	intrinsic	central				LAL056	LALa1_anterior	BAlp2_anterior	LALa1_anterior_2	gaba	0.6718435287475586	left		FBbt_20001352
77479973203648575	720575940627368723	99544	65944	1532	99544.0	65944.0	1532.0	2529147.0	efferent	descending	DN		DNde005	VES028	putative_primary	putative_primary		acetylcholine	0.7874292731285095	left	CV	FBbt_00047515
78747023117032300	720575940643793431	118328	71463	2665	101216.0	65928.0	1376.0	2530117.0	intrinsic	central				CL113	ALl1_ventral	BAlc_ventral	ALl1_ventral_3	acetylcholine	0.802507758140564	left		FBbt_20000818
77478873759130438	720575940632656941	99416	48856	1646	99416.0	48856.0	1646.0	2430363.0	intrinsic	central					EBa1	DALv2	EBa1_4	glutamate	0.6761675477027893	left
78112261310486619	720575940628146908	108477	50016	2715	98064.0	52240.0	1714.0	2096183.0	intrinsic	central					VLPa2	DALv1	VLPa2_1	gaba	0.7601357698440552	left
78394285842089278	720575940622920074	112967	58855	1474	106936.0	50392.0	960.0	2467355.0	intrinsic	central	ALLN		lLN1_bc	lLN1_b,lLN1_c	ALl1_dorsal	BAlc_dorsal	ALl1_dorsal_2	dopamine	0.2997813820838928	left
77830648827576981	720575940619453861	104932	48419	2105	100784.0	48784.0	1530.0	2432297.0	intrinsic	central				AOTU042	putative_primary	putative_primary		gaba	0.9009994864463806	left		FBbt_20000041
77478873691976004	720575940630569272	99952	49048	1537	99952.0	49048.0	1537.0	2431259.0	intrinsic	central	CX	ring neuron		ER6	EBa1	DALv2	EBa1_1	gaba	0.7441681027412415	left		FBbt_00047043
77831542181326457	720575940628691260	105146	61542	2492	100056.0	57672.0	1638.0	2468419.0	intrinsic	central					LALa1_anterior	BAlp2_anterior	LALa1_anterior_4	gaba	0.6674086451530457	left
78744342923662254	720575940632118343	117907	32266	1992	100808.0	48912.0	1803.0	2432419.0	intrinsic	central	MBON			MBON10	EBa1	DALv2	EBa1_4	gaba	0.49085816740989685	left		FBbt_00111008
78182286390245923	720575940612880382	110160	45401	2271	104760.0	47616.0	2014.0	2440323.0	intrinsic	central	CX	ring neuron		ER3w	EBa1	DALv2	EBa1_1	gaba	0.9707174301147461	left
78112192591016461	720575940624656276	108696	49539	2715	105552.0	49560.0	2152.0	2448663.0	intrinsic	visual_centrifugal				PVLP046	VLPa2	DALv1	VLPa2_3	gaba	0.8208046555519104	left		FBbt_20002104
78956342576371825	720575940623559974	120773	45247	2391	104008.0	46592.0	2018.0	2438824.0	intrinsic	central	CX	ring neuron		ER3p	EBa1	DALv2	EBa1_1	gaba	0.9812256693840027	left
77971661328423112	720575940631892364	106886	52852	3376	103728.0	49472.0	2088.0	2447046.0	intrinsic	central					VLPa2	DALv1	VLPa2_1	gaba	0.6801333427429199	left
78746473562545229	720575940634253281	118050	63708	4194	103088.0	41136.0	2071.0	2397865.0	efferent	descending	DN		DNae005	PS040	WEDd1	DALd	WEDd1_1	acetylcholine	0.665459156036377	left	CV	FBbt_00047512
78112124072958247	720575940654129313	109035	48028	4322	107072.0	48152.0	5412.0	2455381.0	intrinsic	central				PVLP138	SMPpv2_ventral	CP1_ventral	SMPpv2_ventral_1	acetylcholine	0.8090304136276245	left		FBbt_20002196
77760417657094256	720575940621706987	103430	50418	3518	104336.0	49480.0	5224.0	2454049.0	intrinsic	central				CL313	DL2_ventral	CP3_ventral	DL2_ventral_2	acetylcholine	0.8700253367424011	left		FBbt_20001018
77619611650706961	720575940630580311	101458	49651	5134	100440.0	49456.0	5326.0	2450880.0	intrinsic	central				AOTU050	DL1_ventral	CP2_ventral	DL1_ventral_2	gaba	0.790518045425415	left		FBbt_20000049
77619611717852312	720575940627921351	101416	49424	5627	101416.0	49424.0	5627.0	2451165.0	intrinsic	central				SIP089	DL1_ventral	CP2_ventral	DL1_ventral_4	glutamate	0.527831494808197	left		FBbt_20002393
78040999414629785	720575940623701768	108268	37500	4406	100896.0	40496.0	5349.0	2403276.0	intrinsic	central				SMP582	SMPpv2_dorsal	CP1_dorsal	SMPpv2_dorsal_2	acetylcholine	0.7126451730728149	left		FBbt_20003444
77619611650701474	720575940627079938	102049	49486	5134	103088.0	49416.0	5309.0	2451858.0	intrinsic	visual_projection				H2				acetylcholine	0.7975583672523499	left		FBbt_00052267
77620161540170411	720575940626019197	101944	57632	5729	101944.0	57632.0	5729.0	2483805.0	intrinsic	visual_projection					VPNp&v1_ventral	BLP1_ventral	VPNp&v1_ventral_3	glutamate	0.6270577311515808	left
77619680370205816	720575940642533156	101858	49995	5134	101352.0	48832.0	5692.0	2451100.0	intrinsic	central				AOTU060	DL1_ventral	CP2_ventral	DL1_ventral_4	gaba	0.7901569604873657	left		FBbt_20000059
77971730316225182	720575940617723933	107072	53296	5339	107072.0	53296.0	5339.0	2492437.0	intrinsic	central				IB114	putative_primary	putative_primary		gaba	0.7781831622123718	left		FBbt_20001291
78182286390192784	720575940634169439	109978	45447	2228	103720.0	48936.0	1660.0	2438538.0	intrinsic	central	CX	ring neuron		ER3d	EBa1	DALv2	EBa1_2	gaba	0.9703623056411743	left
78604498855532681	720575940629259023	116324	44944	2427	104416.0	48840.0	1621.0	2439665.0	intrinsic	central	CX	ring neuron		ER1	EBa1	DALv2	EBa1_1	gaba	0.6337670683860779	left
78745923605374299	720575940639182424	118333	55006	2624	102088.0	48744.0	1421.0	2435070.0	intrinsic	central				AOTU025	AOTUv3_dorsal	DALcl1_dorsal	AOTUv3_dorsal_4	acetylcholine	0.7925472259521484	left		FBbt_20000024
77690529680380958	720575940627690246	102600	57456	1148	102600.0	57456.0	1148.0	2471432.0	intrinsic	central	ALLN		lLN2X03		ALl1_dorsal	BAlc_dorsal	ALl1_dorsal_2	serotonin	0.44547709822654724	left
78324054536956261	720575940636241550	112321	60036	1530	106312.0	55912.0	1730.0	2478386.0	intrinsic	central	ALLN			lLN2P_a	ALl1_dorsal	BAlc_dorsal	ALl1_dorsal_3	glutamate	0.34675660729408264	left
78885973832250152	720575940643429655	120172	45193	2415	106752.0	49464.0	1664.0	2479143.0	intrinsic	central	CX	ring neuron		ER3d	EBa1	DALv2	EBa1_2	gaba	0.9800374507904053	left
78604430136092214	720575940630348140	115770	44535	2456	106960.0	49888.0	1465.0	2479586.0	intrinsic	central	CX	ring neuron		ER3a	EBa1	DALv2	EBa1_2	gaba	0.9524897336959839	left
78041686340788083	720575940621905869	107612	47096	2235	106152.0	51040.0	1805.0	2477925.0	intrinsic	central	CX	ring neuron		ER2	EBa1	DALv2	EBa1_2	gaba	0.9829131364822388	left
78182355109674383	720575940622609299	109605	46074	2230	106648.0	50272.0	1620.0	2478822.0	intrinsic	central	CX	ring neuron		ER4d	EBa1	DALv2	EBa1_2	gaba	0.9559815526008606	left		FBbt_00007538
78816773251959434	720575940607001986	118865	62367	1814	101558.0	67027.0	1610.0		intrinsic	central	ALPN	multiglomerular		M_lvPNm40	ALlv1	BAlp4	ALlv1_4	acetylcholine	0.9542596936225891	left		FBbt_20003819
78041823846824694	720575940628869391	108441	49631	2715	104696.0	49216.0	2138.0	2447625.0	intrinsic	visual_centrifugal				PVLP046	VLPa2	DALv1	VLPa2_3	gaba	0.8474796414375305	left		FBbt_20002104
77830648827586715	720575940623297038	105117	48622	2105	102840.0	48696.0	2067.0	2437324.0	intrinsic	central	CX	ring neuron		ER3w	EBa1	DALv2	EBa1_1	gaba	0.9830661416053772	left
77691560875142431	720575940624666245	102554	72473	4162	105256.0	50608.0	2061.0	2476031.0	intrinsic	central				SAD017	VLPa2	DALv1	VLPa2_3	gaba	0.7694017291069031	left		FBbt_20002226
78463761367132908	720575940608909870	113638	45055	2400	105376.0	48936.0	1508.0	2441453.0	intrinsic	central	CX	ring neuron		ER1	EBa1	DALv2	EBa1_1	gaba	0.8056764006614685	left
78463280733152115	720575940621447704	114460	37896	5232	113304.0	41368.0	5643.0	3030876.0	intrinsic	central	Kenyon_Cell		KCab	KCab-s	MBp2	MBp2		dopamine	0.6563146114349365	left		FBbt_00110930
78533443319148691	720575940621626406	115056	35432	5422	115056.0	35432.0	5422.0	3031452.0	intrinsic	central	Kenyon_Cell		KCab	KCab-c	MBp2	MBp2		dopamine	0.6332952380180359	left		FBbt_00110929
78111711823340378	720575940604493024	109254	41967	4952	111000.0	41344.0	5460.0	3030010.0	intrinsic	central	Kenyon_Cell			KCg-m	MBp3	MBp3		dopamine	0.7978379130363464	left		FBbt_00111061
78322199647469059	720575940603317216	111840	32392	5269	111840.0	32392.0	5269.0	3002024.0	intrinsic	central	Kenyon_Cell			KCg-m	MBp4	MBp4		dopamine	0.7502971291542053	left		FBbt_00111061
78181462159100202	720575940617820929	110336	32640	5276	110336.0	32640.0	5276.0	3001296.0	intrinsic	central	Kenyon_Cell			KCg-m	MBp3	MBp3		dopamine	0.7539070844650269	left		FBbt_00111061
78040724670865786	720575940626782845	108088	32384	5367	108088.0	32384.0	5367.0	2996367.0	intrinsic	central	Kenyon_Cell			KCg-m	MBp3	MBp3		dopamine	0.7674363851547241	left		FBbt_00111061
77971661126686033	720575940627578055	106758	52253	1559	106464.0	47960.0	1091.0	2442506.0	intrinsic	central			LAL120b	LAL120	putative_primary	putative_primary		glutamate	0.4692832827568054	left		FBbt_20001416
78744617734457965	720575940625683716	118175	35786	1479	114144.0	32344.0	1184.0	2981875.0	intrinsic	central	DAN			PAM01	CREa2_medial	DALcm1_medial	CREa2_medial_3	dopamine	0.9242956042289734	left
78111505329536105	720575940631099091	109205	39225	2492	106056.0	38608.0	1806.0	2398845.0	intrinsic	central					WEDd1	DALd	WEDd1_1	acetylcholine	0.800722062587738	left
78603948898007978	720575940631318031	116096	37112	892	106088.0	38600.0	1499.0	2398811.0	intrinsic	central	MBON			MBON32	putative_primary	putative_primary		gaba	0.7160705924034119	left		FBbt_00049852
78040930359819516	720575940631189295	108020	35809	1980	106112.0	36768.0	1556.0	2398894.0	intrinsic	central				CRE016	CREa2_ventral	DALcm1_ventral	CREa2_ventral_3	acetylcholine	0.45647165179252625	left		FBbt_20001085
78535092318016010	720575940639599323	114965	59172	3258	106320.0	39464.0	1597.0	2398960.0	intrinsic	central				PS034	AOTUv1_ventral	DALcm2_ventral	AOTUv1_ventral_1	acetylcholine	0.8384551405906677	left		FBbt_20001789
78252243153190120	720575940611358926	110607	39275	4862	111968.0	40672.0	5589.0	3030338.0	intrinsic	central	Kenyon_Cell		KCapbp-ap1	KCa'b'-ap1	MBp2	MBp2		dopamine	0.5363998413085938	left		FBbt:00049836
78745580142702117	720575940628686595	118623	50083	4040	115072.0	45040.0	5235.0	3055338.0	intrinsic	central					DM6_central1	CM3_central1	DM6_central1_4	acetylcholine	0.8391474485397339	left
78675486209184093	720575940619403201	116926	54782	3393	115064.0	46400.0	5462.0	3055314.0	intrinsic	central					DM6_central1	CM3_central1	DM6_central1_2	acetylcholine	0.8253307938575745	left
78253273475618222	720575940620584880	110635	54615	1321	111152.0	49000.0	745.0	3038290.0	intrinsic	central	ALLN		lLN2X12		ALl1_dorsal	BAlc_dorsal	ALl1_dorsal_2	serotonin	0.28884488344192505	left
78041823645283676	720575940644255255	107848	49488	1042	107848.0	49488.0	1042.0	3044097.0	intrinsic	central	ALLN				ALl1_dorsal	BAlc_dorsal	ALl1_dorsal_5	gaba	0.5602233409881592	left
78815467649168442	720575940631246765	118821	43367	2479	107832.0	49472.0	1664.0	3044017.0	intrinsic	central	CX	ring neuron		ER3p	EBa1	DALv2	EBa1_1	gaba	0.9564341306686401	left
78674798880301503	720575940611669987	116753	44285	2492	108512.0	49424.0	1470.0	3044454.0	intrinsic	central	CX	ring neuron		ER3d	EBa1	DALv2	EBa1_2	gaba	0.9788464307785034	left
79801248676783547	720575940617991195	133108	52493	3201	106144.0	45688.0	1296.0	2442269.0	intrinsic	central				CL053	putative_primary	putative_primary		acetylcholine	0.8395270109176636	left		FBbt_20000758
78674524002469760	720575940643177495	117024	39734	2554	106104.0	48104.0	1371.0	2442317.0	intrinsic	central	CX	tangential		FB5C,FB5D,FB5E,FB5F,FB5G,FB5O,FB5P,FB5Q,FB5X,FB5Z	AOTUv4_ventral	DALcl2_ventral	AOTUv4_ventral_3	glutamate	0.6841387748718262	left
78674524002393276	720575940604481760	116722	39706	2501	105976.0	47904.0	1516.0	2442081.0	intrinsic	central	CX	tangential		FB4O,FB4P,FB4Q,FB4R	AOTUv4_ventral	DALcl2_ventral	AOTUv4_ventral_3	glutamate	0.6510086059570312	left
78744824093641956	720575940610919778	117757	39154	2578	105944.0	47632.0	1606.0	2441974.0	intrinsic	central	CX	tangential		FB5C,FB5D,FB5E,FB5F,FB5G,FB5O,FB5P,FB5Q,FB5X,FB5Z	AOTUv4_ventral	DALcl2_ventral	AOTUv4_ventral_3	glutamate	0.6436527371406555	left
78181874073703088	720575940627581484	109785	39362	2492	106104.0	42960.0	1352.0	2442384.0	intrinsic	central				PS038	AOTUv1_ventral	DALcm2_ventral	AOTUv1_ventral_1	acetylcholine	0.6693477034568787	left		FBbt_20001793
80153779391601627	720575940623079095	138240	62112	2022	115096.0	48440.0	990.0	3042491.0	intrinsic	central	mAL			mAL	CREa1_ventral	BAmd1_ventral	CREa1_ventral_2	gaba	0.8471488952636719	left
81489205049630796	720575940614799007	158088	39450	2185	114992.0	47400.0	817.0	3042403.0	intrinsic	central	mAL			mAL	CREa1_ventral	BAmd1_ventral	CREa1_ventral_2	gaba	0.6063591241836548	left
78111986365501673	720575940629733114	109247	46205	2234	106184.0	49200.0	1810.0	2442382.0	intrinsic	central	CX	ring neuron		ER4d	EBa1	DALv2	EBa1_2	gaba	0.9794763922691345	left		FBbt_00007538
78182218073177503	720575940612890341	109576	44600	5148	109576.0	44600.0	5148.0	3050914.0	intrinsic	visual_centrifugal			SMPp&v1B_T02	CL358	SMPp&v1_ventral	DPLc5_posterior	SMPp&v1_ventral_2	dopamine	0.35533127188682556	left		FBbt_20001063	outlier_seg
77829343224909223	720575940619048533	105382	28626	2839	106112.0	27608.0	2040.0	2328644.0	intrinsic	central					LHd1	DPLd	LHd1_5	acetylcholine	0.7379298210144043	left
77829411877011723	720575940618380667	105052	29318	2113	106480.0	28504.0	1995.0	2328676.0	intrinsic	central				AVLP088	putative_primary	putative_primary		glutamate	0.834049642086029	left		FBbt_20000197
78392705293888187	720575940607066123	112995	34685	1296	114584.0	32968.0	1111.0	2984358.0	intrinsic	central	DAN			PAM05	CREa2_medial	DALcm1_medial	CREa2_medial_4	dopamine	0.8274234533309937	left		FBbt_00111017
78532755654357215	720575940623911753	115112	24536	1720	115112.0	24536.0	1720.0	2955564.0	intrinsic	central					CREa2_ventral	DALcm1_ventral	CREa2_ventral_1	acetylcholine	0.8255308866500854	left
78040106061373546	720575940641785845	108096	24168	4378	108096.0	24168.0	4378.0	2963331.0	intrinsic	central				CRZ01,CRZ02	putative_primary	putative_primary		serotonin	0.6696659326553345	left
77899506079020780	720575940622889997	106384	25768	4834	106384.0	25768.0	4834.0	2357247.0	intrinsic	central	Kenyon_Cell		KCapbp-m	KCa'b'-m	MBp4	MBp4		dopamine	0.44831639528274536	left		FBbt:00100253
77899574798407307	720575940625781009	106112	26792	4735	106112.0	26792.0	4735.0	2357161.0	intrinsic	central	Kenyon_Cell			KCg-m	MBp4	MBp4		dopamine	0.759847104549408	left		FBbt_00111061
77899437359318395	720575940605619744	106152	25096	4641	106152.0	25096.0	4641.0	2357175.0	intrinsic	central	Kenyon_Cell			KCg-m	MBp4	MBp4		dopamine	0.6684486269950867	left		FBbt_00111061
77899506012215962	720575940623693064	106160	25896	4547	106160.0	25896.0	4547.0	2357159.0	intrinsic	central	Kenyon_Cell			KCg-m	MBp4	MBp4		dopamine	0.6787697672843933	left		FBbt_00111061
78251281080193968	720575940613783106	110592	24880	4647	110592.0	24880.0	4647.0	2967303.0	intrinsic	central	Kenyon_Cell		KCapbp-m	KCa'b'-m	MBp1	MBp1		dopamine	0.4739799201488495	left		FBbt:00100253
78180912336055358	720575940617942336	109728	24888	4663	109728.0	24888.0	4663.0	2965968.0	intrinsic	central				AOTU047				glutamate	0.6543334126472473	left		FBbt_20000046
78251281013187182	720575940611698674	110520	24904	4192	110520.0	24904.0	4192.0	2967080.0	intrinsic	central				SLP278	putative_primary	putative_primary		acetylcholine	0.7406814694404602	left		FBbt_20002672
78321649757845994	720575940627079557	112048	25112	4555	112048.0	25112.0	4555.0	2968885.0	intrinsic	central	Kenyon_Cell			KCg-m	MBp1	MBp1		dopamine	0.7496777772903442	left		FBbt_00111061
78462387246330149	720575940638208627	114512	24984	4619	114512.0	24984.0	4619.0	2970879.0	intrinsic	central	Kenyon_Cell		KCapbp-ap1	KCa'b'-ap1	MBp1	MBp1		dopamine	0.5057797431945801	left		FBbt:00049836
77266530911575852	720575940640123008	96356	31075	4201	115048.0	24248.0	4267.0	2970942.0	intrinsic	central	LHLN				SLPpm1	DPLm1	SLPpm1_1	glutamate	0.7810968160629272	left
78251830903322828	720575940613294016	111344	33024	5311	111344.0	33024.0	5311.0	3001810.0	intrinsic	central	Kenyon_Cell			KCg-d	MBp3	MBp3		dopamine	0.709751307964325	left		FBbt_00110932
78110818470345589	720575940617972253	109456	28432	5081	109456.0	28432.0	5081.0	2987866.0	intrinsic	central	Kenyon_Cell			KCg-m	MBp3	MBp3		dopamine	0.7480036020278931	left		FBbt_00111061
78040312219831513	720575940616295451	107693	26977	4364	114408.0	24336.0	4214.0	2970512.0	intrinsic	central					SLPpm1	DPLm1	SLPpm1_3	glutamate	0.8295850157737732	left
78110543591843702	720575940649577337	108928	24320	4628	108928.0	24320.0	4628.0	2964478.0	intrinsic	central				aMe24	putative_primary	putative_primary		glutamate	0.8331348896026611	left
78040312219831510	720575940623434535	107617	26948	4364	111808.0	24520.0	4320.0	2968351.0	intrinsic	central					SLPpm1	DPLm1	SLPpm1_3	glutamate	0.7547358274459839	left
78252380054949265	720575940637037126	111524	41486	919	115000.0	28936.0	4196.0	2995039.0	intrinsic	central	Kenyon_Cell			KCg-d	MBp1	MBp1		dopamine	0.6765936017036438	left		FBbt_00110932
78322268299878784	720575940619855696	111789	34310	4786	115008.0	28488.0	4341.0	2995065.0	intrinsic	central	Kenyon_Cell			KCg-m	MBp1	MBp1		dopamine	0.7010311484336853	left		FBbt_00111061
78462799696700097	720575940618844465	113872	31288	5150	113872.0	31288.0	5150.0	2992780.0	intrinsic	central	Kenyon_Cell		KCab	KCab-c	MBp2	MBp2		dopamine	0.5136509537696838	left		FBbt_00110929
78605735806067482	720575940605028017	115973	63304	2384	112024.0	73800.0	1046.0	3133429.0	intrinsic	central				AVLP446	ALv1	BAla1	ALv1_1	gaba	0.855109691619873	left		FBbt_20000555
78676104885554615	720575940642061709	117106	63580	4764	112824.0	73704.0	2050.0	3140395.0	intrinsic	central					LALv1_ventral	BAmv1_ventral	LALv1_ventral_3	gaba	0.5363022685050964	left
78324260896686420	720575940616922395	112179	63283	3054	112672.0	74064.0	1758.0	3140589.0	intrinsic	central	CX	tangential			LALv1_dorsal	BAmv1_dorsal	LALv1_dorsal_1	glutamate	0.7205311059951782	left
77972554547066187	720575940609268491	107384	65160	2122	107384.0	65160.0	2122.0	3102179.0	intrinsic	central				SAD064	ALl1_ventral	BAlc_ventral	ALl1_ventral_1	acetylcholine	0.6184297204017639	left		FBbt_20002273
78535985469909714	720575940633057762	115208	73272	1730	115208.0	73272.0	1730.0	3141478.0	intrinsic	central	CX	tangential		FB4A,FB4D,FB4E,FB4F,FB4G,FB4H,FB4I,FB4J	LALv1_dorsal	BAmv1_dorsal	LALv1_dorsal_2	glutamate	0.6480432152748108	left
78535985402660037	720575940628722284	115168	72488	1122	115168.0	72488.0	1122.0	3141441.0	intrinsic	central				SMP169	LALv1_ventral	BAmv1_ventral	LALv1_ventral_4	acetylcholine	0.7311861515045166	left		FBbt_20003031
78817185635924800	720575940631863583	119417	69002	2335	114856.0	72344.0	1969.0	3141390.0	intrinsic	central	CX	tangential		FB5J,FB5K,FB5L,FB5M,FB5N,FB5W	LALv1_dorsal	BAmv1_dorsal	LALv1_dorsal_2	glutamate	0.5188632011413574	left
78535092116836298	720575940638573638	115336	59862	1839	106136.0	72984.0	1519.0	2571147.0	intrinsic	central	ALPN	uniglomerular		DL2d_vPN	ALv1	BAla1	ALv1_3	gaba	0.9345128536224365	left		FBbt_00049768
78535160836530079	720575940634715743	115450	60772	1988	106296.0	74024.0	1492.0	2571254.0	intrinsic	central	ALPN	multiglomerular		M_vPNml67	ALv1	BAla1	ALv1_3	gaba	0.929993212223053	left		FBbt_20003842
78254579213012388	720575940616176571	111008	74184	1978	111008.0	74184.0	1978.0	3139726.0	intrinsic	central								gaba	0.33230096101760864	left
78746198349522371	720575940636523109	117772	59914	1955	110296.0	74032.0	1545.0	3139484.0	intrinsic	central	ALPN	multiglomerular		M_vPNml72	ALv1	BAla1	ALv1_4	gaba	0.8670597672462463	left		FBbt_20003847
77831061345891389	720575940626591875	104796	54810	3735	108528.0	65248.0	5574.0	3106908.0	intrinsic	central				PVLP122	VLPl&p2_posterior	BLVp1_posterior	VLPl&p2_posterior_2	acetylcholine	0.8465733528137207	left		FBbt_20002180
78394286311882750	720575940618201173	112745	58135	5079	111816.0	65176.0	5651.0	3113597.0	intrinsic	central					DM5_ventral	CM1_ventral	DM5_ventral_2	acetylcholine	0.8555696606636047	left
79027123838462477	720575940642894628	122437	51236	3719	113360.0	48808.0	5444.0	3054748.0	efferent	descending	DN			DNp34	putative_primary	putative_primary		acetylcholine	0.9131640195846558	left	CV	FBbt_00047667
78394217592356429	720575940640238032	112990	57715	5079	115128.0	57192.0	5493.0	3084154.0	intrinsic	central					DM4_ventral	CM4_ventral	DM4_ventral_4	acetylcholine	0.826558530330658	left
77760692736154400	720575940617322897	103979	54877	4914	110528.0	57360.0	5486.0	3080130.0	intrinsic	central					VLPl&p2_posterior	BLVp1_posterior	VLPl&p2_posterior_3	acetylcholine	0.6753608584403992	left
77760761455617179	720575940626149918	103964	55068	4915	110464.0	57696.0	5409.0	3080571.0	intrinsic	central					VLPl&p2_posterior	BLVp1_posterior	VLPl&p2_posterior_1	acetylcholine	0.6271197199821472	left
78674798880330316	720575940623201789	116963	44513	2513	107640.0	48848.0	1453.0	3043358.0	intrinsic	central	CX	ring neuron		ER3d	EBa1	DALv2	EBa1_2	gaba	0.9770308136940002	left
77971454901250314	720575940623248883	107392	49080	1113	107392.0	49080.0	1113.0	3043266.0	intrinsic	central	ALLN				ALl1_dorsal	BAlc_dorsal	ALl1_dorsal_5	gaba	0.6028425097465515	left
78463761367176073	720575940633728537	113718	44955	2434	108720.0	48776.0	1516.0	3044453.0	intrinsic	central	CX	ring neuron		ER3a	EBa1	DALv2	EBa1_2	gaba	0.8471574783325195	left
78464723305575261	720575940606751922	113874	59181	1342	106096.0	51224.0	1375.0	2477593.0	intrinsic	central	ALLN		lLN2X12		ALl1_dorsal	BAlc_dorsal	ALl1_dorsal_2	acetylcholine	0.402387410402298	left
78253479835132345	720575940614059882	110849	57058	2680	106056.0	51144.0	1581.0	2477236.0	intrinsic	central				PLP078	putative_primary	putative_primary		glutamate	0.5643098950386047	left		FBbt_20001578
78886042551766588	720575940617483860	119864	45696	2488	106024.0	52544.0	1645.0	2477505.0	intrinsic	central	CX	ring neuron		ER5	EBa1	DALv2	EBa1_2	gaba	0.7688586115837097	left		FBbt_00047042
77196437112374594	720575940608970197	95842	34804	4687	115272.0	50128.0	684.0	3068166.0	intrinsic	central	ALPN	uniglomerular		DA4l_adPN	ALad1__prim	BAmv3__prim	ALad1__prim_4	acetylcholine	0.9537530541419983	left		FBbt_00100367
77690804827100620	720575940627732935	102515	61852	3450	106496.0	54072.0	1964.0	2478651.0	intrinsic	central				AVLP201	VLPa2	DALv1	VLPa2_2	gaba	0.7002362608909607	left		FBbt_20000310
77760692736137182	720575940625583132	103715	54894	4914	109168.0	57656.0	5620.0	3078508.0	intrinsic	central					VLPl&p2_posterior	BLVp1_posterior	VLPl&p2_posterior_3	acetylcholine	0.8132192492485046	left
77760761455742378	720575940616155707	103542	55079	5024	106128.0	55456.0	5704.0	2490910.0	intrinsic	central				CRE103	VLPl&p1_posterior	BLVp2_posterior	VLPl&p1_posterior_1	acetylcholine	0.6246541738510132	left		FBbt_20001172
77760761455625558	720575940630404823	103920	55042	4914	106912.0	56952.0	5376.0	2492349.0	intrinsic	central					VLPl&p2_posterior	BLVp1_posterior	VLPl&p2_posterior_3	acetylcholine	0.8993225693702698	left
78745648861611390	720575940634258146	118558	50969	3607	105992.0	58464.0	2279.0	2535387.0	intrinsic	central				IB010	putative_primary	putative_primary		gaba	0.6371382474899292	left		FBbt_20001187
78675760818513353	720575940640804853	116937	58737	1263	114656.0	58424.0	417.0	3100206.0	intrinsic	central	ALPN	uniglomerular		VA1d_adPN	ALad1	BAmv3	ALad1_4	acetylcholine	0.9496372938156128	left		FBbt_00067357
77832916637750649	720575940627366675	104376	81544	2968	104376.0	81544.0	2968.0	2684946.0	efferent	descending	DN		DNge207		MX7__prim	MX7__prim	MX7__prim_2	glutamate	0.46286293864250183	left	CV	FBbt_00051886
77973722912875811	720575940620347412	106760	83392	3504	106760.0	83392.0	3504.0	2785794.0	efferent	motor	motor				putative_primary	putative_primary		glutamate	0.3697608709335327	left	MxLbN
78958885331208542	720575940643482135	121267	82584	3397	105176.0	81608.0	3210.0	2695702.0	intrinsic	central					MX7	MX7	MX7_1	acetylcholine	0.8687646985054016	left
77973791564645316	720575940620359956	107000	83616	2633	107000.0	83616.0	2633.0	2782287.0	intrinsic	central			CB0048		putative_primary	putative_primary		gaba	0.6300103664398193	left
78748053909227216	720575940604745346	118524	87375	2695	106416.0	81560.0	2196.0	2686246.0	intrinsic	central					MD3	MD3	MD3_2	gaba	0.7901562452316284	left
77832847918143628	720575940631994728	105064	81480	2804	105064.0	81480.0	2804.0	2685398.0	intrinsic	central					putative_primary	putative_primary		gaba	0.5907301902770996	left
78958816611706713	720575940610390746	121734	82069	3397	105088.0	82104.0	3121.0	2695765.0	intrinsic	visual_centrifugal					MX7	MX7	MX7_2	acetylcholine	0.8687865138053894	left
78887829593341232	720575940640652752	120721	72861	4727	106288.0	81592.0	2430.0	2686162.0	intrinsic	central			CB0049		MD3	MD3	MD3_1	gaba	0.5737448930740356	left
77125862209705116	720575940631172748	94334	31457	4645	85728.0	36144.0	5083.0	1767600.0	intrinsic	central					LHp2	DPLp1	LHp2_2	acetylcholine	0.960534393787384	left
77689086907129228	720575940634263706	102996	35754	3865	92408.0	24856.0	3932.0	2024465.0	intrinsic	central					SLPad1_posterior	DPLl3_posterior	SLPad1_posterior_4	glutamate	0.8418619632720947	left
76563530530343054	720575940629519042	86824	41400	3172	86824.0	41400.0	3172.0	1765178.0	intrinsic	central				SLP068	putative_primary	putative_primary		glutamate	0.5946792960166931	left		FBbt_20002462
77689018187707590	720575940646130211	103053	35182	3901	94024.0	24752.0	4017.0	2025039.0	intrinsic	central					SLPad1_posterior	DPLl3_posterior	SLPad1_posterior_4	glutamate	0.7997274398803711	left
77688949400931293	720575940630402834	103049	33476	3254	92840.0	24912.0	4296.0	2029208.0	intrinsic	central				SMP248	VLPd&p1_posterior	DPLl2_posterior	VLPd&p1_posterior_2	acetylcholine	0.8866814374923706	left		FBbt_20003110
76422655535781622	720575940612042446	84512	38728	3034	84512.0	38728.0	3034.0	1755001.0	intrinsic	central				SLP137	SLPal5	BLAd5	SLPal5_2	glutamate	0.7333111763000488	left		FBbt_20002531
76844799349092350	720575940645129524	90637	37950	3558	83736.0	32496.0	3801.0	1701688.0	intrinsic	central					SLPal1	DPLal1	SLPal1_4	glutamate	0.8165658712387085	left
78533099252264997	720575940646880820	114929	29508	2063	95336.0	24704.0	4529.0	2030199.0	intrinsic	central					SLPad1_posterior	DPLl3_posterior	SLPad1_posterior_4	glutamate	0.9143629670143127	left
77899986914280769	720575940623742096	105974	33292	3475	94992.0	24728.0	4236.0	2030150.0	intrinsic	central					SLPad1_posterior	DPLl3_posterior	SLPad1_posterior_4	glutamate	0.8668410181999207	left
76422793042055630	720575940622514922	83920	41264	3234	83920.0	41264.0	3234.0	1763456.0	intrinsic	central					SLPal3_and_SLPal4_dorsal	BLAd3_and_BLAd4_dorsal	SLPal3_and_SLPal4_dorsal_1	glutamate	0.5717728734016418	left
77477637076887882	720575940615637866	99966	30970	3616	87928.0	42016.0	2946.0	1811048.0	intrinsic	central					SLPal3_and_SLPal4_dorsal	BLAd3_and_BLAd4_dorsal	SLPal3_and_SLPal4_dorsal_3	glutamate	0.7689298987388611	left
77829137267910744	720575940617259387	104914	25393	4442	96720.0	23704.0	4111.0	2027259.0	intrinsic	central					LHd2	DPLm2	LHd2_1	glutamate	0.8319373726844788	left
77126136953473013	720575940612628195	94832	35771	3695	84680.0	41208.0	3065.0	1755108.0	intrinsic	central					SLPal3_and_SLPal4_dorsal	BLAd3_and_BLAd4_dorsal	SLPal3_and_SLPal4_dorsal_1	glutamate	0.8234109878540039	left
77055218453931519	720575940631278417	93889	27712	4037	89216.0	32512.0	5051.0	1731413.0	intrinsic	central					LHp2	DPLp1	LHp2_2	acetylcholine	0.89665687084198	left
76352424499187382	720575940610800533	83216	41192	4748	83216.0	41192.0	4748.0	1767058.0	intrinsic	visual_projection				LC18	VPNp2		VPNp2_1	acetylcholine	0.6908653378486633	left		FBbt_00111753
76705023865895230	720575940615040874	88863	52192	2725	83520.0	41480.0	4261.0	1767143.0	intrinsic	central					putative_primary	putative_primary		acetylcholine	0.7184958457946777	left
76916061580589259	720575940629798211	91616	50912	4500	81576.0	39544.0	4500.0	1438088.0	intrinsic	central				PLP190	VPNp1_medial	BLD5_medial	VPNp1_medial_4	acetylcholine	0.7994544506072998	left		FBbt_20001690
76211205974757995	720575940633372607	81600	33904	4938	81600.0	33904.0	4938.0	1438048.0	intrinsic	central					LHp2	DPLp1	LHp2_4	acetylcholine	0.9026728868484497	left
76211274694007449	720575940639200821	81400	35200	4779	81400.0	35200.0	4779.0	1437851.0	intrinsic	central				SLP456	putative_primary	putative_primary		acetylcholine	0.8948836326599121	left		FBbt_20002850
77759455785318723	720575940612713937	104238	35985	4736	87560.0	34080.0	5153.0	1767895.0	intrinsic	central				LHPV5b2	DL1_dorsal	CP2_dorsal	DL1_dorsal_3	acetylcholine	0.9350534677505493	left
76703718464551805	720575940626537468	88360	32848	5004	88360.0	32848.0	5004.0	1730730.0	intrinsic	visual_projection				CL125	SLPpl1	DPLl1	SLPpl1_2	glutamate	0.8399646878242493	left		FBbt_20000830
76844799617118393	720575940608480836	90136	38192	5279	90136.0	38192.0	5279.0	1774959.0	intrinsic	central	CX	tangential			DL1_dorsal	CP2_dorsal	DL1_dorsal_1	glutamate	0.8866442441940308	left
77267012082058440	720575940629925207	96803	38037	5175	90576.0	37960.0	5193.0	1775689.0	intrinsic	central					LHp2	DPLp1	LHp2_3	acetylcholine	0.9179103970527649	left
77266599698517089	720575940619673222	96296	32232	5007	96296.0	32232.0	5007.0	2046887.0	intrinsic	central	CX	tangential		FB7A,FB7K	DL1_dorsal	CP2_dorsal	DL1_dorsal_2	glutamate	0.47044098377227783	left
77196299337992632	720575940611134414	95840	32584	2530	95840.0	32584.0	2530.0	2041559.0	intrinsic	central				SIP015	VLPd&p1_dorsal	DPLl2_anterior	VLPd&p1_dorsal_1	glutamate	0.7576192617416382	left		FBbt_20002319
77407955326411098	720575940610831570	98838	41275	2263	96568.0	41288.0	2306.0	2064255.0	intrinsic	central				SMP019	AOTUv3_dorsal	DALcl1_dorsal	AOTUv3_dorsal_2	acetylcholine	0.7191568613052368	left		FBbt_20002881
77125655984672047	720575940606641538	94283	29194	4543	105079.0	24074.0	4518.0		intrinsic	central	LHLN				LHd2	DPLm2	LHd2_2	glutamate	0.5627946257591248	left
79870655281087674	720575940613982514	135023	37664	2617	95032.0	32224.0	5027.0	2046353.0	intrinsic	central	CX	tangential		FB6F	DL1_dorsal	CP2_dorsal	DL1_dorsal_2	glutamate	0.9348381161689758	left
77830030755408612	720575940630926866	105147	38779	5510	98312.0	38320.0	5572.0	2069926.0	intrinsic	central	Kenyon_Cell		KCab	KCab-s	MBp3	MBp3		dopamine	0.615027904510498	left		FBbt_00110930
79237336583454737	720575940622159240	124973	37744	2594	97376.0	40344.0	5312.0	2068819.0	intrinsic	central	CX	tangential			DL1_dorsal	CP2_dorsal	DL1_dorsal_2	glutamate	0.31914597749710083	left
77337586985246614	720575940627534339	97904	40696	5612	97904.0	40696.0	5612.0	2069557.0	intrinsic	central	Kenyon_Cell		KCapbp-m	KCa'b'-m	MBp3	MBp3		dopamine	0.47991466522216797	left		FBbt:00100253
77619680370163005	720575940621635404	102056	50312	5134	98224.0	49448.0	5435.0	2091879.0	intrinsic	central					DL1_ventral	CP2_ventral	DL1_ventral_4	acetylcholine	0.8322874903678894	left
76774980695959484	720575940611763097	89904	45736	5856	89904.0	45736.0	5856.0	1824592.0	intrinsic	visual_projection				LC21	VPNp3		VPNp3_3	acetylcholine	0.6537590622901917	left		FBbt_00111756
77056661764073583	720575940635497311	93864	49464	5410	93864.0	49464.0	5410.0	2090621.0	intrinsic	visual_projection				LPLC4	VPNd1	BLD6	VPNd1_3	acetylcholine	0.6973280906677246	left		FBbt_00111765
77056317830949455	720575940617561062	93847	43745	2704	92728.0	48832.0	2002.0	2078717.0	intrinsic	central					SLPa&l1_anterior	BLAvm_medial	SLPa&l1_anterior_2	acetylcholine	0.8855560421943665	left
78885492728975337	720575940615066591	119894	37833	2059	98728.0	49312.0	1750.0	2084446.0	intrinsic	central					CREl1	DALv3	CREl1_2	acetylcholine	0.7830578088760376	left
77830923638763254	720575940634807450	104769	52186	1873	98688.0	53856.0	1541.0	2096469.0	intrinsic	central					CREl1	DALv3	CREl1_2	acetylcholine	0.6190289258956909	left
77830717547068444	720575940645432867	105339	48944	2105	98760.0	53320.0	1588.0	2096468.0	intrinsic	central					CREl1	DALv3	CREl1_4	acetylcholine	0.8431257009506226	left
78041823846848143	720575940641626056	108333	49712	2715	98696.0	50584.0	1900.0	2096398.0	intrinsic	visual_centrifugal				PVLP046	VLPa2	DALv1	VLPa2_3	gaba	0.7856745719909668	left		FBbt_20002104
77478805106878012	720575940631427409	99956	48766	2251	90288.0	52256.0	2047.0	1843110.0	intrinsic	central					VLPa1_lateral	DALl2_lateral	VLPa1_lateral_7	acetylcholine	0.7170132398605347	left
77267561435204923	720575940621226846	96688	46144	2095	96688.0	46144.0	2095.0	2082141.0	intrinsic	central				TuTuA	putative_primary	putative_primary		glutamate	0.6478038430213928	left		FBbt_00051488
77337586582236334	720575940649638009	97280	41000	2280	97280.0	41000.0	2280.0	2064443.0	intrinsic	central	TuBu			Tubu08	AOTUv3_dorsal	DALcl1_dorsal	AOTUv3_dorsal_1	acetylcholine	0.8219950795173645	left
78112192591026291	720575940603609004	108886	49456	2715	97576.0	48608.0	2009.0	2082705.0	intrinsic	central				PVLP020	VLPa2	DALv1	VLPa2_2	gaba	0.8269028067588806	left		FBbt_20002078
77407749369339763	720575940652477942	98450	37895	3863	97656.0	45992.0	2012.0	2083071.0	intrinsic	central					AOTUv2	DALl1	AOTUv2_1	glutamate	0.7865053415298462	left
76775049281230223	720575940619398127	89720	47376	4853	89720.0	47376.0	4853.0	1822295.0	intrinsic	visual_projection				LPLC2	VPNd1	BLD6	VPNd1_1	acetylcholine	0.5766271352767944	left		FBbt_00111763
77900948852551562	720575940619418048	106114	47211	2307	98744.0	41600.0	2028.0	2084355.0	intrinsic	central				LAL085	AOTUv3_ventral	DALcl1_ventral	AOTUv3_ventral_2	glutamate	0.6126101613044739	left		FBbt_20001381
77126617855652722	720575940645264238	95023	43539	2706	89608.0	45312.0	2510.0	1812117.0	intrinsic	central					SLPa&l1_anterior	BLAvm_medial	SLPa&l1_anterior_3	acetylcholine	0.8378602266311646	left
77337792807539125	720575940622784660	97822	44115	2618	89672.0	43472.0	2419.0	1812193.0	intrinsic	central					VLPl&d1_dorsal	BLAv1_medial	VLPl&d1_dorsal_2	acetylcholine	0.7769019603729248	left
77408505015185640	720575940617532992	98648	49000	1846	98648.0	49000.0	1846.0	2084347.0	intrinsic	central				CL123	CREl1	DALv3	CREl1_3	acetylcholine	0.6287057995796204	left		FBbt_20000828
77548692814982879	720575940618994603	100789	41585	2451	95384.0	40824.0	2178.0	2063334.0	intrinsic	central	TuBu			Tubu07	AOTUv3_dorsal	DALcl1_dorsal	AOTUv3_dorsal_1	acetylcholine	0.6397817730903625	left
77477843101438237	720575940615529631	99555	34079	2845	96296.0	33168.0	2454.0	2042296.0	intrinsic	central				AVLP046	VLPd1	DPLam	VLPd1_1	acetylcholine	0.5260666012763977	left		FBbt_20000155
76422312073103570	720575940646502020	84873	34291	3993	81600.0	39176.0	3912.0	1432035.0	intrinsic	central					VPNl&d1_dorsal	BLAl2_dorsal	VPNl&d1_dorsal_2	acetylcholine	0.8921992182731628	left
76492955694962756	720575940615917580	85899	38027	3782	81400.0	41000.0	4088.0	1431942.0	intrinsic	central	LHLN				LHl1	BLD4	LHl1_1	gaba	0.5682274699211121	left
76281986901586960	720575940627364629	81914	39857	3951	81880.0	39848.0	3944.0	1432146.0	intrinsic	central					VPNl&d1_dorsal	BLAl2_dorsal	VPNl&d1_dorsal_2	acetylcholine	0.5217384099960327	left
77196574283100009	720575940620321217	95192	36972	2814	90744.0	40872.0	2576.0	1762311.0	intrinsic	central				CL030	putative_primary	putative_primary		glutamate	0.916559636592865	left		FBbt_20000735
79518330389786579	720575940633979799	129959	30642	1706	90352.0	39408.0	2624.0	1762155.0	intrinsic	central				aSP-g3A	putative_primary	putative_primary		acetylcholine	0.8280298113822937	left
77618237193980411	720575940627091099	101825	28988	4573	97528.0	24760.0	4324.0	2032422.0	intrinsic	central				SMP214	SLPad1_posterior	DPLl3_posterior	SLPad1_posterior_3	gaba	0.4873104989528656	left		FBbt_20003076
78181461890597978	720575940639816667	110228	32679	3164	96192.0	24896.0	4382.0	2030892.0	intrinsic	central					SLPad1_posterior	DPLl3_posterior	SLPad1_posterior_2	glutamate	0.8107126951217651	left
77900055700429532	720575940624696078	105552	33494	3656	97160.0	24712.0	4252.0	2032162.0	intrinsic	central				SMP210	SLPad1_posterior	DPLl3_posterior	SLPad1_posterior_4	glutamate	0.8911392092704773	left		FBbt_20003072
76986017940334763	720575940633033567	92856	45672	3641	82512.0	40976.0	4064.0	1762463.0	intrinsic	central				AVLP008	LHl1	BLD4	LHl1_2	gaba	0.5465406179428101	left		FBbt_20000117
78251624275373974	720575940627131218	111202	30057	1900	98608.0	24720.0	4351.0	2035035.0	intrinsic	central					SLPad1_posterior	DPLl3_posterior	SLPad1_posterior_4	glutamate	0.8673200607299805	left
76985811647905830	720575940635710575	92820	42339	2774	88968.0	41176.0	2730.0	1761470.0	intrinsic	central				CL068	putative_primary	putative_primary		gaba	0.7871106266975403	left		FBbt_20000773
76845074226558981	720575940630116345	90867	42471	3211	87952.0	41224.0	2777.0	1759743.0	intrinsic	central					SLPal3_and_SLPal4_dorsal	BLAd3_and_BLAd4_dorsal	SLPal3_and_SLPal4_dorsal_1	glutamate	0.7175536155700684	left
76704267951458733	720575940613776559	88360	41392	2624	88360.0	41392.0	2624.0	1761394.0	intrinsic	central				CL092	putative_primary	putative_primary		acetylcholine	0.8164602518081665	left		FBbt_20000797
78040380737681147	720575940637029860	107683	28171	2613	89736.0	36296.0	2816.0	1761829.0	intrinsic	central				SIP014,SIP016	VLPd&p1_dorsal	DPLl2_anterior	VLPd&p1_dorsal_1	glutamate	0.8170115947723389	left
76774430537626357	720575940630243804	89448	38296	2991	89448.0	38296.0	2991.0	1761589.0	intrinsic	central				PVLP002	putative_primary	putative_primary		acetylcholine	0.911253035068512	left		FBbt_20002060
76845005440118174	720575940627558421	90696	41424	2770	90696.0	41424.0	2770.0	2060895.0	intrinsic	central			CL029a	CL029	putative_primary	putative_primary		glutamate	0.805372416973114	left		FBbt_20000734
77407405973031651	720575940618294853	98256	32448	5169	98256.0	32448.0	5169.0	2048813.0	intrinsic	central	Kenyon_Cell			KCg-m	MBp4	MBp4		dopamine	0.7623499631881714	left		FBbt_00111061
77196917947724633	720575940621631453	95412	41938	3425	85344.0	36528.0	3103.0	1755521.0	intrinsic	central				AVLP026	SLPal2	DPLal3	SLPal2_1	gaba	0.3258565366268158	left		FBbt_20000135
78463211543864742	720575940627292420	114550	36495	1611	96688.0	24336.0	4437.0	2031294.0	intrinsic	central					SLPad1_posterior	DPLl3_posterior	SLPad1_posterior_4	glutamate	0.8689130544662476	left
77618237193975181	720575940631036077	101438	29142	4573	96960.0	24416.0	4175.0	2031648.0	intrinsic	central				SIP034	SLPad1_posterior	DPLl3_posterior	SLPad1_posterior_3	glutamate	0.6721515655517578	left		FBbt_20002338
77618305913463463	720575940615032406	101694	29577	4573	97888.0	24336.0	4221.0	2032729.0	intrinsic	central					SLPad1_posterior	DPLl3_posterior	SLPad1_posterior_2	glutamate	0.8950628042221069	left
78392499471040091	720575940628523819	112887	31438	3903	91608.0	32304.0	5081.0	2045123.0	intrinsic	central	CX	tangential			DL1_dorsal	CP2_dorsal	DL1_dorsal_1	glutamate	0.9241498112678528	left
77407337187038107	720575940619640149	98624	31480	5100	98624.0	31480.0	5100.0	2048448.0	intrinsic	central	Kenyon_Cell		KCapbp-ap1	KCa'b'-ap1	MBp4	MBp4		dopamine	0.5200017094612122	left		FBbt:00049836
77759249627307340	720575940638990397	103695	32562	5028	98688.0	26696.0	4791.0	2048499.0	intrinsic	central	Kenyon_Cell			KCg-m	MBp4	MBp4		dopamine	0.7401480078697205	left		FBbt_00111061
77618305913463780	720575940629056411	101464	30128	4573	98688.0	25128.0	4666.0	2048485.0	intrinsic	central					SLPad1_posterior	DPLl3_posterior	SLPad1_posterior_4	glutamate	0.7827807664871216	left
76915442970737086	720575940634510527	91126	42445	3211	86392.0	41160.0	3087.0	1756930.0	intrinsic	central					SLPal3_and_SLPal4_dorsal	BLAd3_and_BLAd4_dorsal	SLPal3_and_SLPal4_dorsal_4	glutamate	0.9222471117973328	left
76915442970987281	720575940637161182	91305	41724	3398	84856.0	41248.0	2969.0	1755182.0	intrinsic	central					SLPal3_and_SLPal4_dorsal	BLAd3_and_BLAd4_dorsal	SLPal3_and_SLPal4_dorsal_4	glutamate	0.8428105711936951	left
76211824449848874	720575940626669114	81488	43048	4808	81488.0	43048.0	4808.0	1500556.0	intrinsic	visual_projection				LC6	VPNd3		VPNd3_1	acetylcholine	0.5803671479225159	left		FBbt_00003876
76211755730777755	720575940617796150	81648	42168	5089	81648.0	42168.0	5089.0	1501016.0	intrinsic	visual_projection				LC10	VPNd2		VPNd2_1	acetylcholine	0.842801570892334	left		FBbt_00100482
76211961821871355	720575940620644437	81552	45392	4420	81552.0	45392.0	4420.0	1500825.0	intrinsic	visual_projection			LC10a	LC10	VPNd2		VPNd2_2	acetylcholine	0.6945045590400696	left		FBbt_00100482
76564011700775619	720575940620065518	86504	48317	4121	81608.0	46264.0	4239.0	1500811.0	intrinsic	central					SLPa&l1_lateral	BLAvm_posterior	SLPa&l1_lateral_2	glutamate	0.4272962808609009	left
76634380445085005	720575940614007402	87384	47861	4225	81288.0	44928.0	4218.0	1500165.0	intrinsic	visual_projection				LT51	VPNl&d1_medial_Lee	BLAl2_medial_Lee	VPNl&d1_medial_Lee_6	glutamate	0.6530604362487793	left		FBbt_00049861
76211893169173007	720575940627454440	81784	44288	4695	81784.0	44288.0	4695.0	1501038.0	intrinsic	visual_projection				LC10	VPNd2		VPNd2_2	acetylcholine	0.6506282687187195	left		FBbt_00100482
76564011700729725	720575940619612398	86763	48287	4121	81712.0	47232.0	4198.0	1500798.0	intrinsic	central					SLPa&l1_lateral	BLAvm_posterior	SLPa&l1_lateral_2	acetylcholine	0.45923465490341187	left
76704336939590340	720575940616817382	88093	42403	4788	82832.0	40600.0	4374.0	1766895.0	intrinsic	central					SLPpl3	BLVa2c	SLPpl3_1	glutamate	0.833550751209259	left
76353523876947783	720575940618002644	83464	57024	4025	83464.0	57024.0	4025.0	1850363.0	intrinsic	visual_projection				LC4				acetylcholine	0.5652903914451599	left		FBbt_00003874
76423892687654219	720575940626916936	84704	57080	4122	84704.0	57080.0	4122.0	1850972.0	intrinsic	visual_projection				LC4				acetylcholine	0.6116660833358765	left		FBbt_00003874
76704817640273848	720575940622607581	88272	49384	2283	88272.0	49384.0	2283.0	1811388.0	intrinsic	central				AVLP210	SLPa&l1_anterior	BLAvm_medial	SLPa&l1_anterior_4	acetylcholine	0.6678066253662109	left		FBbt_20000319
76212992546723343	720575940624996298	81800	60776	3770	81800.0	60776.0	3770.0	1536917.0	intrinsic	visual_projection								glutamate	0.47209906578063965	left
76212855107589559	720575940638155998	81368	58784	3642	81368.0	58784.0	3642.0	1536577.0	intrinsic	visual_projection								acetylcholine	0.8720713257789612	left
76283361224070957	720575940628884183	81920	60328	3461	81920.0	60328.0	3461.0	1536907.0	intrinsic	visual_projection								acetylcholine	0.9323776364326477	left
76494811523441537	720575940637994805	85192	65840	6814	85192.0	65840.0	6814.0	1897939.0	intrinsic	visual_projection				LLPC1,LLPC2a,LLPC2b,LLPC2c,LLPC2d,LLPC3				acetylcholine	0.7707684636116028	left
76705917353296591	720575940632769180	88384	65888	3724	88384.0	65888.0	3724.0	1894817.0	intrinsic	visual_projection				LC4				acetylcholine	0.6049882769584656	left		FBbt_00003874
76845074226565531	720575940620566849	90206	42526	3211	86144.0	40576.0	2812.0	1756468.0	intrinsic	central					SLPal3_and_SLPal4_dorsal	BLAd3_and_BLAd4_dorsal	SLPal3_and_SLPal4_dorsal_1	glutamate	0.8531187176704407	left
76704955146439094	720575940629469404	88500	51096	2728	85872.0	49608.0	2628.0	1809915.0	intrinsic	central					VLPl2_medial	BLAv2_medial	VLPl2_medial_1	acetylcholine	0.699417233467102	left
76564080219052820	720575940616464340	86685	48936	2673	84200.0	45408.0	3038.0	1808669.0	intrinsic	central					VLPl4_anterior	BLD3_anterior	VLPl4_anterior_1	gaba	0.694154679775238	left
76423067987626020	720575940633988506	84904	45168	4109	84904.0	45168.0	4109.0	1814759.0	intrinsic	visual_projection			LC10c	LC10	VPNd2		VPNd2_4	acetylcholine	0.5749776363372803	left		FBbt_00100482
76704542963975311	720575940609885742	88099	45213	3905	81552.0	45656.0	3706.0	1496782.0	intrinsic	central					LHa3	BLVa2	LHa3_2	acetylcholine	0.8103785514831543	left
76985880568523559	720575940635565816	92355	43574	4166	81472.0	44992.0	3313.0	1496707.0	intrinsic	central					VLPl2_posterior	BLAv2_posterior	VLPl2_posterior_2	acetylcholine	0.8269717693328857	left
76845143013592734	720575940634703511	90719	43038	4084	81552.0	44616.0	3382.0	1496757.0	intrinsic	central					VLPl2_posterior	BLAv2_posterior	VLPl2_posterior_2	acetylcholine	0.8925365805625916	left
77477843235669139	720575940630599161	99588	34204	3900	81536.0	47584.0	3417.0	1496702.0	intrinsic	central				LHAV3m1	LHl3	BLVa2b	LHl3_3	gaba	0.6683566570281982	left		FBbt_00051718
76634242939261434	720575940612920434	87806	45709	3905	81528.0	46736.0	3757.0	1496750.0	intrinsic	central					LHa3	BLVa2	LHa3_4	acetylcholine	0.9312793016433716	left
76493505383882806	720575940613890735	85558	45918	3424	81528.0	46152.0	3200.0	1496778.0	intrinsic	central					VLPl2_posterior	BLAv2_posterior	VLPl2_posterior_3	acetylcholine	0.7558829188346863	left
76493093134098530	720575940638144745	85890	40361	3939	81688.0	41040.0	4009.0	1432066.0	intrinsic	central					LHl1	BLD4	LHl1_1	gaba	0.5413460731506348	left
77337792807550422	720575940626086942	98046	44546	2618	90320.0	43088.0	2441.0	1812440.0	intrinsic	central					VLPl&d1_dorsal	BLAv1_medial	VLPl&d1_dorsal_4	acetylcholine	0.8237838745117188	left
77055218520924885	720575940611775973	93781	27753	4468	81472.0	43936.0	3952.0	1496730.0	intrinsic	central					LHa3	BLVa2	LHa3_1	acetylcholine	0.9114358425140381	left
76211755596123462	720575940626885757	81576	42160	3744	81576.0	42160.0	3744.0	1496774.0	intrinsic	central								gaba	0.5562840700149536	left
76705642408206281	720575940643800776	88029	61620	3158	85744.0	65920.0	2853.0	1889776.0	intrinsic	central					VLPl&p2_lateral	BLVp1_anterior	VLPl&p2_lateral_3	acetylcholine	0.4572964906692505	left
76703993140957232	720575940620519083	88973	37419	3289	89384.0	40512.0	2656.0	1761610.0	intrinsic	central				SLP032	putative_primary	putative_primary		acetylcholine	0.8016151785850525	left		FBbt_20002426
76846173738090306	720575940627983554	90049	58977	3129	85056.0	65912.0	2783.0	1889387.0	intrinsic	central					VLPl&p2_lateral	BLVp1_anterior	VLPl&p2_lateral_3	acetylcholine	0.482805460691452	left
76352424298305495	720575940618309440	83144	40632	3544	83144.0	40632.0	3544.0	1762814.0	intrinsic	central					SLPav2	BLD2	SLPav2_1	glutamate	0.6836758255958557	left
76705161371802389	720575940616424902	88230	54892	3108	81488.0	59560.0	2624.0	1534442.0	intrinsic	central					VLPl&d1_lateral	BLAv1_posterior	VLPl&d1_lateral_1	acetylcholine	0.8272926807403564	left
76494055005214746	720575940624101885	85420	54892	2478	85480.0	57208.0	2291.0	1845817.0	intrinsic	central					VLPa1_lateral	DALl2_lateral	VLPa1_lateral_5	acetylcholine	0.8352648615837097	left
77126686575119421	720575940628003010	94279	43739	2704	87480.0	48824.0	2323.0	1810756.0	intrinsic	central					SLPa&l1_anterior	BLAvm_medial	SLPa&l1_anterior_1	acetylcholine	0.900812029838562	left
77268729800835331	720575940632580503	96562	63566	3338	83288.0	57448.0	2675.0	1844067.0	intrinsic	central					VLPl&d1_lateral	BLAv1_posterior	VLPl&d1_lateral_1	acetylcholine	0.9369259476661682	left
76423892419396668	720575940632324689	84664	57760	2455	84664.0	57760.0	2455.0	1845429.0	intrinsic	central								acetylcholine	0.8570850491523743	left
77057761007543426	720575940627420488	93310	65758	3573	90136.0	45360.0	5064.0	1822308.0	intrinsic	central				AVLP532	putative_primary	putative_primary		dopamine	0.7451549768447876	left		FBbt_20000641
77197467971518034	720575940620666544	95365	50074	5137	86184.0	40672.0	5032.0	1767660.0	intrinsic	central				PLP149	VPNp&v1_posterior	BLP1_posterior	VPNp&v1_posterior_3	gaba	0.7693448066711426	left		FBbt_20001649
76423617809826451	720575940630484495	84120	53712	4123	84120.0	53712.0	4123.0	1850730.0	intrinsic	visual_projection				LC4				acetylcholine	0.6725986003875732	left		FBbt_00003874
76353455157603072	720575940612518055	83864	56296	4097	83864.0	56296.0	4097.0	1850536.0	intrinsic	visual_projection				LC4				acetylcholine	0.5754309296607971	left		FBbt_00003874
76353248999155770	720575940628223591	83024	53472	4111	83024.0	53472.0	4111.0	1849925.0	intrinsic	visual_projection				LC27				acetylcholine	0.8721858263015747	left		FBbt_00051248
76493574170342415	720575940608974549	85877	47042	3849	83352.0	48744.0	3890.0	1813583.0	intrinsic	central					LHa2	BLVa1	LHa2_2	acetylcholine	0.9244523048400879	left
76352974187839475	720575940612841907	83512	49048	4214	83512.0	49048.0	4214.0	1818773.0	intrinsic	visual_projection				LC10	VPNd2		VPNd2_3	acetylcholine	0.715475857257843	left		FBbt_00100482
76353248999112117	720575940634517856	83448	53256	4086	83448.0	53256.0	4086.0	1850369.0	intrinsic	visual_projection				LC4				acetylcholine	0.6427357196807861	left		FBbt_00003874
76423342932022525	720575940621201279	84176	48872	4229	84176.0	48872.0	4229.0	1819445.0	intrinsic	visual_projection			LC10a	LC10	VPNd2		VPNd2_3	acetylcholine	0.7330478429794312	left		FBbt_00100482
76353180346158042	720575940622082509	83168	52336	4124	83168.0	52336.0	4124.0	1849694.0	intrinsic	visual_projection								acetylcholine	0.8432247638702393	left
76353317718579489	720575940633580384	83016	54128	4065	83016.0	54128.0	4065.0	1849752.0	intrinsic	visual_projection				LC4				acetylcholine	0.4942120313644409	left		FBbt_00003874
76352974187987210	720575940633188121	83096	48912	4329	83096.0	48912.0	4329.0	1818165.0	intrinsic	visual_projection			LC10a	LC10	VPNd2		VPNd2_2	acetylcholine	0.6767708659172058	left		FBbt_00100482
76212305352086767	720575940620464331	81752	50096	3893	81752.0	50096.0	3893.0	1521471.0	intrinsic	visual_projection								acetylcholine	0.8804716467857361	left
76212442791151188	720575940641929461	81720	51936	3975	81720.0	51936.0	3975.0	1521547.0	intrinsic	visual_projection				LC27				acetylcholine	0.8176752924919128	left		FBbt_00051248
76423893023405118	720575940605688492	84640	57736	6769	84640.0	57736.0	6769.0	1855005.0	intrinsic	visual_projection				VS	putative_primary	putative_primary		acetylcholine	0.5449753403663635	left
76985743129873224	720575940614792554	92516	41555	4388	86176.0	40704.0	5440.0	1771619.0	intrinsic	central	LHLN				VPNp&v1_posterior	BLP1_posterior	VPNp&v1_posterior_2	gaba	0.6125240921974182	left
76704336939586910	720575940639370062	88425	42497	4788	88328.0	48800.0	4259.0	1821793.0	intrinsic	central					SLPpl3	BLVa2c	SLPpl3_1	glutamate	0.7061233520507812	left
76704749457506394	720575940627502342	88360	47744	6162	88360.0	47744.0	6162.0	1823996.0	intrinsic	visual_projection				LC21	VPNp3		VPNp3_1	acetylcholine	0.5984944701194763	left		FBbt_00111756
76847135811246148	720575940624285261	90448	72800	3476	90448.0	72800.0	3476.0	1941855.0	intrinsic	visual_projection				LC12				glutamate	0.3229355216026306	left		FBbt_00100484
76846792213620154	720575940631927583	90472	67456	3307	90472.0	67456.0	3307.0	1941837.0	intrinsic	central				PVLP070	putative_primary	putative_primary		acetylcholine	0.9078086614608765	left		FBbt_20002128
76283842729812185	720575940613360295	81848	67424	6783	81848.0	67424.0	6783.0	1557898.0	intrinsic	visual_projection				LLPC1,LLPC2a,LLPC2b,LLPC2c,LLPC2d,LLPC3				acetylcholine	0.6671143174171448	left
76565317170099210	720575940619215701	86280	68184	3028	86280.0	68184.0	3028.0	1922574.0	intrinsic	central					VLPl&p2_lateral	BLVp1_anterior	VLPl&p2_lateral_2	acetylcholine	0.8477684259414673	left
76636098298298557	720575940639901237	87888	74024	3545	87888.0	74024.0	3545.0	1940583.0	intrinsic	visual_projection								acetylcholine	0.8108130097389221	left
76565729553958933	720575940629006295	86184	73440	3431	86184.0	73440.0	3431.0	1939527.0	intrinsic	visual_projection				MC62				acetylcholine	0.9255186915397644	left		FBbt_00111768
76846723897178308	720575940609581614	90264	66728	6642	90264.0	66728.0	6642.0	1948598.0	intrinsic	visual_projection				LLPC1,LLPC2a,LLPC2b,LLPC2c,LLPC2d,LLPC3				acetylcholine	0.6055881381034851	left
76776286433433444	720575940613747362	89696	65384	6617	89696.0	65384.0	6617.0	1900114.0	intrinsic	visual_projection				LLPC1,LLPC2a,LLPC2b,LLPC2c,LLPC2d,LLPC3				acetylcholine	0.5912103056907654	left
76636098298169433	720575940630063557	87776	73496	3465	87776.0	73496.0	3465.0	1940328.0	intrinsic	visual_projection				MC62				acetylcholine	0.893322765827179	left		FBbt_00111768
76847273250231679	720575940626856220	90488	75176	3522	90488.0	75176.0	3522.0	1953956.0	intrinsic	visual_projection								acetylcholine	0.7612961530685425	left
76847410755865007	720575940634911388	90480	76696	3699	90480.0	76696.0	3699.0	1953952.0	intrinsic	visual_projection				MC62				acetylcholine	0.728070855140686	left		FBbt_00111768
76776835786108141	720575940631283471	90008	73352	3162	90008.0	73352.0	3162.0	1941658.0	intrinsic	central			CB0050		VLPl&p1_lateral	BLVp2_anterior	VLPl&p1_lateral_2	acetylcholine	0.8183338642120361	left
76846449085658585	720575940645317412	90608	62496	6673	90608.0	62496.0	6673.0	1900944.0	intrinsic	visual_projection				VS	putative_primary	putative_primary		acetylcholine	0.8600849509239197	left
76846105421576513	720575940640628432	90520	57576	6443	90520.0	57576.0	6443.0	1900975.0	intrinsic	visual_projection				LPC1				acetylcholine	0.5741027593612671	left		FBbt_00111767
76705985938790477	720575940613977494	88421	66730	2892	85656.0	65248.0	2454.0	1889565.0	intrinsic	central				AVLP399	VLPl1_or_VLPl5	BLVa3_or_4	VLPl1_or_VLPl5_1	acetylcholine	0.9289736151695251	left		FBbt_20000508
77477224894250562	720575940626412563	99672	24896	4673	99672.0	24896.0	4673.0	2309174.0	intrinsic	central				SMP202	putative_primary	putative_primary		acetylcholine	0.7389057278633118	left		FBbt_20003064
78392430483051840	720575940617299490	112932	30527	1784	100040.0	24904.0	4545.0	2309767.0	intrinsic	central					SLPad1_posterior	DPLl3_posterior	SLPad1_posterior_2	glutamate	0.8799483776092529	left
77477224827495802	720575940619803840	99608	24848	4422	99608.0	24848.0	4422.0	2309164.0	intrinsic	central			CB0024		putative_primary	putative_primary		glutamate	0.7609738111495972	left
78114048016760492	720575940615541810	108539	77341	2632	96312.0	73288.0	3167.0	2123784.0	intrinsic	central					WEDa1	BAlv	WEDa1_2	gaba	0.6656296849250793	left
77128679506993448	720575940632365905	94504	73464	3147	94504.0	73464.0	3147.0	2123077.0	intrinsic	central			CB0051		putative_primary	putative_primary		acetylcholine	0.5964884757995605	left
77551029344445812	720575940620910774	101121	76065	3047	93848.0	73360.0	3279.0	2122950.0	intrinsic	central					WEDa1	BAlv	WEDa1_1	gaba	0.46859490871429443	left
77410223270727719	720575940613261795	98680	74672	4007	98680.0	74672.0	4007.0	2141543.0	intrinsic	visual_projection				LC16	VPNv2		VPNv2_4	acetylcholine	0.5021214485168457	left		FBbt_00111751
77339785605485935	720575940614965691	97664	73472	2516	97664.0	73472.0	2516.0	2121036.0	intrinsic	central					putative_primary	putative_primary		glutamate	0.36393091082572937	left
76847204530596710	720575940626760872	90152	73392	3381	90152.0	73392.0	3381.0	1941775.0	intrinsic	visual_projection				MC62				acetylcholine	0.9238733053207397	left		FBbt_00111768
77410154349729224	720575940629839947	98624	74176	2459	98624.0	74176.0	2459.0	2135814.0	intrinsic	central					TRdl_b	TRdl_b	TRdl_b_1	acetylcholine	0.6137152314186096	left
78042785919650030	720575940631921828	107664	63719	2823	96848.0	73360.0	2693.0	2120623.0	intrinsic	central				PS054	WEDa2	BAlp3	WEDa2_2	gaba	0.3844241499900818	left		FBbt_20001809
78042785919635906	720575940609630357	107551	63675	2823	94408.0	73480.0	2780.0	2119307.0	intrinsic	central				WED025	WEDa2	BAlp3	WEDa2_3	gaba	0.8263339996337891	left		FBbt_20003575
77199048184001380	720575940613808638	95520	73352	2682	95520.0	73352.0	2682.0	2119835.0	intrinsic	central				PLP015	WEDa2	BAlp3	WEDa2_5	gaba	0.8354078531265259	left		FBbt_20001515
77269348209282053	720575940639021757	97040	73224	3022	97040.0	73224.0	3022.0	2120642.0	efferent	motor	motor				putative_primary	putative_primary		glutamate	0.5830270648002625	left	AN
77688880748529195	720575940631661337	103127	33008	3741	90320.0	26048.0	3996.0	1721922.0	intrinsic	central					VLPd&p1_posterior	DPLl2_posterior	VLPd&p1_posterior_3	acetylcholine	0.8994340300559998	left
77196162167864127	720575940611594970	96168	30919	4596	83464.0	32928.0	4939.0	1722745.0	intrinsic	central					LHp2	DPLp1	LHp2_2	acetylcholine	0.9145811796188354	left
77972417242725614	720575940627406635	107289	63726	3441	95976.0	56968.0	1539.0	2095681.0	intrinsic	central					LALa1_posterior	BAlp2_posterior	LALa1_posterior_2	acetylcholine	0.8482958078384399	left
77831542181335168	720575940617917233	105223	61351	2492	98088.0	65952.0	1654.0	2108617.0	intrinsic	central				PS052	putative_primary	putative_primary		glutamate	0.4187728762626648	left		FBbt_20001807
76846655177631366	720575940639803445	90296	65832	6622	90296.0	65832.0	6622.0	1948609.0	intrinsic	visual_projection				LLPC1,LLPC2a,LLPC2b,LLPC2c,LLPC2d,LLPC3				acetylcholine	0.7303041219711304	left
77128129885353163	720575940649229433	94688	65928	4145	94688.0	65928.0	4145.0	2109896.0	intrinsic	visual_projection				LC4				acetylcholine	0.6224358081817627	left		FBbt_00003874
76917023586091083	720575940630998339	91800	65856	3924	91800.0	65856.0	3924.0	2109368.0	intrinsic	visual_projection				LC4				acetylcholine	0.5935933589935303	left		FBbt_00003874
76634793030614305	720575940632216899	87928	54796	6441	91480.0	65544.0	4053.0	2109348.0	intrinsic	visual_projection			CB0052			VH: OL		acetylcholine	0.8410539031028748	left
76776080341583522	720575940626947971	89680	62848	6712	89680.0	62848.0	6712.0	1900110.0	intrinsic	visual_projection				VS	putative_primary	putative_primary		acetylcholine	0.7096376419067383	left
76776286500029432	720575940629530115	89912	65352	6732	89912.0	65352.0	6732.0	1900466.0	intrinsic	visual_projection				LLPC1,LLPC2a,LLPC2b,LLPC2c,LLPC2d,LLPC3				acetylcholine	0.5538707971572876	left
77408917802097931	720575940623964652	98752	54936	5589	98752.0	54936.0	5589.0	2100369.0	intrinsic	central			CB0053					dopamine	0.7981261014938354	left
77408780429697971	720575940635065080	98720	53112	5692	98720.0	53112.0	5692.0	2100368.0	intrinsic	visual_projection			CB0054		VPNp&v1_posterior	BLP1_posterior	VPNp&v1_posterior_3	acetylcholine	0.8849247097969055	left
77408917868711353	720575940642723981	98904	55872	5747	98904.0	55872.0	5747.0	2100361.0	intrinsic	visual_projection				HSE	putative_primary	putative_primary		acetylcholine	0.4691089391708374	left		FBbt_00003919
77056593044870987	720575940619638395	93440	48688	5614	93440.0	48688.0	5614.0	2090199.0	intrinsic	visual_projection								acetylcholine	0.8769360184669495	left
77831886047033751	720575940613185587	104948	66797	4477	94536.0	71712.0	3033.0	2119439.0	intrinsic	central				WED026	WEDa2	BAlp3	WEDa2_3	gaba	0.706842303276062	left		FBbt_20003576
77128679574458251	720575940624414541	94280	73872	3916	94280.0	73872.0	3916.0	2123115.0	intrinsic	visual_projection				LC24				glutamate	0.7210971117019653	left		FBbt_00111759
76776354817002385	720575940620317793	89720	66984	3759	89720.0	66984.0	3759.0	1941607.0	intrinsic	visual_projection								acetylcholine	0.8372471928596497	left
78535848098442882	720575940606865330	115080	70417	2537	98896.0	73136.0	2192.0	2121495.0	intrinsic	central				hb2005894552	putative_primary	putative_primary		gaba	0.7637939453125	left
77410085630381156	720575940642399648	98688	73104	2420	98688.0	73104.0	2420.0	2121488.0	intrinsic	central								acetylcholine	0.9664083123207092	left
76987323610975528	720575940618723749	92160	65096	4081	92160.0	65096.0	4081.0	2109371.0	intrinsic	visual_projection				LC4				acetylcholine	0.5318453907966614	left		FBbt_00003874
76846655177625755	720575940616485844	91048	65272	6619	91048.0	65272.0	6619.0	2111620.0	intrinsic	visual_projection								acetylcholine	0.6886202096939087	left
77268798654532119	720575940616121503	97192	64848	4389	97192.0	64848.0	4389.0	2110426.0	intrinsic	visual_centrifugal				LT56	putative_primary	putative_primary		glutamate	0.45732343196868896	left
77057761410062024	720575940626823957	93232	65800	6534	93232.0	65800.0	6534.0	2113366.0	intrinsic	visual_projection				LPC2				acetylcholine	0.8188173770904541	left
76776698280016670	720575940627265040	89648	72032	2731	89648.0	72032.0	2731.0	1937979.0	intrinsic	central					VLPl1_or_VLPl5	BLVa3_or_4	VLPl1_or_VLPl5_1	acetylcholine	0.9487195014953613	left
81844072495059546	720575940631918649	163552	84384	3061	163552.0	84384.0	3061.0	6959901.0	intrinsic	central			CB0055		putative_primary	putative_primary		gaba	0.4717372953891754	right
81843728964194615	720575940617374465	163600	78776	3101	163600.0	78776.0	3101.0	6917052.0	intrinsic	visual_projection				LC16	VPNv2		VPNv2_4	acetylcholine	0.670646071434021	right		FBbt_00111751
82476978808214089	720575940627469041	172440	77576	2164	172440.0	77576.0	2164.0	7164600.0	intrinsic	central			CB0056		VLPl&p1_lateral	BLVp2_anterior	VLPl&p1_lateral_2	acetylcholine	0.8703645467758179	right
82546797729964211	720575940632649567	173668	69604	2039	171832.0	66304.0	1055.0	7135256.0	intrinsic	central					VLPl1_or_VLPl5	BLVa3_or_4	VLPl1_or_VLPl5_2	acetylcholine	0.7368242144584656	right
82406335118967130	720575940643053620	171328	73392	1590	171328.0	73392.0	1590.0	7136149.0	intrinsic	central					VLPl1_or_VLPl5	BLVa3_or_4	VLPl1_or_VLPl5_1	acetylcholine	0.7237986326217651	right
82054422880070155	720575940631685394	166688	73336	3249	166688.0	73336.0	3249.0	7137820.0	intrinsic	visual_projection								glutamate	0.5919959545135498	right
82124860209927674	720575940616587988	167792	73432	2519	167792.0	73432.0	2519.0	7136563.0	intrinsic	visual_projection				LC12				acetylcholine	0.3799402713775635	right		FBbt_00100484
81069878802976098	720575940627358853	152296	81880	2434	152296.0	81880.0	2434.0	6472104.0	intrinsic	central			CB0057		putative_primary	putative_primary		gaba	0.4781470000743866	right
81281260181271857	720575940629780858	155096	86432	4114	155096.0	86432.0	4114.0	6513925.0	intrinsic	central			CB0058		putative_primary	putative_primary		acetylcholine	0.788437008857727	right
81489342891167450	720575940633908124	158040	41224	5187	158040.0	41224.0	5187.0	6759405.0	intrinsic	central	Kenyon_Cell		KCab	KCab-m	MBp2	MBp2		dopamine	0.5600282549858093	right		FBbt_00100248
82546797729974389	720575940619863796	173581	69520	2040	172024.0	67128.0	1097.0	7136289.0	intrinsic	central					VLPl1_or_VLPl5	BLVa3_or_4	VLPl1_or_VLPl5_1	acetylcholine	0.8407031893730164	right
83039516914989943	720575940643736776	180576	71480	6058	180576.0	71480.0	6058.0	7450437.0	intrinsic	visual_projection				LLPC1,LLPC2a,LLPC2b,LLPC2c,LLPC2d,LLPC3				acetylcholine	0.6698364019393921	right
82263330223911620	720575940608059484	169701	40529	4552	182920.0	41264.0	4324.0	7627853.0	intrinsic	central					SLPp&v1_posterior	DPLp2_anterior	SLPp&v1_posterior_4	glutamate	0.7347491979598999	right
82263330290516730	720575940624331272	169446	39897	4655	183008.0	41176.0	4170.0	7627619.0	intrinsic	central					SLPp&v1_posterior	DPLp2_anterior	SLPp&v1_posterior_4	glutamate	0.8260210156440735	right
82616410492621857	720575940617843541	174921	58595	1423	171856.0	61952.0	959.0	7102557.0	intrinsic	central					VLPa1_lateral	DALl2_lateral	VLPa1_lateral_3	acetylcholine	0.8371348977088928	right
81419180104637718	720575940622891277	156903	44255	4102	158304.0	39808.0	5158.0	6748454.0	intrinsic	central	Kenyon_Cell			KCg-m	MBp2	MBp2		dopamine	0.742711067199707	right		FBbt_00111061
82966536494675578	720575940626167939	179760	33072	3169	179760.0	33072.0	3169.0	7335842.0	intrinsic	central				SLP374	putative_primary	putative_primary		dopamine	0.47718727588653564	right		FBbt_20002768
82825799006244104	720575940619501659	177862	33383	3121	181712.0	41312.0	2800.0	7616078.0	intrinsic	central					SLPav2	BLD2	SLPav2_1	glutamate	0.7646257877349854	right
81492091200728387	720575940623131341	158120	82144	1980	158120.0	82144.0	1980.0	6910405.0	intrinsic	central								gaba	0.7272224426269531	right
82406472558446193	720575940616478292	171936	75896	2047	171936.0	75896.0	2047.0	7159544.0	intrinsic	central				AVLP107	VLPl&p2_lateral	BLVp1_anterior	VLPl&p2_lateral_3	acetylcholine	0.7038890719413757	right		FBbt_20000216
81278442817393755	720575940642022088	155320	44304	5417	155320.0	44304.0	5417.0	6376260.0	intrinsic	central	Kenyon_Cell		KCapbp-ap1	KCa'b'-ap1	MBp2	MBp2		dopamine	0.6312199234962463	right		FBbt:00049836
81911692728527303	720575940602605536	164256	42728	5027	164256.0	42728.0	5027.0	6825979.0	intrinsic	central	Kenyon_Cell		KCab	KCab-m	MBp2	MBp2		dopamine	0.6088643074035645	right		FBbt_00100248
81913891348943107	720575940608433091	163896	75800	1777	163896.0	75800.0	1777.0	6914057.0	intrinsic	central					LALa1_posterior	BAlp2_posterior	LALa1_posterior_2	acetylcholine	0.8695447444915771	right
81208417200718475	720575940642173384	153850	49394	1774	164200.0	48736.0	848.0	6817836.0	intrinsic	central				PS087	AOTUv3_ventral	DALcl1_ventral	AOTUv3_ventral_1	glutamate	0.523506760597229	right		FBbt_20001842
81348467762949777	720575940639331829	156291	38670	3985	163392.0	42920.0	4813.0	6825790.0	intrinsic	central				CL144	SMPpv2_dorsal	CP1_dorsal	SMPpv2_dorsal_3	glutamate	0.6874276399612427	right		FBbt_20000849
82264429735395724	720575940636536286	169517	56024	4419	172344.0	48024.0	4955.0	7085627.0	intrinsic	visual_projection				LPLC1	VPNd1	BLD6	VPNd1_4	acetylcholine	0.6061192750930786	right		FBbt_00111762
81418836507141502	720575940612815766	156719	38835	3986	172216.0	40592.0	4838.0	7076926.0	intrinsic	central					CLp2	CP4	CLp2_1	glutamate	0.8226128220558167	right
82122111765869333	720575940620422494	167504	32432	4697	167504.0	32432.0	4697.0	7064399.0	intrinsic	central	Kenyon_Cell		KCapbp-ap1	KCa'b'-ap1	MBp4	MBp4		dopamine	0.49234020709991455	right		FBbt:00049836
81770749014677744	720575940637555288	162007	40407	4558	166688.0	41464.0	4974.0	7075201.0	intrinsic	central					SMPpv2_dorsal	CP1_dorsal	SMPpv2_dorsal_2	acetylcholine	0.8478453159332275	right
81629118105778159	720575940639946203	159665	27256	3869	157128.0	24824.0	3988.0	6653190.0	intrinsic	central					SLPpm1	DPLm1	SLPpm1_3	glutamate	0.7474527359008789	right
82615792419576053	720575940622253526	174912	49384	4158	174912.0	49384.0	4158.0	7380033.0	intrinsic	visual_projection				LPLC2	VPNd1	BLD6	VPNd1_2	acetylcholine	0.4947658181190491	right		FBbt_00111763
82193305143923207	720575940629437178	168432	44796	4813	171720.0	42872.0	4875.0	7085471.0	intrinsic	central				CL316	putative_primary	putative_primary		gaba	0.7059969902038574	right		FBbt_20001021
82686161097222648	720575940635728479	175776	49472	4039	175776.0	49472.0	4039.0	7377890.0	intrinsic	visual_projection			LC10c	LC10	VPNd2		VPNd2_1	acetylcholine	0.551179051399231	right		FBbt_00100482
82826761012076651	720575940631908712	178017	47292	2804	182984.0	40560.0	3489.0	7618096.0	intrinsic	central	LHLN				LHl4_dorsal	BLD1_dorsal	LHl4_dorsal_2	glutamate	0.5473884344100952	right
81770336697292083	720575940620358336	162560	33951	4161	183192.0	40640.0	4296.0	7627763.0	intrinsic	central					SLPp&v1_posterior	DPLp2_anterior	SLPp&v1_posterior_1	glutamate	0.6125433444976807	right
82333767687551786	720575940629236291	169938	41048	4552	182976.0	41344.0	4479.0	7628210.0	intrinsic	central	LHLN				LHp1	BLP3_or_4	LHp1_1	glutamate	0.670971155166626	right
82546179791096472	720575940619878961	173502	60379	5774	181104.0	57136.0	5974.0	7408268.0	intrinsic	visual_projection				VS	putative_primary	putative_primary		acetylcholine	0.36990582942962646	right
82827654767949313	720575940624500412	177858	60075	5877	174896.0	63408.0	5999.0	7419875.0	intrinsic	visual_projection				VS	putative_primary	putative_primary		acetylcholine	0.7279493808746338	right
82827723487536510	720575940625331860	177304	61347	5953	174688.0	65280.0	5984.0	7419660.0	intrinsic	visual_projection				VS	putative_primary	putative_primary		acetylcholine	0.5422345399856567	right
82475055065660015	720575940630577450	172248	48928	5328	172248.0	48928.0	5328.0	7087097.0	intrinsic	visual_projection				LC18	VPNp2		VPNp2_1	acetylcholine	0.733209490776062	right		FBbt_00111753
81910799308079774	720575940633004383	164248	29848	4384	164248.0	29848.0	4384.0	6716587.0	intrinsic	central	Kenyon_Cell		KCab	KCab-s	MBp4	MBp4		dopamine	0.6087995171546936	right		FBbt_00110930
82404548413181116	720575940606170754	171082	47178	2005	180072.0	48064.0	2447.0	7377338.0	intrinsic	central				SLP223,SLP224	SLPav1_medial	BLAl1_medial	SLPav1_medial_4	acetylcholine	0.9028053283691406	right
83037661153532202	720575940621742335	180352	44080	3461	180352.0	44080.0	3461.0	7379119.0	intrinsic	central					SLPpl3	BLVa2c	SLPpl3_1	glutamate	0.7955756783485413	right
81912035922935432	720575940631668511	164650	48143	1691	176976.0	49256.0	1683.0	7372249.0	intrinsic	central					VLPl&d1_dorsal	BLAv1_medial	VLPl&d1_dorsal_3	acetylcholine	0.7552752494812012	right
80996005499379936	720575940626612254	151376	29777	3228	171480.0	38856.0	4776.0	7076667.0	intrinsic	central	CX	tangential		FB7B	DL1_dorsal	CP2_dorsal	DL1_dorsal_2	glutamate	0.578126847743988	right		FBbt_00051243
77549311625933438	720575940636408165	100996	50020	5080	90384.0	41240.0	5564.0	1775652.0	intrinsic	central					VLPp&l1_anterior	DPLpv_anterior	VLPp&l1_anterior_1	gaba	0.5518045425415039	left
78463967323937232	720575940628451856	114112	48160	745	114112.0	48160.0	745.0	3040415.0	intrinsic	central	ALLN		lLN1_bc	lLN1_b,lLN1_c	ALl1_dorsal	BAlc_dorsal	ALl1_dorsal_2	serotonin	0.3193468153476715	left
77407543412219650	720575940619358001	98744	34456	5361	98744.0	34456.0	5361.0	2070192.0	intrinsic	central	Kenyon_Cell			KCg-m	MBp4	MBp4		dopamine	0.7497266530990601	left		FBbt_00111061
77337586985156698	720575940621943977	98048	41200	5558	98048.0	41200.0	5558.0	2069801.0	intrinsic	central	Kenyon_Cell		KCapbp-m	KCa'b'-m	MBp3	MBp3		dopamine	0.4659658968448639	left		FBbt:00100253
78322543177975858	720575940613452525	111588	38360	4932	116912.0	40672.0	5309.0	3623799.0	intrinsic	central	Kenyon_Cell			KCg-m	MBp2	MBp2		dopamine	0.7149031758308411	left		FBbt_00111061
78534267885799432	720575940616649845	114843	47735	4916	114288.0	48064.0	5403.0	3055021.0	efferent	descending	DN		DNpe003	VES081	putative_primary	putative_primary		acetylcholine	0.9315308332443237	left	CV	FBbt_00047517
77829686956348674	720575940616934045	104817	33755	3731	98408.0	25664.0	4605.0	2048336.0	intrinsic	central					SLPad1_posterior	DPLl3_posterior	SLPad1_posterior_2	glutamate	0.9140539765357971	left
77407268534030464	720575940632342497	98704	30976	5148	98704.0	30976.0	5148.0	2048872.0	intrinsic	central	Kenyon_Cell		KCapbp-ap1	KCa'b'-ap1	MBp4	MBp4		dopamine	0.4150890111923218	left		FBbt:00049836
78463212013758354	720575940630465420	114509	36854	5290	115192.0	34264.0	5158.0	3620332.0	intrinsic	central	Kenyon_Cell		KCab	KCab-m	MBp2	MBp2		dopamine	0.5586347579956055	left		FBbt_00100248
76846311580292164	720575940612296154	90032	60200	6638	90032.0	60200.0	6638.0	1900152.0	intrinsic	visual_projection								acetylcholine	0.829889178276062	left
79167036760578904	720575940620356822	124776	38595	4516	123232.0	33648.0	4519.0	3623144.0	intrinsic	central	CX	columnar		vDeltaA,vDeltaB,vDeltaC,vDeltaD,vDeltaE,vDeltaJ,vDeltaK,vDeltaL,vDeltaM	DM2_CX_p	DPMpm1_CX_p	DM2_CX_p_4	acetylcholine	0.4957391321659088	left
78533649477331439	720575940628330240	115100	38008	5235	114728.0	34600.0	5400.0	3031219.0	intrinsic	central	Kenyon_Cell		KCab	KCab-s	MBp2	MBp2		dopamine	0.6372857689857483	left		FBbt_00110930
78463418172089859	720575940606675804	114451	40015	5212	117088.0	32368.0	4946.0	3577482.0	intrinsic	central	Kenyon_Cell		KCab	KCab-m	MBp2	MBp2		dopamine	0.5268469452857971	left		FBbt_00100248
79026367991695279	720575940624166949	122563	39656	4487	120576.0	32400.0	4581.0	3589868.0	intrinsic	central	CX	columnar		vDeltaF,vDeltaG,vDeltaH,vDeltaI	DM3_CX_p	DPMpm2_CX_p	DM3_CX_p_5	acetylcholine	0.7061570286750793	left
77549311290324372	720575940610199538	100583	50289	2509	90640.0	57192.0	1956.0	2094616.0	intrinsic	central					VLPa1_medial	DALl2_medial	VLPa1_medial_3	acetylcholine	0.7017852067947388	left
80434223978216105	720575940625438483	143058	47554	4644	136296.0	48856.0	4830.0	5034833.0	intrinsic	central					PSp2	CM5	PSp2_3	acetylcholine	0.7233911156654358	right
77267218241084043	720575940620889153	96888	40848	5613	96888.0	40848.0	5613.0	2068694.0	intrinsic	central	Kenyon_Cell		KCapbp-m	KCa'b'-m	MBp3	MBp3		dopamine	0.44601261615753174	left		FBbt:00100253
80504592722386623	720575940604284128	143358	47485	4644	131464.0	49096.0	4860.0	4501609.0	efferent	descending	DN		DNpe009	PS226	PSp2	CM5	PSp2_1	acetylcholine	0.8366084694862366	right	CV	FBbt_00047517
77126686575119115	720575940608891349	94791	43679	2704	89672.0	46632.0	2244.0	1812175.0	intrinsic	central					SLPa&l1_anterior	BLAvm_medial	SLPa&l1_anterior_1	acetylcholine	0.8442491888999939	left
77056799136142324	720575940627471619	93315	51521	5076	92544.0	48888.0	5210.0	2089800.0	intrinsic	visual_projection				LPLC4	VPNd1	BLD6	VPNd1_3	acetylcholine	0.74472975730896	left		FBbt_00111765
76775667957981037	720575940626159920	89752	56408	6483	89752.0	56408.0	6483.0	1857968.0	intrinsic	visual_projection				LPC1				acetylcholine	0.6529845595359802	left		FBbt_00111767
78605873245011266	720575940618210614	116052	65700	2360	98520.0	55344.0	1472.0	2096371.0	intrinsic	central	ALPN	multiglomerular		VP3+_l2PN	ALl1_ventral	BAlc_ventral	ALl1_ventral_4	acetylcholine	0.8159255385398865	left
80080868228031899	720575940619006272	137144	24640	3473	137144.0	24640.0	3473.0	4924942.0	intrinsic	central	CX			EPG	DM2_CX_d2	DPMpm1_CX_d2	DM2_CX_d2_2	acetylcholine	0.8086342811584473	right		FBbt_00047030
79588149445396188	720575940614107298	130760	22984	2358	130760.0	22984.0	2358.0	4369989.0	efferent	endocrine	pars intercerebralis		PI	PI1,PI2,PI3	DILP__prim	DILP__prim	DILP__prim_1	octopamine	0.9999997019767761	left	NCC
78958060496110243	720575940618670296	121215	70835	1781	117232.0	73552.0	1225.0	3735657.0	intrinsic	central					FLAa2	BAmas1	FLAa2_2	acetylcholine	0.6628546714782715	left
79028429240244086	720575940616554708	122560	70309	1781	114288.0	74280.0	1058.0	3188775.0	intrinsic	central					FLAa2	BAmas1	FLAa2_3	acetylcholine	0.7365966439247131	left
80011049373328352	720575940635417957	137112	32504	4125	137112.0	32504.0	4125.0	4943413.0	intrinsic	central					DM1_dorsal	DPMm1_dorsal	DM1_dorsal_4	acetylcholine	0.6299670934677124	right
80011599129453605	720575940607625225	136992	41048	4358	136992.0	41048.0	4358.0	4986314.0	intrinsic	central					DM1_dorsal	DPMm1_dorsal	DM1_dorsal_1	acetylcholine	0.8405929803848267	right
77336487339204681	720575940605197158	97992	24872	4438	97992.0	24872.0	4438.0	2033474.0	intrinsic	central				ATL016	putative_primary	putative_primary		glutamate	0.7176774740219116	left		FBbt_20000080
78465547872090783	720575940634771552	114040	72064	915	114040.0	72064.0	915.0	3137666.0	intrinsic	central	ALLN			vLN27	ALv2	BAla2	ALv2_1	glutamate	0.3687298893928528	left
79589317609386454	720575940628363820	130859	40077	1810	130840.0	25456.0	2346.0	4393713.0	efferent	endocrine	pars intercerebralis		PI	PI1,PI2,PI3	DILP__prim	DILP__prim	DILP__prim_1	octopamine	0.4145969748497009	left	NCC
79731154810676920	720575940623572493	133013	56579	3314	131016.0	25808.0	3077.0	4393818.0	efferent	descending	DN		DNc02	SIFa	putative_primary	putative_primary		dopamine	0.5277846455574036	left	CV	FBbt_00047589
80010499483457792	720575940631708836	136808	24224	3204	136808.0	24224.0	3204.0	4924847.0	intrinsic	central	CX			EPG	DM2_CX_d1	DPMpm1_CX_d1	DM2_CX_d1_1	acetylcholine	0.8064334392547607	right		FBbt_00047030
79169166728385910	720575940644966452	124421	70393	1630	123128.0	72952.0	1183.0	3737320.0	intrinsic	central					FLAa3	BAmas2	FLAa3_4	acetylcholine	0.4642140567302704	left
79588424255908211	720575940622026590	130536	26296	1586	130536.0	26296.0	1586.0	4391710.0	intrinsic	central								glutamate	0.733232319355011	center
79588630347649178	720575940626259458	130568	30304	1370	130568.0	30304.0	1370.0	4391814.0	intrinsic	central					SMPad1	DAMv1_or_2	SMPad1_2	glutamate	0.6585913896560669	right
79729436555548490	720575940627663946	132954	30608	1419	132728.0	32224.0	915.0	4930762.0	intrinsic	central				SMP081	SMPad1	DAMv1_or_2	SMPad1_2	glutamate	0.7178175449371338	right		FBbt_20002943
80504042832559736	720575940628859751	144022	38835	3763	139624.0	28968.0	3616.0	4944515.0	intrinsic	central				CL210	SMPpm1	DPMm2	SMPpm1_4	acetylcholine	0.8424288034439087	right
80363167972579427	720575940622682564	141975	37116	4466	139632.0	28552.0	3926.0	4944541.0	intrinsic	central					DM2_or_DM3_posterior	DPMpm1_or_DPMpm2_posterior	DM2_or_DM3_posterior_2	glutamate	0.8297218084335327	right
80155154183447474	720575940616002516	139136	83025	4845	134344.0	81288.0	5763.0	5288043.0	intrinsic	central					LB3	LB3	LB3_2	glutamate	0.4294470548629761	right
79874160175858645	720575940622565590	134968	90408	4254	134968.0	90408.0	4254.0	5343455.0	efferent	descending	DN		DNge047		putative_primary	putative_primary		dopamine	0.4540608525276184	right	CV	FBbt_00047516
79592135577455538	720575940627490459	130760	82288	5219	130760.0	82288.0	5219.0	4675873.0	efferent	descending	DN		DNge130					acetylcholine	0.8217632174491882	left	CV	FBbt_00047516
80085266408527214	720575940628046635	137864	90448	4368	137864.0	90448.0	4368.0	5344117.0	intrinsic	central					LB5	LB5	LB5_1	acetylcholine	0.600689709186554	right
79170472600075923	720575940604930481	124702	90647	3394	130816.0	90448.0	4055.0	4706536.0	efferent	descending	DN		DNge019		MX12	MX12	MX12_3	acetylcholine	0.5840567350387573	left	CV	FBbt_00047516
80226003963949929	720575940606348721	139472	90600	4846	139472.0	90600.0	4846.0	5462463.0	intrinsic	central				hb5813023379				acetylcholine	0.725824773311615	right
79803791565764729	720575940615384150	133968	90080	5209	133968.0	90080.0	5209.0	5345707.0	intrinsic	central					LB3	LB3	LB3_2	glutamate	0.6951373815536499	right
80155635152890438	720575940606676572	138712	89848	4512	138712.0	89848.0	4512.0	5344262.0	intrinsic	central					LB5	LB5	LB5_1	acetylcholine	0.6186412572860718	right
78533030868293053	720575940629723434	114939	28538	4556	115680.0	24456.0	4314.0	3536737.0	intrinsic	central	Kenyon_Cell			KCg-m	MBp1	MBp1		dopamine	0.7745748162269592	left		FBbt_00111061
78604223776222615	720575940627429909	115979	41305	1011	114400.0	28856.0	4518.0	2994241.0	intrinsic	central	Kenyon_Cell			KCg-m	MBp1	MBp1		dopamine	0.6999353170394897	left		FBbt_00111061
78392705293914854	720575940618235864	113097	34821	1296	120504.0	30800.0	977.0	3554600.0	intrinsic	central	DAN			PAM14	CREa2_medial	DALcm1_medial	CREa2_medial_4	dopamine	0.8675693869590759	left		FBbt_00111024
79096186979677419	720575940626646790	123288	31648	4213	123288.0	31648.0	4213.0	3592911.0	intrinsic	central	CX	columnar		FC1D,FC1E	DM2_CX_d1	DPMpm1_CX_d1	DM2_CX_d1_3	acetylcholine	0.8412842154502869	left
78604018221558634	720575940632338145	116012	37555	5289	114288.0	31536.0	5233.0	3002836.0	intrinsic	central	Kenyon_Cell		KCapbp-m	KCa'b'-m	MBp2	MBp2		dopamine	0.5018526911735535	left		FBbt:00100253
78114048016738683	720575940630713029	109412	76996	2619	96624.0	74088.0	3287.0	2124114.0	intrinsic	central					WEDa1	BAlv	WEDa1_2	gaba	0.6226205825805664	left
77269279624073039	720575940621391971	96712	71352	4065	96712.0	71352.0	4065.0	2124112.0	intrinsic	visual_projection								glutamate	0.6830381155014038	left
77410154349609767	720575940616328705	98664	73800	2352	98664.0	73800.0	2352.0	2121473.0	intrinsic	central					TRdl_b	TRdl_b	TRdl_b_3	acetylcholine	0.69856858253479	left
78673837076141169	720575940622263832	117063	30335	4556	119552.0	24128.0	4247.0	3541326.0	intrinsic	central	Kenyon_Cell		KCapbp-m	KCa'b'-m	MBp1	MBp1		dopamine	0.5224200487136841	left		FBbt:00100253
80013591591958294	720575940628337307	137106	70329	1542	136400.0	73248.0	1227.0	5234178.0	intrinsic	central					FLAa3	BAmas2	FLAa3_2	acetylcholine	0.7427109479904175	right
80155085463969753	720575940611400470	138828	82432	4848	132552.0	82080.0	5506.0	5287148.0	intrinsic	central					LB3	LB3	LB3_1	glutamate	0.5610032081604004	right
79588699133995258	720575940610179790	130426	30881	1730	139616.0	72544.0	704.0	5233387.0	intrinsic	central					FLAa3	BAmas2	FLAa3_2	acetylcholine	0.6635074019432068	right
80224766476255792	720575940625721610	139560	72224	584	139560.0	72224.0	584.0	5233327.0	intrinsic	central					FLAa3	BAmas2	FLAa3_2	acetylcholine	0.5572998523712158	right
79659205585714931	720575940632692124	131328	33336	3890	131328.0	33336.0	3890.0	4419486.0	intrinsic	central					DM1_antero_ventral	DPMm1_antero_ventral	DM1_antero_ventral_4	glutamate	0.7614180445671082	left
76705161371811698	720575940619309653	88454	54446	3108	81008.0	57776.0	2744.0	1509798.0	intrinsic	central					VLPl&d1_lateral	BLAv1_posterior	VLPl&d1_lateral_1	acetylcholine	0.9070180654525757	left
76704955146439425	720575940612031089	88122	51405	2729	80280.0	48752.0	2977.0	1490361.0	intrinsic	central					VLPl2_medial	BLAv2_medial	VLPl2_medial_1	acetylcholine	0.745930552482605	left
79377730676308557	720575940607330825	127096	32448	4545	127096.0	32448.0	4545.0	4403776.0	intrinsic	central	CX			PFNm,PFNp	DM1_CX_v	DPMm1_CX_v	DM1_CX_v_1	acetylcholine	0.8695048093795776	left
76563874194989146	720575940635114591	86596	46486	3797	81376.0	49536.0	3557.0	1496877.0	intrinsic	central					LHa2	BLVa1	LHa2_4	acetylcholine	0.8544949889183044	left
76212236632365667	720575940627627029	81104	49440	3688	81104.0	49440.0	3688.0	1496517.0	intrinsic	central					LHa2	BLVa1	LHa2_4	acetylcholine	0.8449701070785522	left
76141318132642014	720575940625585957	80736	40968	3877	80736.0	40968.0	3877.0	1431684.0	intrinsic	central					VPNl&d1_dorsal	BLAl2_dorsal	VPNl&d1_dorsal_2	acetylcholine	0.8913812637329102	left
77196368325841280	720575940635280632	95243	34099	4231	82488.0	45304.0	3732.0	1497541.0	intrinsic	central					LHa3	BLVa2	LHa3_4	acetylcholine	0.8570842742919922	left
76282467937818173	720575940627682280	82288	46976	3832	82288.0	46976.0	3832.0	1497503.0	intrinsic	central					LHa2	BLVa1	LHa2_2	acetylcholine	0.9005720019340515	left
76633968195415614	720575940629002716	87705	41832	4788	82152.0	47200.0	3936.0	1497378.0	intrinsic	central					SLPpl3	BLVa2c	SLPpl3_5	glutamate	0.7336140275001526	left
76845074226945954	720575940613127087	90080	42510	3522	82352.0	44400.0	3369.0	1497506.0	intrinsic	central					SLPav2	BLD2	SLPav2_1	glutamate	0.8885796070098877	left
76070880669134041	720575940630302551	79520	40472	3983	79520.0	40472.0	3983.0	1430995.0	intrinsic	central					VLPl2_medial	BLAv2_medial	VLPl2_medial_1	acetylcholine	0.529194712638855	left
76282193261058594	720575940617253666	82232	42688	5247	82232.0	42688.0	5247.0	1503994.0	intrinsic	visual_projection				LC9	VPNd3		VPNd3_1	acetylcholine	0.7816647887229919	left		FBbt_00100480
76141318199786368	720575940642907080	80808	40664	4411	80808.0	40664.0	4411.0	1437449.0	intrinsic	visual_projection				LC6	VPNd3		VPNd3_1	acetylcholine	0.5259749889373779	left		FBbt_00003876
76844455952934317	720575940640253403	90456	33024	5004	90456.0	33024.0	5004.0	1731909.0	intrinsic	central					LHp2	DPLp1	LHp2_2	acetylcholine	0.9283962249755859	left
76282261913313371	720575940617216320	82176	44000	4648	82176.0	44000.0	4648.0	1501574.0	intrinsic	visual_projection				LC6	VPNd3		VPNd3_2	acetylcholine	0.6325153112411499	left		FBbt_00003876
76282124474912292	720575940617826624	82192	42520	5051	82192.0	42520.0	5051.0	1501680.0	intrinsic	visual_projection			LC10c	LC10	VPNd2		VPNd2_1	acetylcholine	0.5778142213821411	left		FBbt_00100482
79026367991692706	720575940638161973	122243	40290	4487	122440.0	42128.0	5197.0	3675561.0	intrinsic	central				SMP525	DM3_dorso_medial	DPMpm2_dorso_medial	DM3_dorso_medial_4	acetylcholine	0.8934618234634399	left		FBbt_20003387
79308049260583578	720575940638919485	126560	43496	5157	126560.0	43496.0	5157.0	4499218.0	intrinsic	central	CX			IbSpsP	DM6_IbSpsP	CM3_IbSpsP	DM6_IbSpsP_3	acetylcholine	0.8948695659637451	left		FBbt_00111383
77127099227318010	720575940634171759	94593	50098	5137	84968.0	41296.0	5260.0	1770704.0	intrinsic	visual_projection				LC36	VPNp&v1_posterior	BLP1_posterior	VPNp&v1_posterior_3	acetylcholine	0.8446004986763	left
76915099440311467	720575940608971221	91288	37113	3607	81560.0	34640.0	3631.0	1432045.0	intrinsic	central					LHl2_dorsal	DPLal2_dorsal	LHl2_dorsal_3	acetylcholine	0.828757643699646	left
76774293232521747	720575940629354087	89615	36367	3642	81800.0	36760.0	3525.0	1432149.0	intrinsic	central					LHl2_dorsal	DPLal2_dorsal	LHl2_dorsal_3	acetylcholine	0.7821113467216492	left
79026642399323625	720575940630998287	122760	44176	632	122760.0	44176.0	632.0	3664781.0	intrinsic	central	DAN			PAM02	CREa1_dorsal	BAmd1_dorsal	CREa1_dorsal_3	dopamine	0.5168389081954956	left		FBbt_00111016
76775186653332626	720575940620665965	89963	49660	4542	81496.0	39304.0	4606.0	1437978.0	intrinsic	visual_projection					VPNp1_lateral	BLD5_lateral	VPNp1_lateral_1	acetylcholine	0.8222824335098267	left
76211549504906659	720575940611598042	81552	39272	4339	81552.0	39272.0	4339.0	1438020.0	intrinsic	central					LHl4_dorsal	BLD1_dorsal	LHl4_dorsal_2	gaba	0.5040544271469116	left
76844524671947576	720575940614103761	90911	34218	4642	81824.0	37200.0	4956.0	1438300.0	intrinsic	central	LHLN				LHp1	BLP3_or_4	LHp1_1	glutamate	0.9203324317932129	left
76282055822510284	720575940627371599	81904	41216	5526	81904.0	41216.0	5526.0	1457292.0	intrinsic	visual_projection			LC10a	LC10	VPNd2		VPNd2_1	acetylcholine	0.5794239640235901	left		FBbt_00100482
77900124285782317	720575940630181463	106116	35191	2694	86256.0	32376.0	3306.0	1711056.0	intrinsic	central			aSP-g		SLPal2	DPLal3	SLPal2_1	acetylcholine	0.89854896068573	left
76492955694978767	720575940613504749	85679	38083	3806	82344.0	39128.0	3745.0	1432344.0	intrinsic	central					VLPl4_dorsal	BLD3_dorsal	VLPl4_dorsal_1	gaba	0.4860515892505646	left
79308049194043510	720575940612491929	126664	43104	5068	126664.0	43104.0	5068.0	4499129.0	intrinsic	central				SLP437				gaba	0.8137080073356628	left		FBbt_20002831
76281986968740538	720575940643867940	82304	40264	4463	82304.0	40264.0	4463.0	1438619.0	intrinsic	central								acetylcholine	0.9352024793624878	left
79236717974073460	720575940629783082	125482	28994	1665	125856.0	27216.0	1028.0	4385817.0	intrinsic	central					SMPad2	DAMd2_or_3	SMPad2_3	glutamate	0.8005454540252686	left
79377180584417494	720575940638327640	126992	24648	1601	126992.0	24648.0	1601.0	4358333.0	intrinsic	central					SMPad3	DAMd1	SMPad3_2	glutamate	0.5196711421012878	left
76283292504621727	720575940623543309	82200	59760	3509	82200.0	59760.0	3509.0	1537248.0	intrinsic	visual_projection				LC12				acetylcholine	0.4528447687625885	left		FBbt_00100484
76212511510521085	720575940620069615	81720	53792	3901	81720.0	53792.0	3901.0	1520853.0	intrinsic	visual_projection				LC27				acetylcholine	0.8972668647766113	left		FBbt_00051248
76282674096515816	720575940607783433	82064	49808	4087	82064.0	49808.0	4087.0	1521865.0	intrinsic	visual_projection								acetylcholine	0.8520377278327942	left
79096599363571898	720575940616487910	123297	37604	4672	126832.0	33152.0	4445.0	4404153.0	intrinsic	central					DM2_or_DM3_posterior	DPMpm1_or_DPMpm2_posterior	DM2_or_DM3_posterior_2	glutamate	0.7312509417533875	left
79166074620505105	720575940636994111	124680	24520	3759	124680.0	24520.0	3759.0	4371303.0	intrinsic	central	CX	columnar		PFL1	DM2_CX_d2	DPMpm1_CX_d2	DM2_CX_d2_2	acetylcholine	0.6160844564437866	left		FBbt_00111433
79170472599771766	720575940617291323	123880	90136	3198	123880.0	90136.0	3198.0	4706208.0	efferent	descending	DN		DNge205		MX3	MX3	MX3_1	gaba	0.4723668098449707	left	CV	FBbt_00111297
78959366300238065	720575940647031860	120920	90320	2940	120920.0	90320.0	2940.0	3823146.0	efferent	descending	DN		DNge122		MX3	MX3	MX3_1	gaba	0.607600212097168	left	CV	FBbt_00047516
79029735044427650	720575940624038663	122472	90584	2976	122472.0	90584.0	2976.0	3823583.0	efferent	descending	DN		DNge210		MX3	MX3	MX3_1	gaba	0.6603788137435913	left	CV	FBbt_00051961
79309011333317620	720575940637478207	125944	57168	5224	125944.0	57168.0	5224.0	4539135.0	intrinsic	central								acetylcholine	0.769703209400177	left
79098797984211009	720575940607466435	123531	70741	1630	122784.0	73096.0	1058.0	3734977.0	intrinsic	central					FLAa3	BAmas2	FLAa3_1	glutamate	0.8298701643943787	left
76915442970745585	720575940639151987	91243	42277	3211	89368.0	40576.0	2964.0	1761643.0	intrinsic	central					SLPal3_and_SLPal4_dorsal	BLAd3_and_BLAd4_dorsal	SLPal3_and_SLPal4_dorsal_4	glutamate	0.752937912940979	left
76493505383887045	720575940619319745	85064	46223	3424	81544.0	47112.0	3197.0	1496764.0	intrinsic	central					VLPl2_posterior	BLAv2_posterior	VLPl2_posterior_1	acetylcholine	0.8040807247161865	left
76774774269140437	720575940610895826	89384	43551	3857	81568.0	46872.0	3839.0	1496807.0	intrinsic	central					LHa2	BLVa1	LHa2_2	acetylcholine	0.8398547172546387	left
77549242637518615	720575940608082990	101165	49731	2649	84120.0	49088.0	2682.0	1808575.0	intrinsic	central				CL062	VLPl2_medial	BLAv2_medial	VLPl2_medial_2	acetylcholine	0.8099488019943237	left
76634586402256323	720575940622832398	87016	51444	2729	82408.0	49512.0	2880.0	1807368.0	intrinsic	central					VLPl2_medial	BLAv2_medial	VLPl2_medial_1	acetylcholine	0.6921111345291138	left
76845624116993030	720575940636919182	90612	50793	4542	89992.0	48048.0	4621.0	1822322.0	intrinsic	optic	bilateral				VPNp1_lateral	BLD5_lateral	VPNp1_lateral_2	acetylcholine	0.6862554550170898	left
76986430391973545	720575940645134359	92691	51195	5076	90384.0	47416.0	5052.0	1822447.0	intrinsic	visual_projection				LPLC1	VPNd1	BLD6	VPNd1_4	acetylcholine	0.5523304343223572	left		FBbt_00111762
76212030541405846	720575940623622899	81792	46608	4483	81792.0	46608.0	4483.0	1501128.0	intrinsic	visual_projection			LC10a	LC10	VPNd2		VPNd2_2	acetylcholine	0.5329801440238953	left		FBbt_00100482
76211755663444437	720575940613686434	81544	42416	4429	81544.0	42416.0	4429.0	1500844.0	intrinsic	visual_projection			LC10c	LC10	VPNd2		VPNd2_5	acetylcholine	0.6182880997657776	left		FBbt_00100482
76634380444958392	720575940626689679	87206	47935	4121	81480.0	43712.0	4137.0	1500601.0	intrinsic	central					SLPa&l1_lateral	BLAvm_posterior	SLPa&l1_lateral_5	glutamate	0.8125001192092896	left
77056043154360165	720575940614636450	93228	39836	4232	83592.0	40616.0	4934.0	1767117.0	intrinsic	central	LHLN				VPNp&v1_posterior	BLP1_posterior	VPNp&v1_posterior_2	glutamate	0.5244835615158081	left
79029666593305262	720575940614485288	122528	89416	4719	122528.0	89416.0	4719.0	3826438.0	intrinsic	central			CB0059		putative_primary	putative_primary		gaba	0.7484260201454163	left
79029735246149926	720575940627426835	122424	89952	4619	122424.0	89952.0	4619.0	3826406.0	intrinsic	central			CB0060		putative_primary	putative_primary		acetylcholine	0.8850780129432678	left
76774568110670184	720575940630603884	89130	39789	3824	83080.0	48784.0	3817.0	1813443.0	intrinsic	central					LHa2	BLVa1	LHa2_2	acetylcholine	0.9224812388420105	left
76352974188052130	720575940629993167	83864	49208	4389	83864.0	49208.0	4389.0	1819077.0	intrinsic	visual_projection			LC10a	LC10	VPNd2		VPNd2_2	acetylcholine	0.5886305570602417	left		FBbt_00100482
79658999158898865	720575940624078484	131129	29766	1887	123560.0	74088.0	1066.0	4640810.0	intrinsic	central					FLAa3	BAmas2	FLAa3_2	acetylcholine	0.7683168649673462	left
76634792627624983	720575940615648117	87769	54003	3108	81696.0	55584.0	2774.0	1510492.0	intrinsic	central			CB0061		VLPl&d1_lateral	BLAv1_posterior	VLPl&d1_lateral_2	acetylcholine	0.7398002743721008	left
77127236196795366	720575940611270257	94157	52471	1913	89080.0	54680.0	2082.0	1842854.0	intrinsic	central					VLPa1_medial	DALl2_medial	VLPa1_medial_2	acetylcholine	0.7818422317504883	left
78746267001971521	720575940620904869	117994	61027	1509	103248.0	57240.0	1375.0	2472243.0	intrinsic	central	ALLN			lLN2F_b	ALl1_dorsal	BAlc_dorsal	ALl1_dorsal_2	gaba	0.5676791071891785	left
78535229488839560	720575940619838912	115046	61460	1454	103472.0	56800.0	1568.0	2472660.0	intrinsic	central	ALPN	uniglomerular		VA5_lPN	ALl1_ventral	BAlc_ventral	ALl1_ventral_2	acetylcholine	0.9618969559669495	left		FBbt_00067366
78887073343513265	720575940626247823	119912	61736	2136	105936.0	65096.0	2178.0	2535384.0	intrinsic	central	ALPN	uniglomerular		VM4_lvPN	ALlv1	BAlp4	ALlv1_3	acetylcholine	0.9091895818710327	left		FBbt_00049775
81348673921241360	720575940616345403	156543	42510	3897	148848.0	32440.0	4754.0	6312690.0	intrinsic	central	Kenyon_Cell		KCab	KCab-s	MBp1	MBp1		dopamine	0.6223145127296448	right		FBbt_00110930
78675005374027600	720575940620916229	117160	47403	4856	115240.0	51816.0	5543.0	3084151.0	intrinsic	central				LAL158	putative_primary	putative_primary		acetylcholine	0.8701812028884888	left		FBbt_20001454
78745305398491314	720575940619619675	117730	46285	4670	114288.0	48936.0	5724.0	3055020.0	intrinsic	central					DM6_central1	CM3_central1	DM6_central1_4	acetylcholine	0.8072110414505005	left
81347574409899356	720575940617436305	155792	25416	4079	155792.0	25416.0	4079.0	6310812.0	intrinsic	central	Kenyon_Cell			KCg-m	MBp3	MBp3		dopamine	0.7187647223472595	right		FBbt_00111061
81347643196061219	720575940627245701	155848	26408	4276	155848.0	26408.0	4276.0	6320836.0	intrinsic	central	Kenyon_Cell		KCapbp-m	KCa'b'-m	MBp3	MBp3		dopamine	0.5129531025886536	right		FBbt:00100253
77550892039718311	720575940626371465	100632	74128	4064	100632.0	74128.0	4064.0	2692001.0	intrinsic	visual_projection				LC16	VPNv2		VPNv2_1	acetylcholine	0.35796496272087097	left		FBbt_00111751
77760761455624326	720575940643417454	103550	55056	4914	106088.0	57296.0	5437.0	2490926.0	intrinsic	central					VLPl&p2_posterior	BLVp1_posterior	VLPl&p2_posterior_3	acetylcholine	0.926910936832428	left
80576679051262327	720575940643346336	144848	72873	1902	147840.0	75160.0	1693.0	5821463.0	intrinsic	central	CX	tangential		FB5J,FB5K,FB5L,FB5M,FB5N,FB5W	LALv1_dorsal	BAmv1_dorsal	LALv1_dorsal_2	gaba	0.35276830196380615	right
78182286390261205	720575940615581140	109989	45606	2271	105840.0	51536.0	2072.0	2477763.0	intrinsic	central	CX	ring neuron		ER3w	EBa1	DALv2	EBa1_1	gaba	0.9701522588729858	left
78604430136229472	720575940625871949	115716	43766	2551	106968.0	51288.0	1702.0	2479712.0	intrinsic	central	CX	ring neuron		ER4d	EBa1	DALv2	EBa1_2	gaba	0.8019846677780151	left		FBbt_00007538
81137979670298650	720575940616296763	153195	48330	1524	153248.0	48816.0	848.0	6362957.0	intrinsic	central				ATL009	EBa1	DALv2	EBa1_3	gaba	0.7846217155456543	right		FBbt_20000073
81137979670296157	720575940605124482	152755	48045	1524	151384.0	48712.0	766.0	6362320.0	intrinsic	central	CX	tangential			EBa1	DALv2	EBa1_1	glutamate	0.6967049241065979	right
80154535171065312	720575940635895774	138832	74280	742	138832.0	74280.0	742.0	5278730.0	intrinsic	central					FLAa3	BAmas2	FLAa3_2	acetylcholine	0.7875930666923523	right
80506378892065761	720575940636063406	143824	73472	671	143824.0	73472.0	671.0	5782538.0	intrinsic	central				CL121,CL122	PSa1	BAmv2	PSa1_1	gaba	0.6753093600273132	right
77618718028558048	720575940622361983	102171	36232	2673	147760.0	50368.0	933.0	5744345.0	intrinsic	central				mALD1	CREa1_ventral	BAmd1_ventral	CREa1_ventral_4	gaba	0.887367308139801	right		FBbt_00051246
80083891683190009	720575940610568305	137809	69493	1603	138336.0	73288.0	754.0	5232399.0	intrinsic	central					FLAa3	BAmas2	FLAa3_2	acetylcholine	0.6472678184509277	right
80856573345588250	720575940620010405	149168	49408	725	149168.0	49408.0	725.0	6361779.0	intrinsic	central	CX	ring neuron		ER3a	EBa1	DALv2	EBa1_2	acetylcholine	0.2976250648498535	right
78605392074266439	720575940617586757	115645	58441	1209	105488.0	51688.0	1103.0	2467301.0	intrinsic	central	ALLN		lLN2X12		ALl1_dorsal	BAlc_dorsal	ALl1_dorsal_2	acetylcholine	0.42505398392677307	left
78112192591016530	720575940619661082	108607	49586	2715	99208.0	49144.0	1978.0	2429923.0	intrinsic	central				AVLP203	VLPa2	DALv1	VLPa2_3	gaba	0.612326443195343	left		FBbt_20000312
77760898357374019	720575940623788040	104232	57736	991	104232.0	57736.0	991.0	2467000.0	intrinsic	central	ALLN			lLN2F_a	ALl1_dorsal	BAlc_dorsal	ALl1_dorsal_2	gaba	0.32745784521102905	left
78394629506183428	720575940626023001	112822	63293	1686	110240.0	73912.0	1406.0	3139456.0	intrinsic	central	ALPN	multiglomerular		M_vPNml63,M_vPNml64,M_vPNml65	ALv1	BAla1	ALv1_2	gaba	0.8505078554153442	left
80155566164444244	720575940607386802	138720	89600	2073	138720.0	89600.0	2073.0	5341285.0	efferent	descending	DN		DNge164		putative_primary	putative_primary		octopamine	0.6619007587432861	right	CV	FBbt_00047516
80506860465597793	720575940612805118	143619	81453	4997	139096.0	89208.0	5080.0	5344311.0	efferent	descending	DN		DNg10		LB6	LB6	LB6_1	acetylcholine	0.6215851306915283	right	CV	FBbt_00047602
80996761615429534	720575940652837793	151296	41264	5131	151296.0	41264.0	5131.0	6352585.0	intrinsic	central	Kenyon_Cell			KCg-m	MBp2	MBp2		dopamine	0.8020003437995911	right		FBbt_00111061
78464586067622103	720575940634660750	113967	57164	2629	149632.0	49552.0	5016.0	6369843.0	intrinsic	central				PS196	putative_primary	putative_primary		acetylcholine	0.8894048929214478	right		FBbt_20001951
80926049139201223	720575940631597905	149535	36312	3801	149640.0	40576.0	4632.0	6352055.0	intrinsic	central				SIP078,SIP080	DM6_dorso_lateral	CM3_dorso_lateral	DM6_dorso_lateral_1	acetylcholine	0.6825141906738281	right
77760899028585999	720575940624290744	103392	57608	5764	103392.0	57608.0	5764.0	2486111.0	intrinsic	visual_projection					VPNp&v1_ventral	BLP1_ventral	VPNp&v1_ventral_3	glutamate	0.5854977369308472	left
78533718196872489	720575940635717743	115395	38564	5289	111248.0	32976.0	5388.0	3001746.0	intrinsic	central	Kenyon_Cell		KCapbp-ap1	KCa'b'-ap1	MBp2	MBp2		dopamine	0.45949143171310425	left		FBbt:00049836
80296372708163352	720575940649809273	140632	89776	4850	140632.0	89776.0	4850.0	5872936.0	efferent	descending	DN		DNge191		putative_primary	putative_primary		gaba	0.5711376667022705	right	CV	FBbt_00047516
78392018501881439	720575940614967007	113184	24264	4460	113184.0	24264.0	4460.0	2969403.0	intrinsic	central	Kenyon_Cell			KCab-p	MBp1	MBp1		dopamine	0.6322052478790283	left		FBbt_00110931
78392018502117738	720575940619902343	113344	24352	4605	113344.0	24352.0	4605.0	2969489.0	intrinsic	central	Kenyon_Cell		KCab	KCab-s	MBp1	MBp1		dopamine	0.547921359539032	left		FBbt_00110930
80854924413970968	720575940624303347	148496	24648	3491	148496.0	24648.0	3491.0	6276730.0	intrinsic	central					SMPp&v1_posterior	DPLc5_anterior	SMPp&v1_posterior_1	glutamate	0.7812135815620422	right
78110680964017884	720575940620201176	108637	26877	4364	115104.0	22640.0	4342.0	2970951.0	intrinsic	central				SLP298	SLPpm1	DPLm1	SLPpm1_4	glutamate	0.9173588156700134	left		FBbt_20002692
78462387246247340	720575940628308215	113832	24888	4570	113832.0	24888.0	4570.0	2970251.0	intrinsic	central	Kenyon_Cell		KCapbp-ap1	KCa'b'-ap1	MBp1	MBp1		dopamine	0.39207470417022705	left		FBbt:00049836
78392155873869362	720575940619937872	112661	26273	4048	113104.0	24904.0	4031.0	2961855.0	intrinsic	central					CLp1	DPLc4	CLp1_2	acetylcholine	0.818412721157074	left
77759180706277829	720575940634684055	103523	31801	3355	108772.0	28495.0	1840.0		intrinsic	central					LHd1	DPLd	LHd1_4	acetylcholine	0.8400524854660034	left
77899643518091363	720575940620316766	106408	28192	4896	106408.0	28192.0	4896.0	2357187.0	intrinsic	central	Kenyon_Cell		KCab	KCab-c	MBp4	MBp4		dopamine	0.5434615015983582	left		FBbt_00110929
78111574518287193	720575940622949069	108640	40552	5730	108640.0	40552.0	5730.0	3028460.0	intrinsic	central	Kenyon_Cell			KCg-m	MBp3	MBp3		dopamine	0.7234556078910828	left		FBbt_00111061
77339305039219572	720575940626107267	98008	67152	6100	98008.0	67152.0	6100.0	2126285.0	intrinsic	visual_projection				LLPC1,LLPC2a,LLPC2b,LLPC2c,LLPC2d,LLPC3				acetylcholine	0.8327305912971497	left
77832367150523288	720575940645047831	104896	74048	5016	104896.0	74048.0	5016.0	2575769.0	efferent	descending	DN		DNg16		putative_primary	putative_primary		acetylcholine	0.6772536039352417	left	CV	FBbt_00047608
80576816758729684	720575940620211905	144354	74997	4015	145624.0	89944.0	2901.0	5872346.0	intrinsic	central					MX7	MX7	MX7_1	acetylcholine	0.8386747241020203	right
78463074038415287	720575940641254133	113842	35192	1539	104128.0	65384.0	5451.0	2539901.0	intrinsic	central					VLPl&p1_posterior	BLVp2_posterior	VLPl&p1_posterior_3	acetylcholine	0.839415431022644	left
78605323355057878	720575940612855318	115978	57774	1422	105976.0	51936.0	1291.0	2477129.0	intrinsic	central	ALLN			lLN2P_c	ALl1_dorsal	BAlc_dorsal	ALl1_dorsal_3	gaba	0.5187788009643555	left
78463418172192413	720575940633219775	114046	39767	5287	115024.0	33936.0	5213.0	3031399.0	intrinsic	central	Kenyon_Cell		KCab	KCab-m	MBp2	MBp2		dopamine	0.5347616076469421	left		FBbt_00100248
80225866323619299	720575940639454848	139257	88201	3257	147592.0	90632.0	2420.0	6111045.0	intrinsic	central					MX3	MX3	MX3_3	gaba	0.4869581162929535	right
80854924480664600	720575940623546638	149240	24912	3680	149240.0	24912.0	3680.0	6278110.0	intrinsic	central	Kenyon_Cell			KCg-m	MBp1	MBp1		dopamine	0.7339339852333069	right		FBbt_00111061
77551029344445762	720575940620840669	100875	75964	3047	98024.0	75784.0	3658.0	2140365.0	intrinsic	central				WED057	WEDa1	BAlv	WEDa1_2	gaba	0.7790830135345459	left		FBbt_20003607
78392774013173946	720575940646564916	112785	36324	1149	114448.0	43120.0	716.0	3041124.0	intrinsic	central	DAN			PAM08	CREa2_medial	DALcm1_medial	CREa2_medial_2	dopamine	0.7035935521125793	left
80717485124779397	720575940631526215	146824	73800	823	146824.0	73800.0	823.0	5786518.0	intrinsic	central	ALLN				ALv2	BAla2	ALv2_4	acetylcholine	0.42452317476272583	right
77970218420973098	720575940618425246	106824	30368	5114	106824.0	30368.0	5114.0	2357394.0	intrinsic	central	Kenyon_Cell			KCg-m	MBp4	MBp4		dopamine	0.7921866178512573	left		FBbt_00111061
77969874823149109	720575940631435345	106744	26168	4778	106744.0	26168.0	4778.0	2357360.0	intrinsic	central	Kenyon_Cell			KCg-m	MBp4	MBp4		dopamine	0.7581620812416077	left		FBbt_00111061
77900536804119812	720575940608407305	106269	40802	4370	106856.0	27848.0	5048.0	2357412.0	intrinsic	central	Kenyon_Cell		KCapbp-m	KCa'b'-m	MBp4	MBp4		dopamine	0.48962050676345825	left		FBbt:00100253
80999372485136367	720575940623600619	150688	79776	1079	150688.0	79776.0	1079.0	6457801.0	intrinsic	central					TRdl_a	TRdl_a	TRdl_a_1	gaba	0.456298828125	right
80151443197312056	720575940634221920	138792	27608	3682	138792.0	27608.0	3682.0	4944165.0	intrinsic	central	CX	columnar		FR1	DM2_CX_d2	DPMpm1_CX_d2	DM2_CX_d2_4	gaba	0.42345231771469116	right		FBbt_00051235
80714118272782511	720575940613002981	146952	24160	3636	146952.0	24160.0	3636.0	5593136.0	intrinsic	central				CL244				acetylcholine	0.7935352921485901	right		FBbt_20000949
81348673921243443	720575940617982800	156051	42254	3897	147608.0	27144.0	4105.0	5631902.0	intrinsic	central	Kenyon_Cell		KCab	KCab-m	MBp1	MBp1		dopamine	0.5602397322654724	right		FBbt_00100248
80784555736629296	720575940629671235	147872	24640	3783	147872.0	24640.0	3783.0	5593687.0	intrinsic	central	Kenyon_Cell			KCg-m	MBp1	MBp1		dopamine	0.8069760203361511	right		FBbt_00111061
77970080981989193	720575940639128885	106872	28656	5123	106872.0	28656.0	5123.0	2357392.0	intrinsic	central	Kenyon_Cell		KCapbp-m	KCa'b'-m	MBp4	MBp4		dopamine	0.5150865912437439	left		FBbt:00100253
80998341894513896	720575940613429314	150724	65051	2754	147120.0	77136.0	1113.0	5821185.0	intrinsic	central	CX			SA1	LALv1_dorsal	BAmv1_dorsal	LALv1_dorsal_1	glutamate	0.5874642729759216	right
77055287240361481	720575940611739285	93274	28941	4439	106576.0	21864.0	4328.0	2316338.0	intrinsic	central	LHLN				LHd2	DPLm2	LHd2_2	glutamate	0.6094443798065186	left
77617962315979109	720575940624058516	102112	25040	4510	102112.0	25040.0	4510.0	2312113.0	intrinsic	central				SMP595	putative_primary	putative_primary		glutamate	0.7881393432617188	left		FBbt_20003457
78466510481453447	720575940626993694	114085	85802	4733	106168.0	81648.0	4403.0	2700497.0	efferent	descending	DN		DNge007		LB6	LB6	LB6_2	acetylcholine	0.5796303153038025	left	CV	FBbt_00047516
78815536368683868	720575940607039957	119165	44275	2492	102744.0	44768.0	2070.0	2437361.0	intrinsic	central	CX	ring neuron		ER3w	EBa1	DALv2	EBa1_1	gaba	0.9755940437316895	left
78255128968243772	720575940622678781	110600	81592	1578	110600.0	81592.0	1578.0	3192806.0	intrinsic	central					TRdm	TRdm	TRdm_1	serotonin	0.8911668062210083	left
80363992068981986	720575940620381793	142048	49544	356	142048.0	49544.0	356.0	5714244.0	intrinsic	central	LHCENT			LHCENT11	primary	primary		acetylcholine	0.9004404544830322	right		FBbt_00051505
78958816611716095	720575940637244725	121107	82283	3400	106096.0	83072.0	2994.0	2782079.0	intrinsic	central					MX7	MX7	MX7_1	acetylcholine	0.6835497617721558	left
81209585499043890	720575940612246490	154414	66326	2347	155936.0	65736.0	1897.0	6401239.0	intrinsic	central				IB007	putative_primary	putative_primary		glutamate	0.5810844898223877	right		FBbt_20001184	outlier_seg
78251967805558162	720575940612277490	111055	34538	1460	106528.0	41040.0	1376.0	2399065.0	intrinsic	central				SMP144,SMP150	putative_primary	putative_primary		glutamate	0.607454776763916	left
78111986298788517	720575940638163428	109232	46083	2012	107064.0	47984.0	1615.0	2443015.0	intrinsic	central	MBON			MBON06	putative_primary	putative_primary		glutamate	0.4992385506629944	left		FBbt_00100242	outlier_seg
78394767079795001	720575940627649641	113358	65860	3043	102056.0	40600.0	1793.0	2392730.0	intrinsic	central					WEDd1	DALd	WEDd1_2	acetylcholine	0.9175854921340942	left
81278855067372814	720575940628174080	154947	50516	5111	155672.0	48928.0	5272.0	6376461.0	intrinsic	central					PSp3	DPMl1	PSp3_1	acetylcholine	0.7960360050201416	right
78816292350133748	720575940610507106	118951	55647	3065	103800.0	40712.0	1789.0	2397970.0	intrinsic	central					WEDd1	DALd	WEDd1_1	acetylcholine	0.6633610129356384	left
80504524070062471	720575940618627377	143936	46512	5188	143936.0	46512.0	5188.0	5723533.0	intrinsic	central	CX			PFNa	DM4_CX_v	CM4_CX_v	DM4_CX_v_4	acetylcholine	0.7723876237869263	right		FBbt_00111396
80293074106445660	720575940620033627	140744	40672	4539	140744.0	40672.0	4539.0	5659390.0	intrinsic	central				PS164,PS165	putative_primary	putative_primary		gaba	0.6048661470413208	right
80294104697103163	720575940621176837	140960	56628	2839	152416.0	57904.0	5187.0	6396245.0	intrinsic	central				LAL152	DM5_central	CM1_central	DM5_central_2	acetylcholine	0.8739544749259949	right		FBbt_20001448
79096736467224310	720575940619597958	122954	40550	2285	101280.0	49368.0	1737.0	2433541.0	intrinsic	central					EBa1	DALv2	EBa1_4	gaba	0.7092576026916504	left
80222430484296820	720575940605464766	139248	37104	4531	139248.0	37104.0	4531.0	4988881.0	intrinsic	central					DM1_dorsal	DPMm1_dorsal	DM1_dorsal_2	acetylcholine	0.6514046788215637	right
80787854003516215	720575940624798707	148392	74072	2062	148392.0	74072.0	2062.0	6422986.0	intrinsic	central				WED075	putative_primary	putative_primary		gaba	0.7383537292480469	right		FBbt_20003625
80715217381725381	720575940630076887	147135	40020	623	147968.0	40776.0	512.0	5656331.0	intrinsic	central	DAN			PAM08	CREa2_medial	DALcm1_medial	CREa2_medial_2	dopamine	0.8795402646064758	right
77618512205763609	720575940620326336	101568	32640	5313	101568.0	32640.0	5313.0	2359658.0	intrinsic	central	Kenyon_Cell		KCapbp-ap1	KCa'b'-ap1	MBp4	MBp4		dopamine	0.41614776849746704	left		FBbt:00049836
80647116447850383	720575940633564920	146024	73976	1322	146024.0	73976.0	1322.0	5790455.0	intrinsic	central				VES023	PSa1	BAmv2	PSa1_1	gaba	0.7423587441444397	right		FBbt_20003489
81349223341739625	720575940630496374	156208	49992	1437	156208.0	49992.0	1437.0	6385841.0	intrinsic	central	MBON			MBON05	putative_primary	putative_primary		glutamate	0.5579006671905518	right		FBbt_00111004
78111505329537319	720575940626573585	108681	39369	2492	103208.0	41344.0	1784.0	2397904.0	intrinsic	central					WEDd1	DALd	WEDd1_2	acetylcholine	0.9521126747131348	left
78818422653431008	720575940621544216	118779	87125	2695	109304.0	82232.0	1921.0	3192248.0	intrinsic	central					MD3	MD3	MD3_3	gaba	0.571221649646759	left
78534886159548052	720575940613967778	115316	56774	3236	106920.0	39016.0	1533.0	2399161.0	intrinsic	central				LAL021	AOTUv1_ventral	DALcm2_ventral	AOTUv1_ventral_4	acetylcholine	0.8761119246482849	left		FBbt_20001317
81491472993595625	720575940637023966	158326	72476	3630	147136.0	57616.0	5236.0	5759036.0	intrinsic	central					DM4_ventral	CM4_ventral	DM4_ventral_4	acetylcholine	0.7591413855552673	right
80504180338671466	720575940626894588	143727	40749	4323	147776.0	34144.0	4958.0	5666888.0	intrinsic	central	CX			PFNm,PFNp	DM3_CX_v	DPMpm2_CX_v	DM3_CX_v_5	acetylcholine	0.8713094592094421	right
78744411911591614	720575940616386850	117845	32500	4044	81544.0	31928.0	4719.0	1419826.0	intrinsic	central					LHp2	DPLp1	LHp2_4	acetylcholine	0.9176668524742126	left
76493574170427441	720575940623572664	85879	47063	3911	81600.0	48704.0	3869.0	1496736.0	intrinsic	central					LHa2	BLVa1	LHa2_1	acetylcholine	0.8842517733573914	left
76774568043845845	720575940610099576	89220	40103	3552	86216.0	40568.0	3440.0	1764701.0	intrinsic	central				CL013	SLPav2	BLD2	SLPav2_3	glutamate	0.8376607298851013	left		FBbt_20000718
77480523295316643	720575940631924691	99704	73400	3897	99704.0	73400.0	3897.0	2573075.0	intrinsic	visual_projection				LC13				acetylcholine	0.7435297966003418	left		FBbt_00100485
76422793109621662	720575940611992270	84264	41504	4085	84264.0	41504.0	4085.0	1763789.0	intrinsic	central				PLP001	putative_primary	putative_primary		gaba	0.7622150182723999	left		FBbt_20001501	outlier_seg
77266118527568324	720575940616367105	96729	24614	3675	84584.0	41272.0	3974.0	1763796.0	intrinsic	central				SLP065	LHl4_dorsal	BLD1_dorsal	LHl4_dorsal_1	gaba	0.6782442331314087	left		FBbt_20002459
77691354515886618	720575940624808636	102639	69483	2998	98048.0	74688.0	3612.0	2140348.0	intrinsic	central					WEDa1	BAlv	WEDa1_1	gaba	0.7093117833137512	left
82406266534020765	720575940620057626	171536	72976	2840	171536.0	72976.0	2840.0	7137099.0	intrinsic	visual_projection								glutamate	0.6272675395011902	right
82264498186107251	720575940617700253	169240	57967	2126	172016.0	73952.0	2163.0	7137249.0	intrinsic	central					VLPl&p2_lateral	BLVp1_anterior	VLPl&p2_lateral_3	acetylcholine	0.4512076675891876	right
77550548374687842	720575940630258003	100581	69017	3151	94192.0	74200.0	3508.0	2123167.0	intrinsic	central					WEDa1	BAlv	WEDa1_1	gaba	0.6993310451507568	left
79169647899017976	720575940638663221	124635	77748	2705	108688.0	81472.0	2701.0	3196765.0	intrinsic	central				hb546771021,hb637487760	putative_primary	putative_primary		acetylcholine	0.962131142616272	left
77902941784438857	720575940623484100	106318	76653	2782	96136.0	74064.0	3100.0	2123894.0	intrinsic	central					WEDa1	BAlv	WEDa1_2	gaba	0.6597495079040527	left
78321787062246203	720575940638117248	112207	26948	3296	119624.0	33120.0	4374.0	3589092.0	intrinsic	central				SIP078,SIP080	DM6_dorso_lateral	CM3_dorso_lateral	DM6_dorso_lateral_2	acetylcholine	0.6209433078765869	left
76776904572879665	720575940640376565	89712	74672	3809	89712.0	74672.0	3809.0	1953537.0	intrinsic	visual_projection				LC13				acetylcholine	0.7108390927314758	left		FBbt_00100485
76987392665849422	720575940622519748	92312	65800	6519	92312.0	65800.0	6519.0	2112772.0	intrinsic	visual_projection				LLPC1,LLPC2a,LLPC2b,LLPC2c,LLPC2d,LLPC3				acetylcholine	0.7653318047523499	left
83038829183381804	720575940618368157	181080	61976	1992	181080.0	61976.0	1992.0	7676241.0	intrinsic	optic	bilateral							glutamate	0.768663763999939	right
76846998304696022	720575940630033270	90136	71064	2633	90136.0	71064.0	2633.0	1938191.0	intrinsic	central					VLPl1_or_VLPl5	BLVa3_or_4	VLPl1_or_VLPl5_1	acetylcholine	0.9354315996170044	left
82969354328939842	720575940628538106	179832	74872	5847	179832.0	74872.0	5847.0	7473020.0	intrinsic	visual_projection				LLPC1,LLPC2a,LLPC2b,LLPC2c,LLPC2d,LLPC3				acetylcholine	0.7390508055686951	right
78462661989449771	720575940620130032	114560	29294	3214	100072.0	34176.0	5055.0	2400847.0	intrinsic	central	CX	tangential			DL1_dorsal	CP2_dorsal	DL1_dorsal_2	glutamate	0.4516541361808777	left
82826761012025942	720575940631766339	177733	46956	2764	180136.0	43112.0	3072.0	7377370.0	intrinsic	central					LHl4_dorsal	BLD1_dorsal	LHl4_dorsal_2	glutamate	0.5176550149917603	right
82685748646176469	720575940628934403	175657	42956	3073	180568.0	49488.0	3216.0	7398467.0	intrinsic	central					LHa2	BLVa1	LHa2_3	acetylcholine	0.7897014617919922	right
77266599429816553	720575940641876168	96321	31671	2733	94536.0	32400.0	2623.0	2039985.0	intrinsic	central				PVLP008	VLPd&p1_dorsal	DPLl2_anterior	VLPd&p1_dorsal_3	glutamate	0.7198257446289062	left
78959160410189398	720575940639802685	120920	86688	4743	106064.0	78960.0	4441.0	2700478.0	efferent	descending	DN		DNge085		LB6	LB6	LB6_1	glutamate	0.4007817208766937	left	CV	FBbt_00047516
77549311625937900	720575940629567964	101201	50000	5080	97904.0	42784.0	5684.0	2091695.0	intrinsic	central				PVLP097	VLPp&l1_anterior	DPLpv_anterior	VLPp&l1_anterior_1	gaba	0.7884699702262878	left
78111436811444336	720575940617508838	108817	37977	4100	94752.0	41288.0	5512.0	2067814.0	intrinsic	central					CLp2	CP4	CLp2_4	glutamate	0.838273823261261	left
79800836091472014	720575940627884264	133369	46712	1146	106648.0	46016.0	5294.0	2455108.0	intrinsic	central				AVLP562	SMPpv2_ventral	CP1_ventral	SMPpv2_ventral_4	acetylcholine	0.7742865085601807	left		FBbt_20000671
78536329000155754	720575940645521262	115232	77688	1314	115232.0	77688.0	1314.0	3195815.0	efferent	motor	motor				putative_primary	putative_primary		acetylcholine	0.45940297842025757	left	PhN
82967292543734084	720575940628105883	179888	43736	4604	179888.0	43736.0	4604.0	7381765.0	intrinsic	visual_projection				LC22	VPNd1	BLD6	VPNd1_4	acetylcholine	0.872568666934967	right		FBbt_00111757
78465204475793821	720575940604414636	114320	66967	2113	99840.0	57736.0	1455.0	2468246.0	intrinsic	central	ALPN	multiglomerular		VP5+_l2PN,VP5+VP2_l2PN	ALl1_ventral	BAlc_ventral	ALl1_ventral_4	acetylcholine	0.8645917773246765	left
79096668016355888	720575940645202467	122979	39519	4487	121128.0	32680.0	4713.0	3590591.0	intrinsic	central	CX			PFNm,PFNp	DM3_CX_p	DPMpm2_CX_p	DM3_CX_p_2	acetylcholine	0.4591778814792633	left
78885286905511979	720575940610846306	120594	35311	4147	123224.0	37176.0	5030.0	3623085.0	intrinsic	central					DM2_central	DPMpm1_central	DM2_central_7	gaba	0.5762893557548523	left
76775599238465271	720575940647406724	89768	55376	6452	89768.0	55376.0	6452.0	1858056.0	intrinsic	visual_projection				LPC1				acetylcholine	0.6623169183731079	left		FBbt_00111767
78815467649232992	720575940615843985	118836	42880	2530	105848.0	47896.0	2007.0	2442014.0	intrinsic	central	CX	ring neuron		ER2	EBa1	DALv2	EBa1_2	gaba	0.9767304062843323	left
77267424399214301	720575940619104961	96964	44562	5380	90256.0	40720.0	5328.0	1775228.0	intrinsic	central				PLP199	DL1_ventral	CP2_ventral	DL1_ventral_3	gaba	0.7339227795600891	left		FBbt_20001699
83108923049505272	720575940624890126	181560	57504	1916	181560.0	57504.0	1916.0	7665774.0	intrinsic	central				CL028	LHl3	BLVa2b	LHl3_1	gaba	0.6549676060676575	right		FBbt_20000733
82615723565843000	720575940621225852	174843	48461	3100	180984.0	49104.0	2728.0	7653306.0	intrinsic	central					LHa3	BLVa2	LHa3_2	acetylcholine	0.8688648343086243	right
77689567741988021	720575940620254079	102725	43239	2212	94552.0	40968.0	2244.0	2062918.0	intrinsic	central	TuBu			Tubu08	AOTUv3_dorsal	DALcl1_dorsal	AOTUv3_dorsal_1	gaba	0.45741990208625793	left
78392499605063481	720575940608407049	113273	31401	4750	116360.0	24872.0	4134.0	3537180.0	intrinsic	central	Kenyon_Cell			KCg-m	MBp1	MBp1		dopamine	0.7514020800590515	left		FBbt_00111061
77407199680534169	720575940633614818	98812	29330	4277	105848.0	24336.0	4447.0	2315631.0	intrinsic	central				SLP314	LHd2	DPLm2	LHd2_1	glutamate	0.6985068917274475	left		FBbt_20002708
78535092050052761	720575940630183286	114848	59263	1529	110408.0	49488.0	826.0	3037769.0	intrinsic	central	ALLN		lLN1_bc	lLN1_b,lLN1_c	ALl1_dorsal	BAlc_dorsal	ALl1_dorsal_2	dopamine	0.30574342608451843	left
78322542707822435	720575940629235047	111664	37688	1063	111664.0	37688.0	1063.0	3009576.0	intrinsic	central	DAN			PAM04	CREa1_dorsal	BAmd1_dorsal	CREa1_dorsal_1	dopamine	0.5425800085067749	left
78182011981970861	720575940625529477	109656	41328	5727	109656.0	41328.0	5727.0	3029203.0	intrinsic	central	Kenyon_Cell			KCg-m	MBp2	MBp2		dopamine	0.6629376411437988	left		FBbt_00111061
76705161371815231	720575940632851039	88006	54082	3108	82776.0	56944.0	2798.0	1843652.0	intrinsic	central				AVLP265	VLPl&d1_lateral	BLAv1_posterior	VLPl&d1_lateral_1	acetylcholine	0.6870009899139404	left		FBbt_20000374
77761448247915198	720575940635282910	104232	65208	1969	104232.0	65208.0	1969.0	2533079.0	intrinsic	central					ALl1_ventral	BAlc_ventral	ALl1_ventral_1	acetylcholine	0.8032238483428955	left
77900742559722314	720575940624230122	106088	44264	1215	106088.0	44264.0	1215.0	2442311.0	intrinsic	central				LAL022	CREa2_ventral	DALcm1_ventral	CREa2_ventral_3	acetylcholine	0.7800617814064026	left		FBbt_20001318
77900536938630658	720575940620734305	105839	40870	5569	106120.0	43864.0	5387.0	2454784.0	intrinsic	central	Kenyon_Cell		KCab	KCab-m	MBp3	MBp3		dopamine	0.6299616694450378	left		FBbt_00100248
77829343224913165	720575940630579961	105352	28967	2839	106056.0	25568.0	2179.0	2350364.0	intrinsic	central					LHd1	DPLd	LHd1_2	acetylcholine	0.8698215484619141	left
76211824383197162	720575940615123250	81584	42728	4623	81584.0	42728.0	4623.0	1500792.0	intrinsic	visual_projection				LC6	VPNd3		VPNd3_1	acetylcholine	0.45861703157424927	left		FBbt_00003876
78040312219830324	720575940623767223	107932	27086	4364	115072.0	22248.0	4173.0	2970943.0	intrinsic	central					SLPpm1	DPLm1	SLPpm1_2	glutamate	0.7870327234268188	left
77056867855611112	720575940625031426	93296	52153	5076	90488.0	45704.0	5377.0	1824876.0	intrinsic	visual_projection				LPLC1	VPNd1	BLD6	VPNd1_4	acetylcholine	0.5820484161376953	left		FBbt_00111762
76845899263081658	720575940604058540	90528	54728	6398	90528.0	54728.0	6398.0	1859721.0	intrinsic	visual_projection				LC21	VPNp3		VPNp3_1	acetylcholine	0.7047744989395142	left		FBbt_00111756
76564286310491967	720575940637526845	86193	52048	2476	83016.0	57800.0	2537.0	1844068.0	intrinsic	central				AVLP309	VLPa1_lateral	DALl2_lateral	VLPa1_lateral_1	acetylcholine	0.7385366559028625	left		FBbt_20000418
78251212293767948	720575940621861133	110896	24176	4265	110896.0	24176.0	4265.0	2967172.0	intrinsic	central					putative_primary	putative_primary		glutamate	0.8583973050117493	left
76282605443826905	720575940630545483	82168	49000	4328	82168.0	49000.0	4328.0	1501630.0	intrinsic	visual_projection			LC10a	LC10	VPNd2		VPNd2_2	acetylcholine	0.6118470430374146	left		FBbt_00100482
78533168374188021	720575940625514621	115072	31160	4949	115072.0	31160.0	4949.0	2995066.0	intrinsic	central	Kenyon_Cell		KCab	KCab-m	MBp1	MBp1		dopamine	0.6242043375968933	left		FBbt_00100248
78533030934980656	720575940632651932	115088	28312	4743	115088.0	28312.0	4743.0	2995049.0	intrinsic	central	Kenyon_Cell		KCab	KCab-m	MBp1	MBp1		dopamine	0.5300131440162659	left		FBbt_00100248
76423342932207598	720575940614920958	84904	48992	4376	84904.0	48992.0	4376.0	1820227.0	intrinsic	visual_projection				LC10	VPNd2		VPNd2_3	acetylcholine	0.8022295832633972	left		FBbt_00100482
78817529635953164	720575940622248453	119712	74112	5418	119712.0	74112.0	5418.0	3744226.0	efferent	descending	DN		DNge148		putative_primary	putative_primary		acetylcholine	0.727782130241394	left	CV	FBbt_00047516
82967086384792883	720575940627170759	179816	40600	4266	179816.0	40600.0	4266.0	7356912.0	intrinsic	central				PLP124	putative_primary	putative_primary		acetylcholine	0.847459077835083	right		FBbt_20001624
78393323903110735	720575940642142861	113195	44131	2113	106232.0	48808.0	1304.0	2442511.0	intrinsic	central	MBON			MBON10	EBa1	DALv2	EBa1_4	glutamate	0.5932081937789917	left		FBbt_00111008
77620161473535087	720575940628867015	101616	57552	5581	101616.0	57552.0	5581.0	2483565.0	intrinsic	visual_projection				LT78	VPNp&v1_ventral	BLP1_ventral	VPNp&v1_ventral_3	glutamate	0.749264121055603	left
78182286390208011	720575940607246549	110220	45479	2230	102808.0	48800.0	1646.0	2437069.0	intrinsic	central	CX	ring neuron		ER3d	EBa1	DALv2	EBa1_2	gaba	0.9723736643791199	left
78394286311871816	720575940624045460	112926	58231	5079	110896.0	65240.0	5516.0	3111057.0	intrinsic	central					DM5_ventral	CM1_ventral	DM5_ventral_1	acetylcholine	0.8138120174407959	left
78323299092489642	720575940630996644	112000	48856	5126	112000.0	48856.0	5126.0	3051338.0	intrinsic	visual_projection					PSp3	DPMl1	PSp3_3	acetylcholine	0.663293719291687	left
77972005194571316	720575940621470196	106896	57696	5639	106896.0	57696.0	5639.0	2543767.0	intrinsic	central			CL283c	CL283	VPNp&v1_ventral	BLP1_ventral	VPNp&v1_ventral_1	glutamate	0.8064554333686829	left		FBbt_20000988
78394217592336410	720575940603032748	113234	57586	5079	114504.0	57624.0	5654.0	3083866.0	intrinsic	central					DM4_ventral	CM4_ventral	DM4_ventral_1	acetylcholine	0.9336822032928467	left
78745167624495413	720575940602783968	118153	44330	2482	108184.0	48848.0	1357.0	3044079.0	intrinsic	central	CX	ring neuron		ER3d	EBa1	DALv2	EBa1_2	gaba	0.9228724837303162	left
77339236118433271	720575940619662385	98048	65320	4564	98048.0	65320.0	4564.0	2110621.0	intrinsic	visual_projection				LC31				acetylcholine	0.8804909586906433	left
81911005466743703	720575940619693003	163944	32552	4586	163944.0	32552.0	4586.0	6715838.0	intrinsic	central	Kenyon_Cell		KCab	KCab-m	MBp4	MBp4		dopamine	0.6302260756492615	right		FBbt_00100248
81911967069273996	720575940631218060	163840	47224	1038	163840.0	47224.0	1038.0	6817623.0	intrinsic	central				SMP019	AOTUv3_dorsal	DALcl1_dorsal	AOTUv3_dorsal_2	acetylcholine	0.8796714544296265	right		FBbt_20002881
79871892097778448	720575940622374896	134254	56109	1847	135376.0	48968.0	1064.0	5024982.0	intrinsic	central					WEDd2	BAmd2	WEDd2_2	glutamate	0.4746212363243103	right
81842560397574066	720575940618076214	163576	61680	649	163576.0	61680.0	649.0	6856958.0	intrinsic	central								gaba	0.5808578729629517	right
80012698708130247	720575940638665705	136184	57152	4815	136184.0	57152.0	4815.0	5072617.0	intrinsic	visual_centrifugal					DM6_posterior	CM3_posterior	DM6_posterior_4	gaba	0.5286544561386108	right
79660167322920987	720575940626859283	131267	47200	1390	162472.0	41280.0	4835.0	6749380.0	efferent	descending	DN		DNpe088	CL139	SMPpv2_dorsal	CP1_dorsal	SMPpv2_dorsal_3	acetylcholine	0.771220326423645	right	CV	FBbt_00047517
81840224405206904	720575940622067113	163456	27216	4196	163456.0	27216.0	4196.0	6713818.0	intrinsic	central	Kenyon_Cell			KCg-m	MBp4	MBp4		dopamine	0.750499963760376	right		FBbt_00111061
80225110476598142	720575940631714119	139454	77361	3869	146976.0	90336.0	2505.0	5872435.0	intrinsic	central					putative_primary	putative_primary		gaba	0.4550683796405792	right
82124860276468934	720575940632635804	167664	73432	2635	167664.0	73432.0	2635.0	7136542.0	intrinsic	visual_projection				LC12				acetylcholine	0.4312537908554077	right		FBbt_00100484
81914303866897985	720575940621398348	164504	82240	3174	164504.0	82240.0	3174.0	7164799.0	intrinsic	visual_projection				LC15				acetylcholine	0.7614566683769226	right		FBbt_00111750
81769718155148990	720575940619506823	162256	24880	3829	162256.0	24880.0	3829.0	6655650.0	intrinsic	central	LHLN				LHd2	DPLm2	LHd2_2	glutamate	0.8753900527954102	right
80222224258735691	720575940645418007	139688	33912	3975	139688.0	33912.0	3975.0	4983128.0	intrinsic	optic	ocellar							glutamate	0.4085204005241394	right
79588424189358485	720575940632939181	130233	26933	1523	134128.0	24680.0	1436.0	4915371.0	intrinsic	central	MBON			MBON25,MBON34	SMPad3	DAMd1	SMPad3_2	glutamate	0.5741546154022217	right
82406335186284333	720575940625923965	171432	73784	2262	171432.0	73784.0	2262.0	7137106.0	intrinsic	central			CB0064		VLPl&p1_lateral	BLVp2_anterior	VLPl&p1_lateral_2	acetylcholine	0.8698391914367676	right
79658586976374008	720575940630822175	131008	24112	3025	131008.0	24112.0	3025.0	4370211.0	intrinsic	central	CX			PFR	DM1_CX_d2	DPMm1_CX_d2	DM1_CX_d2_1	dopamine	0.5570306777954102	right
80151786795068185	720575940609735363	138992	32720	3940	138992.0	32720.0	3940.0	4944305.0	intrinsic	visual_centrifugal	ocellar		OCC02b	OCG08				glutamate	0.6146430373191833	right
81632828957826704	720575940641833869	160240	82328	4058	160240.0	82328.0	4058.0	6918194.0	efferent	descending	DN		DNge208		putative_primary	putative_primary		acetylcholine	0.6070200204849243	right	CV	FBbt_00047516
81914235147456682	720575940640277888	164184	80880	3191	164184.0	80880.0	3191.0	6919406.0	intrinsic	visual_projection				LC26				acetylcholine	0.6588813066482544	right		FBbt_00111761
80714186992539607	720575940623377555	146704	24344	3844	146704.0	24344.0	3844.0	5593015.0	intrinsic	central	Kenyon_Cell		KCapbp-ap2	KCa'b'-ap2	MBp1	MBp1		dopamine	0.5710338950157166	right		FBbt:00049837
80363305411333620	720575940610268366	141341	39339	4322	141728.0	32376.0	4207.0	5634814.0	intrinsic	central	CX	columnar		vDeltaA,vDeltaB,vDeltaC,vDeltaD,vDeltaE,vDeltaJ,vDeltaK,vDeltaL,vDeltaM	DM2_CX_v	DPMpm1_CX_v	DM2_CX_v_3	acetylcholine	0.6975428462028503	right
80291974460170603	720575940619660564	140840	24360	3209	140840.0	24360.0	3209.0	5587553.0	intrinsic	central				ATL040				glutamate	0.533577561378479	right		FBbt_20000104
80151443197165611	720575940627782014	138992	28240	3602	138992.0	28240.0	3602.0	4944222.0	intrinsic	central	CX	columnar		hDeltaF	DM2_CX_d2	DPMpm1_CX_d2	DM2_CX_d2_1	acetylcholine	0.7096477746963501	right		FBbt_00052282
81278992036626066	720575940625981626	155504	52065	1534	160096.0	55032.0	990.0	6834473.0	intrinsic	central				SLP240	CREl1	DALv3	CREl1_1	acetylcholine	0.7669879198074341	right
81209585499038711	720575940629970489	154305	66187	2347	163568.0	65552.0	795.0	6856805.0	intrinsic	central				PLP017	WEDa2	BAlp3	WEDa2_5	gaba	0.7775813341140747	right		FBbt_20001517
80155291152457637	720575940643823470	138378	84995	1483	146744.0	82192.0	951.0	5817810.0	intrinsic	central					TRdm	TRdm	TRdm_3	glutamate	0.4704202115535736	right
80506310307114323	720575940633625524	144260	73062	1902	147856.0	78160.0	1415.0	5821465.0	intrinsic	central				AVLP454	LALv1_ventral	BAmv1_ventral	LALv1_ventral_2	acetylcholine	0.785825252532959	right
81632828823645556	720575940609260494	160032	81800	3038	160032.0	81800.0	3038.0	6915432.0	efferent	descending	DN		DNg14		putative_primary	putative_primary		gaba	0.32226547598838806	right	CV	FBbt_00047606
80436766465159729	720575940638803790	142883	85325	4034	159880.0	81600.0	4229.0	6921096.0	intrinsic	central			CB0065		putative_primary	putative_primary		acetylcholine	0.8775477409362793	right
78815330478671223	720575940620212206	119717	40764	4530	122832.0	44264.0	4910.0	3671798.0	intrinsic	central					DM4_dorsal	CM4_dorsal	DM4_dorsal_2	acetylcholine	0.6427623629570007	left
82755430195051217	720575940611455766	176952	32928	2669	176952.0	32928.0	2669.0	7318113.0	intrinsic	central					LHl2_dorsal	DPLal2_dorsal	LHl2_dorsal_2	acetylcholine	0.8824891448020935	right
80786204534169779	720575940608339209	148304	49440	389	148304.0	49440.0	389.0	6361368.0	intrinsic	central			AOTUv1A_T01	SMP148	AOTUv1_medial	DALcm2_medial	AOTUv1_medial_1	gaba	0.7585228085517883	right		FBbt_20003010
81278236658833472	720575940627924935	154952	41168	5337	154952.0	41168.0	5337.0	6356903.0	intrinsic	central	Kenyon_Cell		KCapbp-m	KCa'b'-m	MBp2	MBp2		dopamine	0.5353129506111145	right		FBbt:00100253
79520185882798292	720575940624126768	129139	58840	2248	129176.0	48784.0	954.0	4491191.0	intrinsic	central					WEDd2	BAmd2	WEDd2_1	gaba	0.8503994345664978	left
76774293366836124	720575940623282175	89230	35623	4736	82296.0	38448.0	4888.0	1438624.0	intrinsic	central	LHLN				LHp1	BLP3_or_4	LHp1_1	glutamate	0.8118078112602234	left
80434223710269469	720575940617961526	142650	47683	2986	147024.0	45032.0	5004.0	5724759.0	intrinsic	central	CX	columnar		hDeltaK	DM4_CX_p	CM4_CX_p	DM4_CX_p_2	serotonin	0.6367408633232117	right		FBbt_00052287
81419248823980216	720575940620500417	157533	44738	3976	154376.0	40608.0	5310.0	6356347.0	intrinsic	central	Kenyon_Cell			KCg-m	MBp2	MBp2		dopamine	0.7485798597335815	right		FBbt_00111061
82545285968460632	720575940620051079	173037	47230	2403	179384.0	48800.0	1770.0	7373882.0	intrinsic	central					LHa1	BLAd1	LHa1_3	acetylcholine	0.8920731544494629	right
80859322325733777	720575940615378399	148416	90240	2099	148416.0	90240.0	2099.0	6505590.0	efferent	descending	DN		DNge219		MX3	MX3	MX3_1	gaba	0.688086211681366	right	CV	FBbt_00047516
80436697678117182	720575940632963042	142413	84340	3164	156080.0	84576.0	2823.0	6512921.0	intrinsic	central					MX7	MX7	MX7_3	acetylcholine	0.6934852600097656	right
81280985102195576	720575940620335269	154792	82064	2658	154792.0	82064.0	2658.0	6473264.0	intrinsic	central								gaba	0.5235519409179688	right
82616342376995813	720575940617865630	174720	57256	5884	174720.0	57256.0	5884.0	7404590.0	intrinsic	visual_projection				LPC1				acetylcholine	0.5867825746536255	right		FBbt_00111767
82333973912812697	720575940630879548	170093	44320	4814	179344.0	41008.0	4755.0	7356159.0	intrinsic	visual_projection				LT43	VLPp&l1_posterior	DPLpv_posterior	VLPp&l1_posterior_5	gaba	0.9108145236968994	right
79658793201815115	720575940628168847	131520	26600	3421	131520.0	26600.0	3421.0	4397624.0	intrinsic	central	ALIN			ALIN1	putative_primary	putative_primary		glutamate	0.4551337957382202	left
79659755408879028	720575940617881817	131496	40632	4608	131496.0	40632.0	4608.0	4424476.0	intrinsic	visual_centrifugal				PS129	DM1_posterior	DPMm1_posterior	DM1_posterior_3	acetylcholine	0.9269091486930847	left		FBbt_20001884
76141318199754308	720575940612526834	80064	40720	4381	80064.0	40720.0	4381.0	1436868.0	intrinsic	visual_projection				LC10	VPNd2		VPNd2_4	acetylcholine	0.9029818773269653	left		FBbt_00100482
76423274279552615	720575940625390979	84808	48476	4649	80064.0	40584.0	4843.0	1436873.0	intrinsic	visual_projection				LC9	VPNd3		VPNd3_2	acetylcholine	0.7282770276069641	left		FBbt_00100480
76493505384118340	720575940624130964	84934	46119	3593	82032.0	45752.0	4108.0	1497152.0	intrinsic	central				AVLP437	VLPl2_medial	BLAv2_medial	VLPl2_medial_2	acetylcholine	0.8540018200874329	left		FBbt_20000546
79377524115307687	720575940627925703	127837	29896	1493	126784.0	32408.0	1096.0	4389241.0	intrinsic	central				SMP104,SMP105,SMP107	SMPad1	DAMv1_or_2	SMPad1_1	glutamate	0.7653400301933289	left
81138942145111455	720575940627392079	152733	62327	4196	152200.0	57496.0	5355.0	6395772.0	intrinsic	central					DM6_ventral	CM3_ventral	DM6_ventral_2	acetylcholine	0.8682702779769897	right
82826692292548937	720575940624187133	177885	46365	2764	180592.0	42264.0	3020.0	7377613.0	intrinsic	central	LHLN				LHl1	BLD4	LHl1_1	gaba	0.6807988882064819	right
83037867311940719	720575940627364102	180488	47624	3438	180488.0	47624.0	3438.0	7379181.0	intrinsic	visual_projection				LC10	VPNd2		VPNd2_2	acetylcholine	0.7672634720802307	right		FBbt_00100482
82263536180692007	720575940620112161	169002	43452	2769	177256.0	40584.0	2284.0	7349994.0	intrinsic	central				AVLP028	SLPal2	DPLal3	SLPal2_1	acetylcholine	0.8937481641769409	right		FBbt_20000137
76142967265979084	720575940628832828	80200	65848	2946	80200.0	65848.0	2946.0	1533941.0	intrinsic	visual_projection				MC61,MC64				acetylcholine	0.6965778470039368	left
76283361156790970	720575940638676387	82168	61024	2816	82168.0	61024.0	2816.0	1534704.0	intrinsic	central				AVLP317	VLPl&p2_lateral	BLVp1_anterior	VLPl&p2_lateral_2	acetylcholine	0.8888256549835205	left		FBbt_20000426
80223254782485510	720575940611344078	139539	49490	2004	149232.0	74032.0	1376.0	6423072.0	intrinsic	central	MBON			MBON20	putative_primary	putative_primary		gaba	0.8908351063728333	right		FBbt_00111013
79381579033795231	720575940624994568	127520	89768	4823	127520.0	89768.0	4823.0	4707551.0	intrinsic	central			CB0066		putative_primary	putative_primary		acetylcholine	0.4433514475822449	left
80433261771993151	720575940619141254	142488	33160	4107	142488.0	33160.0	4107.0	5636792.0	intrinsic	central	CX	columnar		hDeltaB	DM2_CX_p	DPMpm1_CX_p	DM2_CX_p_3	acetylcholine	0.8759934306144714	right		FBbt_00052278
78181255934017003	720575940622064809	109696	29504	5086	109696.0	29504.0	5086.0	2988026.0	intrinsic	central	Kenyon_Cell			KCg-m	MBp3	MBp3		dopamine	0.753031849861145	left		FBbt_00111061
77970905682771762	720575940626679385	106477	40584	5569	106032.0	43536.0	5484.0	2454648.0	intrinsic	central	Kenyon_Cell		KCab	KCab-m	MBp3	MBp3		dopamine	0.6131542921066284	left		FBbt_00100248
77478324473626335	720575940619205229	100136	41296	5611	100136.0	41296.0	5611.0	2403044.0	intrinsic	central	Kenyon_Cell		KCapbp-m	KCa'b'-m	MBp3	MBp3		dopamine	0.5345913171768188	left		FBbt:00100253
81911829697857371	720575940622494699	164267	45170	1498	164272.0	45784.0	1363.0	6820442.0	intrinsic	central	TuBu			Tubu06	AOTUv3_dorsal	DALcl1_dorsal	AOTUv3_dorsal_1	acetylcholine	0.7533183693885803	right
80292936599965487	720575940630849325	140985	39430	3718	146904.0	41272.0	5002.0	5666526.0	intrinsic	central	CX	tangential			DM6_dorso_medial	CM3_dorso_medial	DM6_dorso_medial_3	glutamate	0.5611538887023926	right
81067817285456378	720575940627970971	152084	51690	2732	159864.0	57640.0	1065.0	6843232.0	intrinsic	central					VLPa2	DALv1	VLPa2_1	gaba	0.7593879103660583	right
78533512038471979	720575940624526266	115435	36065	5289	115024.0	34752.0	5258.0	3031408.0	intrinsic	central	Kenyon_Cell		KCab	KCab-m	MBp2	MBp2		dopamine	0.5985930562019348	left		FBbt_00100248
81207523780278301	720575940604732350	154400	36230	1152	147728.0	28712.0	1248.0	5627890.0	intrinsic	central					CREa2_ventral	DALcm1_ventral	CREa2_ventral_1	acetylcholine	0.8359708189964294	right
80362343204882095	720575940631594809	141264	24912	3578	141264.0	24912.0	3578.0	5588056.0	intrinsic	central	Kenyon_Cell			KCg-m	MBp1	MBp1		dopamine	0.7098230123519897	right		FBbt_00111061
80998548053103888	720575940613848557	150886	67618	2863	147192.0	76904.0	1331.0	5821196.0	intrinsic	central				AVLP454	LALv1_ventral	BAmv1_ventral	LALv1_ventral_2	acetylcholine	0.6805006861686707	right
77619611650689862	720575940608261212	101725	49674	5134	105024.0	48832.0	5574.0	2454073.0	intrinsic	central				AOTU048,AOTU049,AOTU051	DL1_ventral	CP2_ventral	DL1_ventral_2	gaba	0.6076810359954834	left
78465891603566086	720575940623078071	114582	77167	1700	106064.0	76480.0	1615.0	2664261.0	intrinsic	central					TRdl_a	TRdl_a	TRdl_a_2	glutamate	0.42779114842414856	left
77830168194226972	720575940621122164	104604	41321	5417	102064.0	40608.0	5514.0	2405112.0	intrinsic	central	Kenyon_Cell		KCab	KCab-c	MBp3	MBp3		dopamine	0.576561450958252	left		FBbt_00110929
80718584904942226	720575940625107504	147000	90264	2909	147000.0	90264.0	2909.0	5872433.0	intrinsic	central			CB0067		putative_primary	putative_primary		gaba	0.6350604295730591	right
78746335855145317	720575940620710822	118423	61106	2138	110672.0	73480.0	1478.0	3139508.0	intrinsic	central	ALPN	multiglomerular			ALv1	BAla1	ALv1_4	gaba	0.8106582164764404	left
78463830422210918	720575940610895474	114161	46170	4976	114440.0	24816.0	4058.0	2962412.0	efferent	endocrine	pars lateralis				putative_primary	putative_primary		serotonin	0.42736339569091797	left	NCC
78816567160288967	720575940640007296	119224	59770	2072	106520.0	73840.0	1395.0	2571312.0	intrinsic	central	ALPN	multiglomerular		M_vPNml85,M_vPNml88	ALv1	BAla1	ALv1_4	gaba	0.9008097052574158	left
81207592499739945	720575940630617386	154509	37400	1150	154664.0	40944.0	789.0	6346483.0	intrinsic	central				SIP022	CREa2_ventral	DALcm1_ventral	CREa2_ventral_3	acetylcholine	0.8703641295433044	right		FBbt_20002326
80645536235136339	720575940619542107	145428	50267	3763	151456.0	48912.0	5320.0	6374279.0	intrinsic	central				PS210	VLPp2	DPMpl3	VLPp2_5	acetylcholine	0.671941876411438	right		FBbt_20001965
80715698888092471	720575940604120236	147166	47435	4339	147856.0	45560.0	4784.0	5725192.0	intrinsic	central	CX	columnar		FS1A,FS1B	DM4_CX_d2	CM4_CX_d2	DM4_CX_d2_4	acetylcholine	0.8305996656417847	right
79451398156294978	720575940660229505	128590	81820	5798	144432.0	89984.0	2023.0	5870289.0	efferent	descending	DN		DNg31		MD3	MD3	MD3_1	gaba	0.29091015458106995	right	CV	FBbt_00047623
78604498855595759	720575940612268584	116035	45007	2475	106920.0	48208.0	1325.0	2443028.0	intrinsic	central	CX	ring neuron		ER3a	EBa1	DALv2	EBa1_2	gaba	0.9692344665527344	left
80645330143893355	720575940629757496	146082	47600	4338	147184.0	49024.0	5100.0	5724857.0	intrinsic	central	CX	columnar		FC1A,FC1B,FC1F	DM4_CX_d3	CM4_CX_d3	DM4_CX_d3_4	acetylcholine	0.8233116269111633	right
78604498855532927	720575940631895065	116186	45328	2441	102464.0	49288.0	1567.0	2436367.0	intrinsic	central	CX	ring neuron		ER1	EBa1	DALv2	EBa1_1	gaba	0.7154561281204224	left
79591585687749170	720575940614753653	130313	74287	4422	124768.0	89728.0	4836.0	4706838.0	intrinsic	central					LB5	LB5	LB5_1	acetylcholine	0.6339858174324036	left
76916267537703526	720575940619090548	91993	54506	2974	84176.0	65168.0	2800.0	1888185.0	intrinsic	central					VLPl&p2_lateral	BLVp1_anterior	VLPl&p2_lateral_3	acetylcholine	0.4736161530017853	left
76846311579937978	720575940629567055	90388	60421	6381	88016.0	65272.0	3843.0	1894762.0	intrinsic	visual_projection				WED068				acetylcholine	0.8775520324707031	left		FBbt_20003618
76775736073093937	720575940627723207	89656	57056	2018	89656.0	57056.0	2018.0	1842900.0	intrinsic	central								acetylcholine	0.5237619280815125	left
80222293044975036	720575940631091820	139728	35200	4233	139728.0	35200.0	4233.0	4989171.0	intrinsic	optic	ocellar							gaba	0.5135765671730042	right
80081418117603814	720575940639414144	137296	33032	4177	137296.0	33032.0	4177.0	4954394.0	intrinsic	central			CB0068		DM1_dorsal	DPMm1_dorsal	DM1_dorsal_1	acetylcholine	0.8687515258789062	right
78745305398508025	720575940640090576	117766	46250	4670	114216.0	48288.0	5654.0	3055008.0	intrinsic	central					DM6_central1	CM3_central1	DM6_central1_4	acetylcholine	0.6579501032829285	left
81771573648468898	720575940615941062	162324	52003	4559	163424.0	52256.0	4991.0	6846387.0	intrinsic	central					DL1_ventral	CP2_ventral	DL1_ventral_3	acetylcholine	0.9092633724212646	right
82264635423892628	720575940614140522	169168	59448	984	169168.0	59448.0	984.0	7102117.0	intrinsic	central					VLPa1_medial	DALl2_medial	VLPa1_medial_3	acetylcholine	0.6695570945739746	right
82334866930541129	720575940626054641	170064	57734	2309	172472.0	74832.0	1999.0	7159886.0	intrinsic	central					VLPl&p2_lateral	BLVp1_anterior	VLPl&p2_lateral_3	acetylcholine	0.5680689811706543	right
78465822816895478	720575940636165624	114520	75728	1137	114520.0	75728.0	1137.0	3195426.0	efferent	motor	motor				putative_primary	putative_primary		acetylcholine	0.8862167596817017	left	PhN
78466028975386619	720575940610606126	114320	78880	1371	114320.0	78880.0	1371.0	3195274.0	intrinsic	central					TRdm	TRdm	TRdm_2	gaba	0.6712894439697266	left
78888516385649278	720575940631639500	120588	82942	1804	114272.0	78840.0	1250.0	3195338.0	intrinsic	central					TRdm	TRdm	TRdm_3	gaba	0.45079851150512695	left
82477185033994398	720575940637025855	172248	80552	2835	172248.0	80552.0	2835.0	7164557.0	intrinsic	visual_projection				MC62				acetylcholine	0.832362949848175	right		FBbt_00111768
76844868135242721	720575940615448642	90488	38593	3746	82128.0	58792.0	3340.0	1537135.0	intrinsic	central					LHa2	BLVa1	LHa2_4	acetylcholine	0.8906759023666382	left
77198429776007538	720575940603720294	95462	64754	3251	82264.0	58768.0	2589.0	1534796.0	intrinsic	central					VLPl&d1_lateral	BLAv1_posterior	VLPl&d1_lateral_1	acetylcholine	0.9034745693206787	left
76423274145661254	720575940620775645	84732	48057	3867	82088.0	59168.0	3010.0	1534740.0	intrinsic	central					LHa2	BLVa1	LHa2_1	acetylcholine	0.7565599679946899	left
76634792627623931	720575940639748686	87907	54142	3108	80936.0	57248.0	2812.0	1509676.0	intrinsic	central				PVLP065	VLPl&d1_lateral	BLAv1_posterior	VLPl&d1_lateral_2	acetylcholine	0.7908405661582947	left		FBbt_20002123
79166624443589923	720575940630764359	124496	33048	4393	124496.0	33048.0	4393.0	4400441.0	intrinsic	central	CX	columnar		FC3	DM2_CX_d1	DPMpm1_CX_d1	DM2_CX_d1_3	acetylcholine	0.860803484916687	left
78674112020740775	720575940637412841	117124	33823	4782	122488.0	25408.0	3970.0	3574451.0	intrinsic	central	Kenyon_Cell		KCapbp-m	KCa'b'-m	MBp1	MBp1		dopamine	0.507973313331604	left		FBbt:00100253
82615723565792069	720575940620474188	174880	48289	3100	180600.0	48440.0	2776.0	7377616.0	intrinsic	central					LHa3	BLVa2	LHa3_1	acetylcholine	0.8472223877906799	right
78744961600308758	720575940640328437	118179	40879	3547	123728.0	24776.0	3626.0	4370747.0	intrinsic	central				CL205	SMPpm1	DPMm2	SMPpm1_4	acetylcholine	0.9142786860466003	left		FBbt_20000910
79447549530059644	720575940620153765	128408	25032	3220	128408.0	25032.0	3220.0	4373175.0	efferent	descending	DN			DNp10	putative_primary	putative_primary		acetylcholine	0.8497647643089294	left	CV	FBbt_00047643
82122867411681921	720575940630245650	167124	44210	2661	176528.0	41336.0	1880.0	7345524.0	intrinsic	central			aSP-g		SLPal2	DPLal3	SLPal2_1	acetylcholine	0.755625307559967	right
82544255444288704	720575940621198017	173208	32320	4142	173208.0	32320.0	4142.0	7325196.0	intrinsic	central				SLP258	SLPpl1	DPLl1	SLPpl1_3	glutamate	0.8656366467475891	right		FBbt_20002652
81277549061520124	720575940634822751	154925	31289	2382	172480.0	32480.0	4297.0	7336388.0	intrinsic	central	MBON			MBON17-like	DL1_dorsal	CP2_dorsal	DL1_dorsal_4	acetylcholine	0.9432451725006104	right
79659205518680412	720575940643852567	131024	32664	3431	131024.0	32664.0	3431.0	4397308.0	intrinsic	central				WED096	DM1_antero_ventral	DPMm1_antero_ventral	DM1_antero_ventral_1	glutamate	0.757995069026947	left		FBbt_20003646
83038554305502042	720575940604787424	180488	57448	2001	180488.0	57448.0	2001.0	7395475.0	intrinsic	visual_projection			LT1b	LT1	VLPl2_lateral	BLAv2_lateral	VLPl2_lateral_1	acetylcholine	0.8768924474716187	right		FBbt_00003860
76211961821913006	720575940626903829	81632	45312	4473	81632.0	45312.0	4473.0	1500927.0	intrinsic	visual_projection			LC10a	LC10	VPNd2		VPNd2_2	acetylcholine	0.6712332367897034	left		FBbt_00100482
76282124541648875	720575940632214497	81896	42328	5303	81896.0	42328.0	5303.0	1503896.0	intrinsic	visual_projection				LC9	VPNd3		VPNd3_1	acetylcholine	0.661041259765625	left		FBbt_00100480
76212305351975239	720575940614474663	81808	50048	3808	81808.0	50048.0	3808.0	1521470.0	intrinsic	central					LHa2	BLVa1	LHa2_2	acetylcholine	0.8356893658638	left
76915099440328808	720575940628766480	91305	36628	3625	81464.0	36128.0	3562.0	1431984.0	intrinsic	central					LHl2_dorsal	DPLal2_dorsal	LHl2_dorsal_3	acetylcholine	0.902099609375	left
76845074226564241	720575940626053834	90720	42439	3211	87040.0	41272.0	2800.0	1757975.0	intrinsic	central					SLPal3_and_SLPal4_dorsal	BLAd3_and_BLAd4_dorsal	SLPal3_and_SLPal4_dorsal_3	glutamate	0.760009229183197	left
76845074226551763	720575940628296830	90074	42608	3211	84160.0	41288.0	3130.0	1763705.0	intrinsic	central					SLPal3_and_SLPal4_dorsal	BLAd3_and_BLAd4_dorsal	SLPal3_and_SLPal4_dorsal_3	glutamate	0.7241922616958618	left
78041274158603983	720575940624762300	107519	40715	3594	85400.0	32328.0	3665.0	1703743.0	intrinsic	central				CL002	putative_primary	putative_primary		glutamate	0.8230195045471191	left		FBbt_20000707
78182011646705438	720575940632227921	110397	40861	3400	84808.0	32336.0	3787.0	1702534.0	intrinsic	central				CL001	putative_primary	putative_primary		glutamate	0.6622006297111511	left		FBbt_20000706
82544324164241247	720575940608447241	173872	32992	4455	173872.0	32992.0	4455.0	7336701.0	intrinsic	central	Kenyon_Cell		KCab	KCab-s	MBp4	MBp4		dopamine	0.6471696496009827	right		FBbt_00110930
81913685392000728	720575940621318084	164048	73312	3457	164048.0	73312.0	3457.0	6891328.0	intrinsic	visual_projection				LC31				acetylcholine	0.9244464039802551	right
78322749336340707	720575940609200708	112315	41506	4885	117264.0	33128.0	5046.0	3581288.0	intrinsic	central	Kenyon_Cell		KCab	KCab-m	MBp2	MBp2		dopamine	0.6203645467758179	left		FBbt_00100248
80155635018215756	720575940617876225	138600	90448	3129	138600.0	90448.0	3129.0	5342930.0	intrinsic	central								acetylcholine	0.5170611143112183	right
79943429005905181	720575940626649098	136104	73448	1312	136104.0	73448.0	1312.0	5234153.0	intrinsic	central					FLAa3	BAmas2	FLAa3_2	acetylcholine	0.7509064674377441	right
80155085463970105	720575940606720969	139145	82530	4848	134256.0	82248.0	5520.0	5288167.0	intrinsic	central					LB3	LB3	LB3_1	gaba	0.484792023897171	right
80575030051858684	720575940643062728	144411	48235	3649	98576.0	47832.0	1805.0	2084201.0	intrinsic	central				PS087	AOTUv3_ventral	DALcl1_ventral	AOTUv3_ventral_1	glutamate	0.4172881841659546	left		FBbt_20001842
77759592955891405	720575940614672652	104255	37587	2710	92376.0	40680.0	2490.0	2061596.0	intrinsic	central				AOTU018,AOTU31	AOTUv4_dorsal	DALcl2_dorsal	AOTUv4_dorsal_2	acetylcholine	0.8407838344573975	left
77548830320902977	720575940605475296	100913	43206	2843	98560.0	44568.0	2447.0	2087512.0	intrinsic	visual_projection				LT52	AOTUv2	DALl1	AOTUv2_3	glutamate	0.6337180137634277	left
79588905292295750	720575940617765405	130309	33888	1629	98864.0	45584.0	2098.0	2087651.0	intrinsic	central				LHAV8a1	VLPa1__prim	DALl2__prim	VLPa1__prim_1	glutamate	0.7410151362419128	left		FBbt_00049683
77407955326402690	720575940616900130	98742	41301	2263	93384.0	41080.0	2293.0	2062335.0	intrinsic	central				SMP020	AOTUv3_dorsal	DALcl1_dorsal	AOTUv3_dorsal_2	acetylcholine	0.707436740398407	left		FBbt_20002882
81912586081771377	720575940620732329	163888	56904	5012	163888.0	56904.0	5012.0	6846427.0	intrinsic	central				CL264	putative_primary	putative_primary		acetylcholine	0.8416644930839539	right		FBbt_20000969
83108854396828228	720575940623089996	181520	56800	2179	181520.0	56800.0	2179.0	7667547.0	intrinsic	visual_projection			LT1a	LT1	VLPl2_lateral	BLAv2_lateral	VLPl2_lateral_1	acetylcholine	0.8626669049263	right		FBbt_00003860
76987735860063999	720575940624315662	92586	70816	3088	91752.0	74128.0	3084.0	2122255.0	intrinsic	central					VLPl1_or_VLPl5	BLVa3_or_4	VLPl1_or_VLPl5_1	acetylcholine	0.8960400819778442	left
76564286310502647	720575940627343868	86681	52195	2476	89976.0	54744.0	2005.0	1843034.0	intrinsic	central				AVLP303	VLPa1_lateral	DALl2_lateral	VLPa1_lateral_5	acetylcholine	0.8205738663673401	left		FBbt_20000412
76704405457968124	720575940637277766	88743	42951	3389	82208.0	37912.0	3359.0	1432317.0	intrinsic	central					SIPa1_ventral	BLAd2_ventral	SIPa1_ventral_4	glutamate	0.8505120277404785	left
77128679574181708	720575940611439587	95128	74008	3728	95128.0	74008.0	3728.0	2123416.0	intrinsic	visual_projection				LC15				acetylcholine	0.6531310081481934	left		FBbt_00111750
77620985838568258	720575940654401441	101809	69288	3322	93512.0	74080.0	3430.0	2122931.0	intrinsic	central					WEDa1	BAlv	WEDa1_1	gaba	0.7145224213600159	left
76776560908290988	720575940626810628	89672	69904	3218	89672.0	69904.0	3218.0	1941572.0	intrinsic	central					VLPl&p1_lateral	BLVp2_anterior	VLPl&p1_lateral_2	acetylcholine	0.8800607323646545	left
76917023921888582	720575940604045484	91640	65720	6666	91640.0	65720.0	6666.0	2112304.0	intrinsic	visual_projection				LLPC1,LLPC2a,LLPC2b,LLPC2c,LLPC2d,LLPC3				acetylcholine	0.6080068945884705	left
77126961721913805	720575940619677342	94915	48556	5081	85360.0	65256.0	3553.0	1894116.0	intrinsic	central						VH: OL		acetylcholine	0.89231276512146	left
77128679573980418	720575940618566657	94576	73400	3603	94576.0	73400.0	3603.0	2123177.0	intrinsic	visual_projection				LC16	VPNv2		VPNv2_4	acetylcholine	0.46924856305122375	left		FBbt_00111751
77832435534432341	720575940629315372	104820	74832	2406	97760.0	74440.0	3126.0	2134312.0	intrinsic	central					WEDa1	BAlv	WEDa1_2	gaba	0.7455291152000427	left
78462661855614087	720575940631648337	114349	28920	2513	93792.0	24872.0	4211.0	2029939.0	intrinsic	central					SLPad1_posterior	DPLl3_posterior	SLPad1_posterior_2	glutamate	0.8012658953666687	left
77056112008506322	720575940613284527	93840	41144	5559	93840.0	41144.0	5559.0	2067303.0	intrinsic	central					VLPp&l1_anterior	DPLpv_anterior	VLPp&l1_anterior_1	gaba	0.6239128708839417	left
77197399252662896	720575940623425097	95360	48824	5551	95360.0	48824.0	5551.0	2091094.0	intrinsic	visual_projection				LC29	VPNd1	BLD6	VPNd1_3	acetylcholine	0.6069361567497253	left
76704405458150689	720575940623992004	88456	43245	3522	86464.0	40808.0	3747.0	1764858.0	intrinsic	central				CL014	SLPav2	BLD2	SLPav2_3	glutamate	0.8325796127319336	left		FBbt_20000719
78041823846835011	720575940621889799	108382	49535	2715	98328.0	49736.0	1951.0	2096258.0	intrinsic	central				SAD016	VLPa2	DALv1	VLPa2_3	gaba	0.7911701202392578	left		FBbt_20002225
77900536938393038	720575940623786421	105946	41304	5410	106896.0	45704.0	5567.0	2455378.0	intrinsic	central	Kenyon_Cell		KCab	KCab-m	MBp3	MBp3		dopamine	0.5947734117507935	left		FBbt_00100248
79588767987667431	720575940616615453	130982	31862	2749	123360.0	89864.0	4865.0	4706612.0	intrinsic	central					LB5	LB5	LB5_1	serotonin	0.4665490984916687	left
81910593149450758	720575940630300613	164272	26600	4260	164272.0	26600.0	4260.0	6716631.0	intrinsic	central	Kenyon_Cell		KCapbp-ap2	KCa'b'-ap2	MBp4	MBp4		dopamine	0.5780941843986511	right		FBbt:00049837
81912448374281133	720575940617932368	164318	54085	2927	155120.0	57432.0	5093.0	6389476.0	intrinsic	central				AVLP502	putative_primary	putative_primary		acetylcholine	0.855795681476593	right		FBbt_20000611
80714186992664102	720575940619960926	147168	24768	3933	147168.0	24768.0	3933.0	5593403.0	intrinsic	central	Kenyon_Cell		KCapbp-ap2	KCa'b'-ap2	MBp1	MBp1		dopamine	0.5264419913291931	right		FBbt:00049837
81701342141595817	720575940625745137	161497	54575	2819	159144.0	57776.0	5215.0	6848358.0	intrinsic	central				SLP450	VLPl&p1_posterior	BLVp2_posterior	VLPl&p1_posterior_4	acetylcholine	0.8776999711990356	right		FBbt_20002844
79522316455013993	720575940617097684	129264	90240	4289	129264.0	90240.0	4289.0	4707942.0	intrinsic	central			CB0069		putative_primary	putative_primary		glutamate	0.8234658241271973	left
81138117578761995	720575940624488167	153022	50067	4900	154144.0	48936.0	5094.0	6371157.0	intrinsic	central				PS191	PSp1	DPMl2	PSp1_2	glutamate	0.8689092397689819	right		FBbt_20001946
79588561627810154	720575940617552340	130560	29152	1116	130560.0	29152.0	1116.0	4391656.0	intrinsic	central	MBON			MBON02	putative_primary	putative_primary		gaba	0.5109792351722717	left		FBbt_00111012
80221811941979133	720575940619068352	139536	28248	4052	139536.0	28248.0	4052.0	4944531.0	intrinsic	central	CX			PFNm,PFNp	DM2_CX_p	DPMpm1_CX_p	DM2_CX_p_2	acetylcholine	0.39844629168510437	right
78394285842060914	720575940627105301	112913	58624	1454	113536.0	49640.0	720.0	3040109.0	intrinsic	central	ALLN		lLN1_bc	lLN1_b,lLN1_c	ALl1_dorsal	BAlc_dorsal	ALl1_dorsal_2	dopamine	0.2548379898071289	left
82266147521128292	720575940625744259	169648	82232	2976	169648.0	82232.0	2976.0	7163155.0	intrinsic	visual_projection				MC62				acetylcholine	0.6734141111373901	right		FBbt_00111768
82967636006736571	720575940624335689	180104	49464	3482	180104.0	49464.0	3482.0	7379145.0	intrinsic	visual_projection				LC10	VPNd2		VPNd2_2	acetylcholine	0.7798221707344055	right		FBbt_00100482
80436010215219690	720575940606264422	143168	73960	1310	143168.0	73960.0	1310.0	5790121.0	intrinsic	central					PSa1	BAmv2	PSa1_3	serotonin	0.5390640497207642	right
80225866323623855	720575940619913837	139350	88140	3257	150032.0	90000.0	2469.0	6510479.0	efferent	descending	DN		DNg08_b		MX3	MX3	MX3_3	glutamate	0.594660222530365	right	CV	FBbt_00047600
79167036760588520	720575940603114464	123932	39148	4516	122936.0	34600.0	4921.0	3622951.0	intrinsic	central					DM2_central	DPMpm1_central	DM2_central_7	gaba	0.6599851250648499	left
79096255699412071	720575940618781861	122856	32416	4382	122856.0	32416.0	4382.0	3592377.0	intrinsic	central	CX	columnar		FC1A,FC1B,FC1F	DM2_CX_d2	DPMpm1_CX_d2	DM2_CX_d2_4	acetylcholine	0.6892924308776855	left
82403586676008464	720575940648205945	171680	32672	4576	171680.0	32672.0	4576.0	7067197.0	intrinsic	central	Kenyon_Cell		KCapbp-m	KCa'b'-m	MBp4	MBp4		dopamine	0.4707578122615814	right		FBbt:00100253
81348742640975675	720575940626864414	155589	42890	4103	143888.0	24216.0	3705.0	5590874.0	intrinsic	central	Kenyon_Cell			KCg-m	MBp1	MBp1		dopamine	0.7802475690841675	right		FBbt_00111061
80784693242597773	720575940644413732	147680	26696	4241	147680.0	26696.0	4241.0	5642532.0	intrinsic	central	Kenyon_Cell			KCab-p	MBp1	MBp1		dopamine	0.5842229127883911	right		FBbt_00110931
80715767741801756	720575940619559815	147024	48040	5389	147024.0	48040.0	5389.0	5731834.0	intrinsic	central				IB092	putative_primary	putative_primary		glutamate	0.8329400420188904	right		FBbt_20001269
79096668016377632	720575940634348024	123747	38766	4516	123128.0	31576.0	4823.0	3592755.0	intrinsic	central	CX			PFNm,PFNp	DM2_CX_v	DPMpm1_CX_v	DM2_CX_v_2	acetylcholine	0.4528493285179138	left
82896236469912371	720575940618976853	178555	34336	3121	179760.0	43312.0	2602.0	7377236.0	intrinsic	central					SLPav2	BLD2	SLPav2_1	glutamate	0.6438971161842346	right
79944528987306198	720575940618355870	135792	89736	4876	135792.0	89736.0	4876.0	5343592.0	intrinsic	central				PS138	putative_primary	putative_primary		gaba	0.48443785309791565	right		FBbt_20001893
81280847596026720	720575940618391350	155312	80384	2070	155312.0	80384.0	2070.0	6470264.0	intrinsic	central					VESa1	BAla3	VESa1_3	glutamate	0.48269739747047424	right
83038004750459337	720575940626655178	181144	49312	3155	181144.0	49312.0	3155.0	7656746.0	intrinsic	visual_projection								glutamate	0.7191987633705139	right
80296235067801022	720575940632178892	140298	88686	3257	149336.0	89936.0	2368.0	6510369.0	efferent	descending	DN		DNge147		MX12	MX12	MX12_1	acetylcholine	0.7852479815483093	right	CV	FBbt_00047516
78603605837698442	720575940622353622	115737	31596	4832	118992.0	24688.0	4058.0	3532693.0	intrinsic	central	Kenyon_Cell		KCapbp-m	KCa'b'-m	MBp1	MBp1		dopamine	0.4651249349117279	left		FBbt:00100253
77899712237508609	720575940619985140	106088	28568	4851	106088.0	28568.0	4851.0	2357154.0	intrinsic	central	Kenyon_Cell		KCab	KCab-m	MBp4	MBp4		dopamine	0.5333806872367859	left		FBbt_00100248
80084922408236604	720575940622074206	137985	85275	1483	147184.0	83000.0	1005.0	5864540.0	intrinsic	central					TRdm	TRdm	TRdm_2	gaba	0.7290688157081604	right
80012148415387973	720575940639381821	136920	49376	723	136920.0	49376.0	723.0	5025635.0	intrinsic	visual_centrifugal				mALC3	putative_primary	putative_primary		gaba	0.9224199652671814	right
79026367991689200	720575940627669886	122723	39762	4487	119912.0	32400.0	4663.0	3589127.0	intrinsic	central	CX	columnar		vDeltaA,vDeltaB,vDeltaC,vDeltaD,vDeltaE,vDeltaJ,vDeltaK,vDeltaL,vDeltaM	DM3_CX_p	DPMpm2_CX_p	DM3_CX_p_5	acetylcholine	0.3984793424606323	left
79518468097348530	720575940613761426	129304	33072	3876	129304.0	33072.0	3876.0	4396227.0	intrinsic	central				WED096	DM1_antero_ventral	DPMm1_antero_ventral	DM1_antero_ventral_1	glutamate	0.8084894418716431	left		FBbt_20003646
79659480463760527	720575940627092841	131400	37360	3998	131400.0	37360.0	3998.0	4419460.0	intrinsic	central					DM1_antero_ventral	DPMm1_antero_ventral	DM1_antero_ventral_4	acetylcholine	0.39911139011383057	left
77126617855648956	720575940624630420	94840	43566	2704	90136.0	45208.0	2275.0	1812405.0	intrinsic	central					SLPa&l1_anterior	BLAvm_medial	SLPa&l1_anterior_3	acetylcholine	0.7412057518959045	left
83037730074218317	720575940613990706	180648	45176	4901	180648.0	45176.0	4901.0	7381994.0	intrinsic	visual_projection								acetylcholine	0.7621846795082092	right
82826486402958990	720575940631673939	177904	42888	5082	177904.0	42888.0	5082.0	7380944.0	intrinsic	visual_projection				LC11	VPNp3		VPNp3_3	acetylcholine	0.7640381455421448	right		FBbt_00100483
80788334905026442	720575940626939737	147888	80688	925	147888.0	80688.0	925.0	5818976.0	efferent	motor	motor				putative_primary	putative_primary		acetylcholine	0.5162266492843628	right	PhN
77128130154082799	720575940627951016	94560	65744	6405	94560.0	65744.0	6405.0	2113702.0	intrinsic	visual_projection				LPC2				acetylcholine	0.8469908237457275	left
79658518256589404	720575940626471957	131384	22720	2812	131384.0	22720.0	2812.0	4370353.0	intrinsic	central	CX	columnar		PFL1	DM1_CX_d2	DPMm1_CX_d2	DM1_CX_d2_1	acetylcholine	0.6678850054740906	right		FBbt_00111433
77548830454875326	720575940628810512	100591	42684	3689	98272.0	35104.0	2124.0	2064621.0	intrinsic	central				LHAD2c2	VLPd1	DPLam	VLPd1_2	acetylcholine	0.872311532497406	left		FBbt_00051612
78603468331964848	720575940628406828	116618	29900	4556	117400.0	24768.0	4073.0	3531624.0	intrinsic	central	Kenyon_Cell		KCapbp-m	KCa'b'-m	MBp1	MBp1		dopamine	0.4761768579483032	left		FBbt:00100253
76212374071476198	720575940605393888	81608	51064	3820	81608.0	51064.0	3820.0	1520939.0	intrinsic	visual_projection				LC27				acetylcholine	0.8452761769294739	left		FBbt_00051248
81277274452143818	720575940618572422	155448	26848	4466	155448.0	26848.0	4466.0	6319711.0	intrinsic	central	Kenyon_Cell		KCapbp-ap2	KCa'b'-ap2	MBp3	MBp3		dopamine	0.5465571880340576	right		FBbt:00049837
76704955146435088	720575940612159411	88873	51407	2728	85608.0	49456.0	2480.0	1809613.0	intrinsic	central				AVLP189	VLPl2_medial	BLAv2_medial	VLPl2_medial_2	acetylcholine	0.7696260213851929	left
82475536168982329	720575940633182291	172648	56832	5763	172648.0	56832.0	5763.0	7097036.0	intrinsic	visual_projection								acetylcholine	0.8504148125648499	right
82263055345997358	720575940622660535	169239	35832	4547	179784.0	37736.0	4353.0	7357019.0	intrinsic	central					LHp2	DPLp1	LHp2_2	acetylcholine	0.9732922911643982	right
82122317857327558	720575940621740833	167074	36148	4320	179936.0	39136.0	4319.0	7357378.0	intrinsic	central					LHp2	DPLp1	LHp2_1	acetylcholine	0.9612430334091187	right
79729505543593100	720575940617155997	132352	32312	3546	132352.0	32312.0	3546.0	4941178.0	intrinsic	central				VES049	DM1_antero_ventral	DPMm1_antero_ventral	DM1_antero_ventral_3	glutamate	0.7536100745201111	right		FBbt_20003515
80151786794661735	720575940630731595	138280	32472	3661	138280.0	32472.0	3661.0	4944010.0	intrinsic	central					DM1_antero_dorsal	DPMm1_antero_dorsal	DM1_antero_dorsal_4	acetylcholine	0.9058066606521606	right
82616479212069004	720575940623600016	174963	59585	1423	172136.0	63672.0	1077.0	7102607.0	intrinsic	central					VLPa1_lateral	DALl2_lateral	VLPa1_lateral_5	acetylcholine	0.8069326877593994	right
78746473294299889	720575940633552028	117747	63898	2286	100304.0	72504.0	2091.0	2559920.0	intrinsic	central	ALPN	multiglomerular		VP1m+VP2_lvPN2	ALlv1	BAlp4	ALlv1_3	acetylcholine	0.9225820302963257	left		FBbt_00049741
82195778776523654	720575940628787052	168784	81992	2669	168784.0	81992.0	2669.0	7162542.0	intrinsic	visual_projection								acetylcholine	0.8582139015197754	right
80929141247362890	720575940626972056	150032	82336	1838	150032.0	82336.0	1838.0	6466954.0	intrinsic	central			CB0070					gaba	0.595079779624939	right
79660236511974663	720575940604456364	131296	48320	4840	131296.0	48320.0	4840.0	4501500.0	intrinsic	central				PS213	putative_primary	putative_primary		glutamate	0.5091261863708496	left		FBbt_20001968
80996486737294149	720575940625266057	150834	37212	4975	147936.0	30832.0	4680.0	5642985.0	intrinsic	central	Kenyon_Cell			KCg-m	MBp2	MBp2		dopamine	0.7540127635002136	right		FBbt_00111061
78394217659325560	720575940621159969	113248	57233	5457	113704.0	56968.0	5629.0	3083150.0	intrinsic	central					DM4_ventral	CM4_ventral	DM4_ventral_2	acetylcholine	0.8406707048416138	left
79239741564029638	720575940613213615	125168	73592	1239	125168.0	73592.0	1239.0	4641140.0	intrinsic	central								glutamate	0.7782906889915466	left
78463692647819724	720575940620855423	114134	43843	2524	106968.0	53384.0	1845.0	2479424.0	intrinsic	central	CX	ring neuron		ER4d	EBa1	DALv2	EBa1_2	gaba	0.9401982426643372	left		FBbt_00007538
80925842980923775	720575940632260577	150144	32496	3916	150144.0	32496.0	3916.0	6308526.0	intrinsic	central					SMPp&v1_ventral	DPLc5_posterior	SMPp&v1_ventral_1	serotonin	0.6571329832077026	right
78042785919344214	720575940634407264	108104	64019	2587	101464.0	57296.0	1816.0	2469316.0	intrinsic	central				SAD070	putative_primary	putative_primary		gaba	0.5613834857940674	left		FBbt_20002279
78183111225281390	720575940620173737	109513	57710	3760	105904.0	57632.0	2062.0	2477797.0	intrinsic	central				PVLP022	VLPa2	DALv1	VLPa2_3	gaba	0.7048190832138062	left		FBbt_20002080
76282055889129643	720575940605878706	82304	41512	5772	82304.0	41512.0	5772.0	1504000.0	intrinsic	visual_projection								acetylcholine	0.8235235214233398	left
76282124542105245	720575940625637122	82208	42496	5640	82208.0	42496.0	5640.0	1503980.0	intrinsic	visual_projection				LC11	VPNp3		VPNp3_3	acetylcholine	0.7448471188545227	left		FBbt_00100483
80503080692917245	720575940618751902	143712	24688	3331	143712.0	24688.0	3331.0	5590785.0	intrinsic	central					SMPp&v1_posterior	DPLc5_anterior	SMPp&v1_posterior_1	glutamate	0.6756703853607178	right
82264361015893103	720575940621061545	169651	55806	4419	172008.0	47704.0	5052.0	7085557.0	intrinsic	visual_projection				LPLC1	VPNd1	BLD6	VPNd1_4	acetylcholine	0.6166911721229553	right		FBbt_00111762
76141867888682712	720575940625587230	80584	49288	4068	80584.0	49288.0	4068.0	1496011.0	intrinsic	visual_projection			LC10c	LC10	VPNd2		VPNd2_4	acetylcholine	0.7252968549728394	left		FBbt_00100482
76847410756023819	720575940617339973	90432	77200	3804	90432.0	77200.0	3804.0	1953940.0	intrinsic	visual_projection								acetylcholine	0.8434274196624756	left
82052086283530512	720575940611929202	166433	38052	2138	173920.0	40744.0	1981.0	7339667.0	intrinsic	central				AVLP040	VLPd1	DPLam	VLPd1_1	acetylcholine	0.8076716065406799	right		FBbt_20000149
82544873986727492	720575940629568638	173016	40724	4678	180552.0	39840.0	4715.0	7358705.0	intrinsic	central					LHp3	CP5	LHp3_3	acetylcholine	0.9248614311218262	right
82193167704821929	720575940637924696	167935	43306	4705	180688.0	39136.0	4469.0	7358879.0	intrinsic	central					SLPpl2	CP6	SLPpl2_2	acetylcholine	0.9553876519203186	right
79170472600065563	720575940639314229	124156	90254	3391	127816.0	90112.0	4007.0	4706402.0	efferent	descending	DN		DNge141		MX3	MX3	MX3_1	gaba	0.603582501411438	left	CV	FBbt_00047516
81912997861400596	720575940629064186	163768	62608	819	163768.0	62608.0	819.0	6858215.0	efferent	descending	DN		DNde004	LAL106	putative_primary	putative_primary		acetylcholine	0.8161222338676453	right	CV	FBbt_00047515
80504180338689846	720575940621255011	143314	40769	4323	144984.0	32440.0	4461.0	5640127.0	intrinsic	central	CX	columnar		vDeltaA,vDeltaB,vDeltaC,vDeltaD,vDeltaE,vDeltaJ,vDeltaK,vDeltaL,vDeltaM	DM3_CX_p	DPMpm2_CX_p	DM3_CX_p_5	acetylcholine	0.7334954142570496	right
79589454981391081	720575940640032600	130582	42038	1390	131248.0	29144.0	1505.0	4392461.0	intrinsic	central			CB0071		putative_primary	putative_primary		glutamate	0.7824127078056335	right
76563942914508837	720575940616484438	86322	46766	3851	81672.0	50720.0	3753.0	1521138.0	intrinsic	central					LHa2	BLVa1	LHa2_4	acetylcholine	0.9055408835411072	left
78533924355781442	720575940638963875	115040	42200	5630	115040.0	42200.0	5630.0	3055322.0	intrinsic	central	Kenyon_Cell			KCg-m	MBp2	MBp2		dopamine	0.7518590688705444	left		FBbt_00111061
78955930594809609	720575940618858837	121720	39020	4754	122176.0	33136.0	4882.0	3591976.0	intrinsic	central	CX			PFNa	DM3_CX_v	DPMpm2_CX_v	DM3_CX_v_6	acetylcholine	0.8635725378990173	left		FBbt_00111396
77619680370165885	720575940630765260	101920	50181	5134	101264.0	49600.0	5713.0	2451148.0	intrinsic	central				AOTU050	DL1_ventral	CP2_ventral	DL1_ventral_2	gaba	0.7507708668708801	left		FBbt_20000049
78748053909203166	720575940639198397	117920	87416	2692	106800.0	79168.0	2412.0	2686367.0	intrinsic	central			CB0072		MD3	MD3	MD3_1	gaba	0.4942598342895508	left
77619611650624953	720575940623445685	101596	49122	5068	105952.0	47560.0	5743.0	2454631.0	intrinsic	central				AOTU055,AOTU056,AOTU057,AOTU058	DL1_ventral	CP2_ventral	DL1_ventral_4	gaba	0.7288974523544312	left
77970974402011783	720575940614404288	106662	41949	5374	106600.0	43240.0	5404.0	2455164.0	intrinsic	central	Kenyon_Cell		KCab	KCab-s	MBp3	MBp3		dopamine	0.578844428062439	left		FBbt_00110930
77972142633460366	720575940623817447	106848	59888	5622	106848.0	59888.0	5622.0	2543719.0	intrinsic	central				SMP572	VLPl&p1_posterior	BLVp2_posterior	VLPl&p1_posterior_4	acetylcholine	0.8455098271369934	left		FBbt_20003434
80504317777360220	720575940627728149	143442	43030	4123	105816.0	81544.0	3131.0	2696023.0	intrinsic	central			CB0073		MX7__prim	MX7__prim	MX7__prim_1	acetylcholine	0.8929986953735352	left
80858772502875455	720575940646088068	148960	81536	1612	148960.0	81536.0	1612.0	6465146.0	intrinsic	central			CB0074		putative_primary	putative_primary		gaba	0.7095965147018433	right
77056867855613996	720575940626392593	93568	52140	5076	90488.0	45744.0	5464.0	1824869.0	intrinsic	visual_projection				LC22	VPNd1	BLD6	VPNd1_3	acetylcholine	0.6816752552986145	left		FBbt_00111757
80717554045502104	720575940625988227	147302	75374	2269	155000.0	82080.0	2136.0	6473314.0	intrinsic	central				hb1197571795	putative_primary	putative_primary		gaba	0.866727352142334	right
76141318400684379	720575940610767602	80424	40688	5657	80424.0	40688.0	5657.0	1453275.0	intrinsic	visual_projection								acetylcholine	0.8734031915664673	left
80363099253080774	720575940610271129	141990	36405	4465	139600.0	30688.0	4044.0	4944548.0	intrinsic	central					DM2_or_DM3_posterior	DPMpm1_or_DPMpm2_posterior	DM2_or_DM3_posterior_1	glutamate	0.8257225155830383	right
78886180326188472	720575940624307518	120028	47979	4954	119296.0	48824.0	5129.0	3671132.0	intrinsic	central	CX	columnar		FS1A,FS1B	DM4_CX_d3	CM4_CX_d3	DM4_CX_d3_4	acetylcholine	0.8141564726829529	left
78463830422215235	720575940611186034	114006	46017	4976	105392.0	24832.0	4504.0	2315224.0	efferent	endocrine	pars lateralis			DNES1				serotonin	0.34491121768951416	left	NCC
77408024515392405	720575940620349564	98712	41936	5664	98712.0	41936.0	5664.0	2091982.0	intrinsic	central	Kenyon_Cell		KCapbp-m	KCa'b'-m	MBp3	MBp3		dopamine	0.4849105775356293	left		FBbt:00100253
78463211947105028	720575940622542007	114296	36493	5128	116136.0	41320.0	5593.0	3623656.0	intrinsic	central	Kenyon_Cell			KCg-m	MBp2	MBp2		dopamine	0.748695433139801	left		FBbt_00111061
78815605088142483	720575940612631970	118854	44917	2496	105992.0	50304.0	1540.0	2477498.0	intrinsic	central	CX	ring neuron		ER3d	EBa1	DALv2	EBa1_2	gaba	0.9556670188903809	left
80155497780730263	720575940625686538	138904	88304	4774	138904.0	88304.0	4774.0	5344281.0	intrinsic	central					LB3	LB3	LB3_2	glutamate	0.7174121737480164	right
76566279711954504	720575940622958059	86592	81704	6169	86592.0	81704.0	6169.0	1955448.0	intrinsic	visual_projection				LLPC1,LLPC2a,LLPC2b,LLPC2c,LLPC2d,LLPC3				acetylcholine	0.803048849105835	left
81841873673097448	720575940620072157	162805	50928	4559	163472.0	50656.0	4829.0	6846402.0	intrinsic	central				SIP089	DL1_ventral	CP2_ventral	DL1_ventral_4	gaba	0.5899859070777893	right		FBbt_20002393
82405098101471514	720575940637258985	171835	54949	1242	169584.0	57744.0	837.0	7089140.0	intrinsic	central					VLPa1_lateral	DALl2_lateral	VLPa1_lateral_5	acetylcholine	0.7768600583076477	right
81841804953632010	720575940625410888	162974	50671	4559	164000.0	46856.0	5172.0	6832554.0	intrinsic	central				AOTU062	DL1_ventral	CP2_ventral	DL1_ventral_4	gaba	0.7537915706634521	right		FBbt_20000061
76844799281744957	720575940629023131	90480	38480	2849	90480.0	38480.0	2849.0	1762202.0	intrinsic	central				CL021	putative_primary	putative_primary		acetylcholine	0.8779863715171814	left		FBbt_20000726
81278099153160328	720575940619946846	155214	39361	5132	159888.0	41048.0	5117.0	6748588.0	intrinsic	central	Kenyon_Cell		KCapbp-ap2	KCa'b'-ap2	MBp2	MBp2		dopamine	0.5131304264068604	right		FBbt:00049837
82476841369271127	720575940615903417	172552	75560	2159	172552.0	75560.0	2159.0	7164612.0	intrinsic	central					VLPl&p2_lateral	BLVp1_anterior	VLPl&p2_lateral_2	acetylcholine	0.9033383131027222	right
78112124072961197	720575940607378633	108637	48295	4323	106848.0	49408.0	5316.0	2492121.0	efferent	descending	DN		DNpe039	CL306	SMPpv2_ventral	CP1_ventral	SMPpv2_ventral_1	acetylcholine	0.8569319248199463	left	CV	FBbt_00047517
82896305189379422	720575940629613196	178560	34536	3121	181112.0	40544.0	2822.0	7615749.0	intrinsic	central					SLPav2	BLD2	SLPav2_1	glutamate	0.7577769756317139	right
78533649477398355	720575940632635475	115369	38322	5289	113784.0	40688.0	5599.0	3030865.0	intrinsic	central	Kenyon_Cell		KCapbp-ap1	KCa'b'-ap1	MBp2	MBp2		dopamine	0.45927077531814575	left		FBbt:00049836
78463624330779202	720575940625763601	114264	42800	5391	114264.0	42800.0	5391.0	3055023.0	intrinsic	central	Kenyon_Cell			KCg-m	MBp2	MBp2		dopamine	0.7960917949676514	left		FBbt_00111061
76776492591902985	720575940622065613	89744	68624	6645	89744.0	68624.0	6645.0	1947803.0	intrinsic	visual_projection								acetylcholine	0.6446893215179443	left
77196849295386364	720575940620982192	95448	41077	3963	98096.0	44968.0	2342.0	2087220.0	intrinsic	visual_projection				LT52	AOTUv2	DALl1	AOTUv2_4	glutamate	0.7091302871704102	left
76984918496341604	720575940618893633	93087	28516	4576	82088.0	44992.0	3876.0	1496911.0	intrinsic	central					LHa3	BLVa2	LHa3_1	acetylcholine	0.8341100811958313	left
80645398863346967	720575940627902967	145825	47829	4338	147808.0	47184.0	5039.0	5725182.0	intrinsic	central	CX	columnar		FS3	DM4_CX_d3	CM4_CX_d3	DM4_CX_d3_2	acetylcholine	0.6956433057785034	right
77055905782748616	720575940631758111	93487	37875	4930	87968.0	40672.0	4986.0	1767926.0	intrinsic	central	LHLN				LHp1	BLP3_or_4	LHp1_3	glutamate	0.7980996966362	left
81981924033724960	720575940623978789	165592	40600	4978	165592.0	40600.0	4978.0	7074693.0	intrinsic	central	Kenyon_Cell		KCab	KCab-s	MBp2	MBp2		dopamine	0.6006857752799988	right		FBbt_00110930
76633968195406487	720575940626627015	87834	42055	4788	81048.0	48888.0	3818.0	1496428.0	intrinsic	central					SLPpl3	BLVa2c	SLPpl3_1	glutamate	0.6736747026443481	left
80362343271429573	720575940615346363	141288	24760	3679	141288.0	24760.0	3679.0	5588151.0	intrinsic	central	Kenyon_Cell			KCg-m	MBp1	MBp1		dopamine	0.7084251642227173	right		FBbt_00111061
81912929142089770	720575940619861345	164176	61232	920	164176.0	61232.0	920.0	6859913.0	intrinsic	central								gaba	0.5717604160308838	right
81138186029626374	720575940606926466	152704	51472	2732	164160.0	58800.0	910.0	6860116.0	intrinsic	central				SAD016	VLPa2	DALv1	VLPa2_3	gaba	0.7560606002807617	right		FBbt_20002225
81984123123825313	720575940632895825	164808	73912	5304	164808.0	73912.0	5304.0	7139255.0	intrinsic	visual_projection				LLPC1,LLPC2a,LLPC2b,LLPC2c,LLPC2d,LLPC3				acetylcholine	0.8040868639945984	right
78040724670970495	720575940624738830	107624	32704	5421	107624.0	32704.0	5421.0	2995999.0	intrinsic	central	Kenyon_Cell			KCg-m	MBp3	MBp3		dopamine	0.8294760584831238	left		FBbt_00111061
78254235883753599	720575940625737859	111116	68410	3821	98464.0	46368.0	2063.0	2084134.0	intrinsic	central				SAD047	AOTUv3_ventral	DALcl1_ventral	AOTUv3_ventral_2	glutamate	0.6899024844169617	left		FBbt_20002256
76211824248418381	720575940609073859	81480	43520	3174	81480.0	43520.0	3174.0	1496692.0	intrinsic	central				SLP231				acetylcholine	0.9140649437904358	left		FBbt_20002625
78322680549693770	720575940610208354	111942	39903	4350	122232.0	40576.0	5155.0	3622685.0	intrinsic	central					DM3_dorso_lateral	DPMpm2_dorso_lateral	DM3_dorso_lateral_4	acetylcholine	0.830903172492981	left
77548830320900621	720575940618259869	100812	43321	2843	98760.0	45104.0	2246.0	2087677.0	intrinsic	visual_projection				LT52	AOTUv2	DALl1	AOTUv2_3	glutamate	0.6441850662231445	left
81277274451831138	720575940622075274	155224	27096	4241	155224.0	27096.0	4241.0	6319675.0	intrinsic	central	Kenyon_Cell		KCapbp-ap1	KCa'b'-ap1	MBp3	MBp3		dopamine	0.5177625417709351	right		FBbt:00049836
79659686353686362	720575940635950426	131046	40034	1909	146696.0	32448.0	3962.0	5631567.0	intrinsic	central				SMP482	SMPpv1	DPMpl1	SMPpv1_2	acetylcholine	0.8787143230438232	right		FBbt_20003344
76704405457945084	720575940627973105	88697	43171	3370	82672.0	41264.0	3289.0	1762656.0	intrinsic	central					SIPa1_ventral	BLAd2_ventral	SIPa1_ventral_1	glutamate	0.80623859167099	left
81770405349765155	720575940635765496	162032	34734	3717	171692.0	27844.0	3913.0		intrinsic	central					SLPpl1	DPLl1	SLPpl1_1	glutamate	0.920881450176239	right
81138736053715401	720575940620119023	152524	59752	4651	150584.0	65112.0	5228.0	6407628.0	intrinsic	central					DM5_ventral	CM1_ventral	DM5_ventral_4	acetylcholine	0.9166072010993958	right
76705985938803361	720575940623272427	88063	66373	2892	86920.0	65568.0	2464.0	1890541.0	intrinsic	central					VLPl1_or_VLPl5	BLVa3_or_4	VLPl1_or_VLPl5_2	acetylcholine	0.883121907711029	left
78536673000570539	720575940626813502	115440	82880	4580	105936.0	76376.0	4707.0	2700316.0	efferent	descending	DN		DNge223		LB7__prim	LB7__prim	LB7__prim_5	acetylcholine	0.8120635747909546	left	CV	FBbt_00047516
76704336939590082	720575940632098204	88150	41989	4788	81880.0	46072.0	4006.0	1497125.0	intrinsic	central					SLPpl3	BLVa2c	SLPpl3_3	glutamate	0.7792776226997375	left
80716798399842735	720575940624324708	147335	63822	4443	147240.0	75808.0	1213.0	5821228.0	intrinsic	central					LALv1_ventral	BAmv1_ventral	LALv1_ventral_3	gaba	0.7023881077766418	right
82547072741466743	720575940607234517	172984	73384	2590	172984.0	73384.0	2590.0	7437348.0	intrinsic	visual_centrifugal								glutamate	0.6953253149986267	right
79944528920472362	720575940632900503	135872	89912	4594	135872.0	89912.0	4594.0	5343640.0	intrinsic	central					LB5	LB5	LB5_1	acetylcholine	0.7250438928604126	right
82335210930741573	720575940607401138	170046	62226	5519	177432.0	65848.0	2688.0	7415320.0	intrinsic	visual_projection				WED068				acetylcholine	0.8735579252243042	right		FBbt_20003618
82404479827551547	720575940628256763	171890	46332	2826	182272.0	40592.0	3299.0	7617826.0	intrinsic	central				LHAV4c2	LHl1	BLD4	LHl1_2	gaba	0.6531473398208618	right		FBbt_00049357
81347711915529871	720575940606496011	156024	27800	4253	156024.0	27800.0	4253.0	6321057.0	intrinsic	central	Kenyon_Cell		KCapbp-ap2	KCa'b'-ap2	MBp3	MBp3		dopamine	0.5549705624580383	right		FBbt:00049837
77267217838060763	720575940618268376	97154	41499	2263	96376.0	40624.0	2242.0	2063823.0	intrinsic	central				AOTU008	AOTUv3_dorsal	DALcl1_dorsal	AOTUv3_dorsal_3	acetylcholine	0.8450788855552673	left
79588630347417677	720575940630354117	130376	30192	1216	130376.0	30192.0	1216.0	4391191.0	intrinsic	central				SMP096	SMPad1	DAMv1_or_2	SMPad1_2	glutamate	0.755025327205658	right		FBbt_20002958
80716866716375102	720575940632216928	146840	64625	1139	153928.0	65824.0	1960.0	6400825.0	intrinsic	central	ALPN	multiglomerular		M_lvPNm43	ALlv1	BAlp4	ALlv1_4	acetylcholine	0.9505123496055603	right		FBbt_20003822
78252448841633471	720575940609555922	110915	42142	1113	114704.0	41344.0	5315.0	3031451.0	intrinsic	central	Kenyon_Cell			KCg-d	MBp2	MBp2		dopamine	0.5871099233627319	left		FBbt_00110932
78535160836453473	720575940616682875	115454	60906	1933	108664.0	73848.0	1327.0	3139167.0	intrinsic	central	ALPN	multiglomerular		M_vPNml84	ALv1	BAla1	ALv1_3	gaba	0.8171529769897461	left		FBbt_20003859
78673493478453881	720575940621022836	117544	24856	4342	117544.0	24856.0	4342.0	3538094.0	intrinsic	central	Kenyon_Cell		KCab	KCab-c	MBp1	MBp1		dopamine	0.6761390566825867	left		FBbt_00110929
79095911833611155	720575940639293312	122821	27552	2394	139560.0	75584.0	1066.0	5280467.0	intrinsic	central					FLAa2	BAmas1	FLAa2_3	acetylcholine	0.8943864107131958	right
76282193328318461	720575940626848408	82280	43296	5892	82280.0	43296.0	5892.0	1504017.0	intrinsic	visual_projection								acetylcholine	0.595241904258728	left
81139491565224970	720575940614757974	152968	70837	1553	150136.0	73584.0	370.0	6418492.0	intrinsic	central	ALLN		v2LN40_2		ALv2	BAla2	ALv2_3	acetylcholine	0.3676006495952606	right
77689155760687976	720575940632757658	102928	37381	4791	81672.0	40400.0	5175.0	1455700.0	intrinsic	central				PLP160	VPNp&v1_posterior	BLP1_posterior	VPNp&v1_posterior_1	gaba	0.8511545062065125	left		FBbt_20001660
77406856083417088	720575940604395622	98728	24528	4470	98728.0	24528.0	4470.0	2034982.0	intrinsic	central			SMP284a	SMP284				glutamate	0.7434244155883789	left		FBbt_20003146
78394629506194959	720575940626091602	112678	63444	1694	106824.0	73368.0	1640.0	2571402.0	intrinsic	central	ALPN	multiglomerular		M_vPNml63,M_vPNml64,M_vPNml65	ALv1	BAla1	ALv1_2	gaba	0.7809317708015442	left
81278236658599199	720575940631408610	155264	41072	5150	155264.0	41072.0	5150.0	6353046.0	intrinsic	central	Kenyon_Cell		KCab	KCab-s	MBp2	MBp2		dopamine	0.6020105481147766	right		FBbt_00110930
77690392711554966	720575940621432926	103303	55199	5024	103128.0	56960.0	5434.0	2485102.0	intrinsic	central					VLPl&p1_posterior	BLVp2_posterior	VLPl&p1_posterior_1	acetylcholine	0.8193773627281189	left
77128679574214202	720575940604053350	94840	73376	3768	94840.0	73376.0	3768.0	2123262.0	intrinsic	visual_projection				LC16	VPNv2		VPNv2_2	acetylcholine	0.5578933954238892	left		FBbt_00111751
77269142453527108	720575940609245123	96712	69600	6117	96712.0	69600.0	6117.0	2126180.0	intrinsic	visual_projection				LLPC1,LLPC2a,LLPC2b,LLPC2c,LLPC2d,LLPC3				acetylcholine	0.8514417409896851	left
80785448687061213	720575940620341931	147686	38235	778	150256.0	41216.0	602.0	6337318.0	intrinsic	central	DAN			PAM07	CREa2_medial	DALcm1_medial	CREa2_medial_2	dopamine	0.924485981464386	right		FBbt_00111019
81066992585037478	720575940620356545	152289	39256	2520	145824.0	41352.0	5142.0	5665905.0	intrinsic	central				pC1d	DM4_dorsal	CM4_dorsal	DM4_dorsal_2	acetylcholine	0.8419284224510193	right		FBbt_00049925
80435804190925672	720575940620702061	142543	70497	2341	147840.0	76776.0	1753.0	5821362.0	intrinsic	central	CX			ExR4	LALv1_dorsal	BAmv1_dorsal	LALv1_dorsal_4	acetylcholine	0.5132901668548584	right		FBbt_00047036	outlier_seg
82123623527393158	720575940629544812	167085	55757	4291	164648.0	57736.0	5154.0	7093603.0	intrinsic	central					VLPp1	BLP2	VLPp1_1	glutamate	0.4402269124984741	right
79166486735932958	720575940613442070	124754	31248	2161	122776.0	25960.0	1281.0	3572575.0	intrinsic	central				SMP068	SMPad2	DAMd2_or_3	SMPad2_1	glutamate	0.7746446132659912	left		FBbt_20002930
77760761455613458	720575940632584147	104055	54914	4914	108416.0	56936.0	5565.0	3077419.0	intrinsic	central					VLPl&p2_posterior	BLVp1_posterior	VLPl&p2_posterior_3	acetylcholine	0.6893106698989868	left
82475466912547448	720575940619937374	172166	55560	1592	175368.0	57504.0	1232.0	7390804.0	intrinsic	central					VLPl2_medial	BLAv2_medial	VLPl2_medial_2	acetylcholine	0.707300066947937	right
82404136498366826	720575940623078861	171628	40799	4681	182736.0	40568.0	4483.0	7626643.0	intrinsic	central					LHp3	CP5	LHp3_2	acetylcholine	0.9242588877677917	right
81702167043712528	720575940620847318	161596	66886	4808	155632.0	70712.0	5082.0	6431545.0	intrinsic	visual_centrifugal								gaba	0.9393612742424011	right
77900468219138857	720575940605705650	105836	39870	5569	106880.0	41040.0	5657.0	2408435.0	intrinsic	central	Kenyon_Cell		KCab	KCab-m	MBp3	MBp3		dopamine	0.616478681564331	left		FBbt_00100248
80154397732019990	720575940628627867	139048	71464	595	139048.0	71464.0	595.0	5232574.0	efferent	descending	DN		DNbe003	hb5813024933	putative_primary	putative_primary		acetylcholine	0.8341652154922485	right	CV	FBbt_00047513
79451398022401838	720575940628911671	128251	81739	5021	129784.0	82072.0	5246.0	4674779.0	intrinsic	central					LB19	LB19	LB19_4	acetylcholine	0.701139509677887	left
78955518210895684	720575940627807994	121664	32432	4269	121664.0	32432.0	4269.0	3591227.0	intrinsic	central	CX	columnar		hDeltaL	DM3_CX_d2	DPMpm2_CX_d2	DM3_CX_d2_2	acetylcholine	0.7508034706115723	left		FBbt_00052288
82756667212803587	720575940629813591	177051	50997	3224	179024.0	49464.0	3289.0	7378661.0	intrinsic	central					SLPa&l1_lateral	BLAvm_posterior	SLPa&l1_lateral_2	glutamate	0.5602991580963135	right
79170129204244881	720575940629729084	124776	85019	5087	114744.0	82208.0	5132.0	3201957.0	intrinsic	central					LB3	LB3	LB3_2	glutamate	0.7740967273712158	left
76984781056926302	720575940639761827	92924	26887	4194	81776.0	40640.0	3502.0	1432109.0	intrinsic	central					SLPav2	BLD2	SLPav2_1	glutamate	0.6781713962554932	left
76282811535161643	720575940617781332	81936	52416	3836	81936.0	52416.0	3836.0	1521600.0	intrinsic	visual_projection				LC27				acetylcholine	0.8705978989601135	left		FBbt_00051248
79236786693551599	720575940625170362	125203	29354	1665	123016.0	26984.0	1357.0	3572656.0	intrinsic	central					SMPad2	DAMd2_or_3	SMPad2_3	glutamate	0.636955976486206	left
77409604862440029	720575940620101247	98616	65928	4446	98616.0	65928.0	4446.0	2125950.0	intrinsic	visual_projection				LC31				acetylcholine	0.8505918979644775	left
79028086045861066	720575940620943365	122560	65688	5111	122560.0	65688.0	5111.0	3725616.0	intrinsic	central			CB0075					glutamate	0.4530985951423645	left
78111986365504611	720575940612208754	109046	46366	2233	106976.0	51736.0	1630.0	2479669.0	intrinsic	central	CX	ring neuron		ER5	EBa1	DALv2	EBa1_2	gaba	0.8793481588363647	left		FBbt_00047042
76212236632270042	720575940626012709	80928	49568	3614	80928.0	49568.0	3614.0	1496605.0	intrinsic	central					LHa2	BLVa1	LHa2_4	acetylcholine	0.8774294257164001	left
80363442850272930	720575940623777065	142056	40768	4281	142056.0	40768.0	4281.0	5661113.0	intrinsic	central				SMP545	putative_primary	putative_primary		gaba	0.6962376236915588	right		FBbt_20003407
78886592441649570	720575940625040190	119769	54304	3370	116760.0	48952.0	5613.0	3672559.0	intrinsic	central				WED128,WED129	VLPp2	DPMpl3	VLPp2_5	acetylcholine	0.7655609250068665	left
80854924480976808	720575940624453868	149416	24592	3917	149416.0	24592.0	3917.0	6277784.0	intrinsic	central	Kenyon_Cell		KCapbp-m	KCa'b'-m	MBp1	MBp1		dopamine	0.5300620794296265	right		FBbt:00100253
77196230819824128	720575940624140285	95815	31826	3756	81656.0	42136.0	3106.0	1490701.0	intrinsic	central					SLPal5	BLAd5	SLPal5_4	glutamate	0.7943465709686279	left
78532824776436700	720575940606909195	115136	26072	4713	115136.0	26072.0	4713.0	2995125.0	intrinsic	central	Kenyon_Cell			KCg-m	MBp1	MBp1		dopamine	0.6518063545227051	left		FBbt_00111061
80434292362235528	720575940619865676	142736	47816	2160	156928.0	57776.0	5320.0	6847319.0	intrinsic	central					VLPl&p1_posterior	BLVp2_posterior	VLPl&p1_posterior_4	acetylcholine	0.7937233448028564	right
78394217592356640	720575940612557479	113139	57895	5079	114264.0	57376.0	5529.0	3083490.0	intrinsic	central				WED145	DM4_ventral	CM4_ventral	DM4_ventral_2	acetylcholine	0.9118558764457703	left		FBbt_20003695
81347643195858010	720575940636114239	155936	27232	4130	155936.0	27232.0	4130.0	6310869.0	intrinsic	central	Kenyon_Cell		KCapbp-ap1	KCa'b'-ap1	MBp3	MBp3		dopamine	0.5441871881484985	right		FBbt:00049836
82969079451337342	720575940633333729	180136	70872	6060	180136.0	70872.0	6060.0	7450147.0	intrinsic	visual_projection				LLPC1,LLPC2a,LLPC2b,LLPC2c,LLPC2d,LLPC3				acetylcholine	0.6586893200874329	right
77830099072222753	720575940654643873	104694	39967	2444	98840.0	41272.0	2114.0	2087666.0	intrinsic	central			AOTUv3B_P06	SIP004	AOTUv3_dorsal	DALcl1_dorsal	AOTUv3_dorsal_4	acetylcholine	0.8523232340812683	left		FBbt_20002308
82406610533766323	720575940620862079	171672	77912	5726	171672.0	77912.0	5726.0	7169867.0	intrinsic	visual_projection				LLPC1,LLPC2a,LLPC2b,LLPC2c,LLPC2d,LLPC3				acetylcholine	0.6488466858863831	right
78111986365501347	720575940614686943	109433	45889	2234	104568.0	49656.0	1773.0	2440543.0	intrinsic	central	CX	ring neuron		ER2	EBa1	DALv2	EBa1_2	gaba	0.9789143204689026	left
76704405457948877	720575940643088032	88954	43129	3370	81896.0	39936.0	3170.0	1432173.0	intrinsic	central					SLPal5	BLAd5	SLPal5_4	glutamate	0.8132882714271545	left
82404754973867213	720575940626962631	171505	50425	4831	179808.0	44632.0	5112.0	7381699.0	intrinsic	visual_projection								acetylcholine	0.9182918071746826	right
80225866323627628	720575940625376062	139430	88210	3260	150088.0	90232.0	2578.0	6510470.0	efferent	descending	DN		DNg08_a		MX3	MX3	MX3_3	gaba	0.4994152784347534	right	CV	FBbt_00047600
81843728763329698	720575940642354120	163512	79472	2017	163512.0	79472.0	2017.0	6913380.0	intrinsic	central					LALa1_posterior	BAlp2_posterior	LALa1_posterior_1	acetylcholine	0.9423422813415527	right
78462593135668640	720575940616596822	114586	27598	2128	97688.0	33152.0	5115.0	2048174.0	intrinsic	central					DL1_dorsal	CP2_dorsal	DL1_dorsal_4	acetylcholine	0.6034961342811584	left
80717485125006821	720575940625558730	147048	74328	976	147048.0	74328.0	976.0	5817840.0	efferent	descending	DN		DNbe005	PS069	putative_primary	putative_primary		glutamate	0.7403130531311035	right	CV	FBbt_00047513
83037455196214350	720575940615123654	180512	41560	4938	180512.0	41560.0	4938.0	7381974.0	intrinsic	visual_projection								acetylcholine	0.9381114840507507	right
76774774202069252	720575940631649361	89209	43148	3370	81296.0	41280.0	3224.0	1432090.0	intrinsic	central					SLPal5	BLAd5	SLPal5_3	glutamate	0.8782063722610474	left
77758699804439982	720575940608537027	104008	24880	4583	104008.0	24880.0	4583.0	2314142.0	intrinsic	central	Kenyon_Cell			KCg-m	MBp4	MBp4		dopamine	0.7496424913406372	left		FBbt_00111061
80929279021586055	720575940626834698	149660	84488	4189	150064.0	90128.0	2871.0	6510454.0	efferent	descending	DN		DNg12_b		MX12	MX12	MX12_3	acetylcholine	0.8541226387023926	right	CV	FBbt_00047604
80577160490224289	720575940642027464	144998	80132	4957	155440.0	83888.0	4294.0	6517738.0	efferent	descending	DN		DNg03		LB12	LB12	LB12_2	gaba	0.3008820414543152	right	CV	FBbt_00047595
82052704691930471	720575940616091170	165873	47019	1771	167776.0	49296.0	983.0	7080380.0	intrinsic	central					SLPa&l1_anterior	BLAvm_medial	SLPa&l1_anterior_2	acetylcholine	0.7529847621917725	right
76846929652617744	720575940611975338	90608	70256	3337	90608.0	70256.0	3337.0	1941859.0	intrinsic	central					VLPl&p1_lateral	BLVp2_anterior	VLPl&p1_lateral_2	acetylcholine	0.8144179582595825	left
76284323699368688	720575940639869299	82272	74648	6531	82272.0	74648.0	6531.0	1570954.0	intrinsic	visual_projection				LLPC1,LLPC2a,LLPC2b,LLPC2c,LLPC2d,LLPC3				acetylcholine	0.7026674747467041	left
78394079683584602	720575940620800944	112698	55198	1428	124360.0	48728.0	950.0	4489296.0	intrinsic	central	ALPN	uniglomerular		DL2d_adPN	ALad1	BAmv3	ALad1_3	acetylcholine	0.9289044141769409	left		FBbt_00100389
78744136764796282	720575940629372985	117923	28474	1645	100216.0	48824.0	5510.0	2450772.0	intrinsic	central				SMP578	DL1_ventral	CP2_ventral	DL1_ventral_4	gaba	0.579581618309021	left		FBbt_20003440
77409604862489393	720575940626276682	98424	65248	4483	98424.0	65248.0	4483.0	2110682.0	intrinsic	visual_projection				LC31				acetylcholine	0.8702833652496338	left
82475466845677094	720575940621543194	172628	55796	1242	171784.0	65264.0	1033.0	7102542.0	intrinsic	central					VLPa1_lateral	DALl2_lateral	VLPa1_lateral_5	acetylcholine	0.7177238464355469	right
76844661842515501	720575940614328994	90480	35640	2761	90480.0	35640.0	2761.0	1762308.0	intrinsic	central				SIP014,SIP016	VLPd&p1_dorsal	DPLl2_anterior	VLPd&p1_dorsal_1	glutamate	0.7316058874130249	left
82967429713862198	720575940623681511	180069	45881	2266	179968.0	45896.0	2266.0	7377105.0	intrinsic	central					SIPa1_ventral	BLAd2_ventral	SIPa1_ventral_5	glutamate	0.8096930384635925	right
78041892566302063	720575940636922999	108390	50263	2715	106280.0	55104.0	2044.0	2478364.0	intrinsic	central				PVLP025	VLPa2	DALv1	VLPa2_1	gaba	0.7811307311058044	left		FBbt_20002083
80856161229822921	720575940631900697	148690	43634	2088	157232.0	49600.0	699.0	6814020.0	intrinsic	central				ATL009	EBa1	DALv2	EBa1_3	gaba	0.8646571040153503	right		FBbt_20000073
83039653883612197	720575940621096896	180352	74072	2070	180352.0	74072.0	2070.0	7459769.0	intrinsic	visual_projection								glutamate	0.5194629430770874	right
81489342891314392	720575940632481363	158424	41160	5292	158424.0	41160.0	5292.0	6764758.0	intrinsic	central	Kenyon_Cell		KCapbp-m	KCa'b'-m	MBp2	MBp2		dopamine	0.45883262157440186	right		FBbt:00100253
81351353981173029	720575940631280721	156264	82384	4093	156264.0	82384.0	4093.0	6917311.0	intrinsic	central								acetylcholine	0.8305455446243286	right
79029735111747039	720575940629378754	122521	89914	3394	126704.0	90016.0	4142.0	4706394.0	intrinsic	central			CB0076		MX3	MX3	MX3_1	gaba	0.5533789992332458	left
76211824450222972	720575940641946075	81568	43520	5081	81568.0	43520.0	5081.0	1500845.0	intrinsic	visual_projection				LC10	VPNd2		VPNd2_1	acetylcholine	0.7146745324134827	left		FBbt_00100482
78462937135781650	720575940630533650	114352	32936	5233	114352.0	32936.0	5233.0	3002893.0	intrinsic	central	Kenyon_Cell		KCab	KCab-c	MBp2	MBp2		dopamine	0.5868971347808838	left		FBbt_00110929
79027604673594724	720575940624427466	122273	58497	2244	114304.0	47936.0	1052.0	3041047.0	intrinsic	central	mAL			mAL	CREa1_ventral	BAmd1_ventral	CREa1_ventral_1	gaba	0.8486846089363098	left
76283292974070951	720575940615269794	82560	59168	6836	82560.0	59168.0	6836.0	1543676.0	intrinsic	visual_projection				VS	putative_primary	putative_primary		acetylcholine	0.5706067681312561	left
77336899723390764	720575940609747780	98008	30736	5096	98008.0	30736.0	5096.0	2048088.0	intrinsic	central	Kenyon_Cell			KCg-m	MBp4	MBp4		dopamine	0.6836184859275818	left		FBbt_00111061
77127099227338224	720575940630434858	94291	49799	5137	81560.0	41144.0	5206.0	1455862.0	intrinsic	visual_projection					VPNp&v1_posterior	BLP1_posterior	VPNp&v1_posterior_3	acetylcholine	0.9322910904884338	left
77549311625919951	720575940617770043	101106	50058	5080	93512.0	40680.0	5525.0	2067035.0	intrinsic	central					VLPp&l1_anterior	DPLpv_anterior	VLPp&l1_anterior_1	gaba	0.729652464389801	left
78184416694495676	720575940627154569	109608	77397	2570	106096.0	78192.0	2621.0	2685884.0	intrinsic	central				AstA1	putative_primary	putative_primary		gaba	0.8076837062835693	left		FBbt_00048142
81208417200710670	720575940626671637	154410	49413	1774	164024.0	43864.0	1002.0	6817732.0	intrinsic	central				LAL086	AOTUv3_ventral	DALcl1_ventral	AOTUv3_ventral_4	glutamate	0.6277664303779602	right		FBbt_20001382
82123486088740618	720575940626439426	167451	53235	4524	168448.0	49232.0	5082.0	7084812.0	intrinsic	central	LHLN				VPNp&v1_posterior	BLP1_posterior	VPNp&v1_posterior_2	glutamate	0.6225025057792664	right
76282330364297153	720575940623211957	82360	45072	2873	82360.0	45072.0	2873.0	1490880.0	intrinsic	central					VLPl2_medial	BLAv2_medial	VLPl2_medial_1	acetylcholine	0.6652417182922363	left
78040312219834161	720575940632499170	107641	26868	4364	114544.0	23024.0	4136.0	2962703.0	intrinsic	central					SLPpm1	DPLm1	SLPpm1_3	glutamate	0.7081965804100037	left
81348673921252471	720575940622103275	155788	42195	3897	147192.0	32504.0	4230.0	5641681.0	intrinsic	central	Kenyon_Cell		KCab	KCab-m	MBp1	MBp1		dopamine	0.5860167741775513	right		FBbt_00100248
80222155605868217	720575940628766780	139856	32592	4125	139856.0	32592.0	4125.0	5629183.0	intrinsic	central	CX	columnar		vDeltaA,vDeltaB,vDeltaC,vDeltaD,vDeltaE,vDeltaJ,vDeltaK,vDeltaL,vDeltaM	DM2_CX_p	DPMpm1_CX_p	DM2_CX_p_5	acetylcholine	0.6917453408241272	right
79237543010684157	720575940631059730	125288	41312	4893	125288.0	41312.0	4893.0	4421375.0	intrinsic	central					DM1_dorsal	DPMm1_dorsal	DM1_dorsal_4	acetylcholine	0.8557451367378235	left
82967498635020099	720575940627088539	179864	46848	4061	179864.0	46848.0	4061.0	7378891.0	intrinsic	visual_projection			LC10c	LC10	VPNd2		VPNd2_1	acetylcholine	0.4977928698062897	right		FBbt_00100482
79871479780767348	720575940626610960	134253	50170	1737	159048.0	50600.0	963.0	6834092.0	intrinsic	central	CX	ring neuron		ER5	EBa1	DALv2	EBa1_2	gaba	0.8287326097488403	right		FBbt_00047042
82545285968456663	720575940616157499	173689	47438	2403	180464.0	45200.0	2071.0	7374581.0	intrinsic	central					SLPal5	BLAd5	SLPal5_3	glutamate	0.8616375923156738	right
81561910121711882	720575940616860758	159488	73512	1066	159488.0	73512.0	1066.0	6868097.0	intrinsic	central					putative_primary	putative_primary		gaba	0.6506854891777039	right
77056043154457199	720575940611673586	94124	39763	4311	81552.0	41312.0	5300.0	1456857.0	intrinsic	central					VPNp&v1_posterior	BLP1_posterior	VPNp&v1_posterior_2	gaba	0.7450352311134338	left
76845074226564198	720575940621164276	90796	42399	3211	85760.0	41048.0	3043.0	1756020.0	intrinsic	central					SLPal3_and_SLPal4_dorsal	BLAd3_and_BLAd4_dorsal	SLPal3_and_SLPal4_dorsal_1	glutamate	0.7626349925994873	left
76845005440013398	720575940613931586	90608	40784	2687	90608.0	40784.0	2687.0	1762263.0	intrinsic	central				SIP017	putative_primary	putative_primary		glutamate	0.7015776634216309	left		FBbt_20002321
81349223274224022	720575940642337696	156272	50096	644	156272.0	50096.0	644.0	6383649.0	intrinsic	central			PS099a	PS099	putative_primary	putative_primary		glutamate	0.5259436368942261	right		FBbt_20001854
82898366640033477	720575940619572417	178848	65920	2484	178848.0	65920.0	2484.0	7415543.0	intrinsic	visual_projection				aMe5				acetylcholine	0.8279122710227966	right
80717485326032266	720575940625373733	146783	74008	2269	156152.0	80784.0	1997.0	6470669.0	intrinsic	central				hb1815947603	VESa1	BAla3	VESa1_3	gaba	0.5447235703468323	right
83037936031418557	720575940613183272	180336	48336	3435	180336.0	48336.0	3435.0	7378993.0	intrinsic	visual_projection			LC10a	LC10	VPNd2		VPNd2_4	acetylcholine	0.6904695630073547	right		FBbt_00100482
80080868228058053	720575940616586937	138136	24712	3504	138136.0	24712.0	3504.0	4925338.0	intrinsic	central	CX	columnar		FC2A	DM2_CX_d2	DPMpm1_CX_d2	DM2_CX_d2_4	acetylcholine	0.3195888102054596	right
80081211623918951	720575940607805707	137991	29569	1860	139288.0	26768.0	1193.0	4938075.0	intrinsic	central					SMPad2	DAMd2_or_3	SMPad2_1	glutamate	0.7383595108985901	right
76283361223647187	720575940636396143	82488	60656	3147	82488.0	60656.0	3147.0	1537249.0	intrinsic	visual_projection	bilateral			aMe19b				gaba	0.4363231956958771	left
79447892859492688	720575940630946468	127963	29853	1493	129288.0	33216.0	1086.0	4391235.0	intrinsic	central				SMP106	SMPad1	DAMv1_or_2	SMPad1_1	glutamate	0.8576347231864929	left		FBbt_20002968
81910730588670212	720575940630025788	164152	28568	4447	164152.0	28568.0	4447.0	6716322.0	intrinsic	central	Kenyon_Cell		KCab	KCab-m	MBp4	MBp4		dopamine	0.5825121998786926	right		FBbt_00100248
77338342899510768	720575940639109795	97896	52648	5601	97896.0	52648.0	5601.0	2100146.0	intrinsic	visual_projection				LPLC2	VPNd1	BLD6	VPNd1_4	acetylcholine	0.5475173592567444	left		FBbt_00111763
78466510414314105	720575940610091955	113606	86506	4189	106960.0	82920.0	3655.0	2785885.0	efferent	descending	DN		DNge113		LB7	LB7	LB7_2	acetylcholine	0.8308137655258179	left	CV	FBbt_00047516
77548967692419435	720575940630460124	100392	45464	2091	100392.0	45464.0	2091.0	2432874.0	intrinsic	central				AVLP209	putative_primary	putative_primary		gaba	0.5043305158615112	left		FBbt_20000318
82052704691936068	720575940628918779	166625	46948	1771	165592.0	48936.0	1065.0	7080048.0	intrinsic	central					SLPa&l1_anterior	BLAvm_medial	SLPa&l1_anterior_2	acetylcholine	0.8050274848937988	right
82052086283522845	720575940622105377	166642	38280	2139	174888.0	40696.0	2100.0	7341861.0	intrinsic	central				LHAD2e1	VLPd1	DPLam	VLPd1_2	acetylcholine	0.8897817134857178	right		FBbt_00049666
80996143072949284	720575940645210222	150911	32020	4572	147384.0	29608.0	4171.0	5641916.0	intrinsic	central	Kenyon_Cell		KCab	KCab-s	MBp1	MBp1		dopamine	0.5552369952201843	right		FBbt_00110930
82755430329751203	720575940609454802	176680	32432	4097	176680.0	32432.0	4097.0	7331444.0	intrinsic	visual_projection			CB0077		VLPd&p1_posterior	DPLl2_posterior	VLPd&p1_posterior_1	acetylcholine	0.8609844446182251	right
78181462091981466	720575940644961588	110241	33336	4740	122280.0	48784.0	788.0	3664433.0	intrinsic	central	ALPN	uniglomerular		VM5d_adPN	ALad1	BAmv3	ALad1_1	acetylcholine	0.9473749399185181	left		FBbt_00100385
78041068134106314	720575940644301603	107819	37727	4406	101392.0	41280.0	5149.0	2401023.0	intrinsic	central				SMP261	SMPpv2_dorsal	CP1_dorsal	SMPpv2_dorsal_1	acetylcholine	0.8572767972946167	left		FBbt_20003123
77761242156624754	720575940631126083	104262	62425	2492	99376.0	65080.0	1576.0	2529042.0	intrinsic	central					LALa1_anterior	BAlp2_anterior	LALa1_anterior_3	gaba	0.8055633902549744	left
78463349452718982	720575940618106437	113673	39488	5292	114616.0	31264.0	5085.0	2994640.0	intrinsic	central	Kenyon_Cell		KCab	KCab-m	MBp2	MBp2		dopamine	0.5885869264602661	left		FBbt_00100248
76986430391977443	720575940613672931	92704	51451	5076	90488.0	47120.0	5132.0	1824872.0	intrinsic	visual_projection				LPLC1	VPNd1	BLD6	VPNd1_4	acetylcholine	0.583209753036499	left		FBbt_00111762
78462730910439635	720575940611644825	114280	30048	4873	114280.0	30048.0	4873.0	2993969.0	intrinsic	central	Kenyon_Cell		KCab	KCab-m	MBp1	MBp1		dopamine	0.5902507901191711	left		FBbt_00100248
78957716898791098	720575940613113829	121724	65826	1867	147776.0	73496.0	470.0	5788403.0	intrinsic	central	ALLN			v2LN31	ALv2	BAla2	ALv2_3	glutamate	0.46222418546676636	right		FBbt_20003757
77126480618335563	720575940618932603	94696	40673	4462	97488.0	48680.0	5445.0	2091571.0	intrinsic	central				MB-C1	VPNp&v1_posterior	BLP1_posterior	VPNp&v1_posterior_2	gaba	0.8063418865203857	left		FBbt_00100226
80645536235129695	720575940627153767	145455	50183	3763	150928.0	49424.0	5119.0	6370566.0	intrinsic	central				WED130	VLPp2	DPMpl3	VLPp2_5	acetylcholine	0.688495397567749	right		FBbt_20003680
82477185034102068	720575940615420277	172480	80704	2919	172480.0	80704.0	2919.0	7164609.0	intrinsic	visual_projection				MC62				acetylcholine	0.8068634271621704	right		FBbt_00111768
79591654407206924	720575940603944382	130364	75249	4419	126400.0	90528.0	4727.0	4707487.0	intrinsic	central					LB5	LB5	LB5_1	acetylcholine	0.8593247532844543	left
80645261424426171	720575940624274276	145626	46497	4338	147960.0	36280.0	5088.0	6351459.0	intrinsic	central	CX			PFNm,PFNp	DM3_CX_v	DPMpm2_CX_v	DM3_CX_v_1	acetylcholine	0.34771785140037537	right
79028429173500373	720575940619103824	122384	70320	1510	122384.0	70320.0	1510.0	3737026.0	intrinsic	central				CL121,CL122	PSa1	BAmv2	PSa1_1	gaba	0.7569329738616943	left
81843866269053073	720575940607904523	163232	81016	2163	163232.0	81016.0	2163.0	6916654.0	intrinsic	central			CB0078		putative_primary	putative_primary		acetylcholine	0.7012564539909363	right
82825799006255533	720575940622168781	177862	33222	3121	180360.0	41232.0	2789.0	7351443.0	intrinsic	central					SLPav2	BLD2	SLPav2_1	glutamate	0.8873913288116455	right
76985536837463041	720575940635440239	92551	37689	3558	82112.0	32376.0	4094.0	1418330.0	intrinsic	central					SLPal1	DPLal1	SLPal1_5	glutamate	0.7358455657958984	left
80575098771337404	720575940644390436	144855	48937	3649	147760.0	51128.0	5080.0	5749973.0	intrinsic	central				LAL156	putative_primary	putative_primary		acetylcholine	0.8454785943031311	right		FBbt_20001452
80714530590136156	720575940620537071	147096	29656	4073	147096.0	29656.0	4073.0	5631716.0	intrinsic	central	Kenyon_Cell			KCg-m	MBp1	MBp1		dopamine	0.7433722019195557	right		FBbt_00111061
82054697757784558	720575940624140732	166720	76880	3107	166720.0	76880.0	3107.0	7161546.0	intrinsic	visual_projection				LC16	VPNv2		VPNv2_3	acetylcholine	0.6282843351364136	right		FBbt_00111751
81418767518982561	720575940626370941	157338	37947	1730	161912.0	48640.0	801.0	6815847.0	intrinsic	central					AOTUv4_dorsal	DALcl2_dorsal	AOTUv4_dorsal_1	acetylcholine	0.8986164331436157	right
82968048122397888	720575940611085274	179912	55000	1996	179912.0	55000.0	1996.0	7394680.0	intrinsic	visual_projection				LT60				acetylcholine	0.7842714786529541	right
79028429240269451	720575940620348125	122470	70454	1781	113760.0	73656.0	981.0	3137345.0	intrinsic	central					FLAa2	BAmas1	FLAa2_4	acetylcholine	0.6428394317626953	left
80575098838467494	720575940616815958	144869	48881	4180	160048.0	48656.0	5026.0	6824879.0	efferent	descending	DN			DNp32	putative_primary	putative_primary		dopamine	0.5416014194488525	right	CV	FBbt_00047665
80714461870682748	720575940628128079	146440	29080	4055	146440.0	29080.0	4055.0	5631504.0	intrinsic	central	Kenyon_Cell			KCg-m	MBp1	MBp1		dopamine	0.7764867544174194	right		FBbt_00111061
77339510995751293	720575940610633714	97944	69472	4130	97944.0	69472.0	4130.0	2124611.0	intrinsic	visual_projection				LC16	VPNv2		VPNv2_2	acetylcholine	0.5984375476837158	left		FBbt_00111751
76916404841978725	720575940619534784	91576	56872	1887	91576.0	56872.0	1887.0	2094840.0	intrinsic	central					VLPa1_lateral	DALl2_lateral	VLPa1_lateral_5	acetylcholine	0.6732821464538574	left
79026642936231728	720575940614829462	122144	44017	4652	120368.0	34264.0	5163.0	3621972.0	intrinsic	central					DM2_or_DM3_posterior	DPMpm1_or_DPMpm2_posterior	DM2_or_DM3_posterior_2	glutamate	0.7430406808853149	left
77197467971500817	720575940619823051	95366	50291	5137	89616.0	43840.0	5289.0	1824398.0	intrinsic	central	LHLN				VPNp&v1_posterior	BLP1_posterior	VPNp&v1_posterior_2	glutamate	0.6024519205093384	left
80788266252684906	720575940643569518	147888	79944	1152	147888.0	79944.0	1152.0	5821483.0	intrinsic	central					TRdl_b	TRdl_b	TRdl_b_3	acetylcholine	0.8528005480766296	right
77337792807546951	720575940639256704	97832	44511	2618	94256.0	46768.0	2005.0	2079871.0	intrinsic	central					VLPl&d1_dorsal	BLAv1_medial	VLPl&d1_dorsal_3	acetylcholine	0.7734509706497192	left
80576679051265242	720575940645498500	144720	73258	1902	147880.0	77160.0	1271.0	5821481.0	intrinsic	central	CX			SA1	LALv1_dorsal	BAmv1_dorsal	LALv1_dorsal_1	glutamate	0.58493971824646	right
77407611930526577	720575940619831755	98627	35650	3966	98520.0	45592.0	2014.0	2084225.0	intrinsic	central				LHAV7a1	AOTUv2	DALl1	AOTUv2_1	glutamate	0.7617590427398682	left
82193854832915968	720575940628992567	168065	53023	4524	171600.0	46472.0	5135.0	7085477.0	intrinsic	visual_projection			PLP152a	PLP152	VPNp&v1_posterior	BLP1_posterior	VPNp&v1_posterior_3	acetylcholine	0.8877216577529907	right		FBbt_20001652
80575167490969343	720575940614434302	145224	50380	3763	150472.0	48904.0	5094.0	6370112.0	intrinsic	central					VLPp2	DPMpl3	VLPp2_2	acetylcholine	0.6641800999641418	right
80785242864067160	720575940623796272	147513	35161	3123	147240.0	32800.0	4053.0	5631764.0	intrinsic	central					SMPpv1	DPMpl1	SMPpv1_1	acetylcholine	0.8220084309577942	right
76212236565625037	720575940640942837	81336	49048	3443	81336.0	49048.0	3443.0	1496475.0	intrinsic	central	LHCENT			LHCENT8	primary	primary		gaba	0.9040024280548096	left		FBbt_00049801
77197467971502931	720575940629414201	95264	50355	5137	79960.0	39040.0	5162.0	1437028.0	intrinsic	central					VPNp&v1_posterior	BLP1_posterior	VPNp&v1_posterior_4	gaba	0.7668105363845825	left
77056661764070164	720575940623299111	94056	48776	5388	94056.0	48776.0	5388.0	2090583.0	intrinsic	visual_projection				LC29	VPNd1	BLD6	VPNd1_2	acetylcholine	0.6782259345054626	left
82827035822860806	720575940624349448	178091	51667	2307	179880.0	53264.0	2069.0	7394884.0	intrinsic	central					VLPl2_posterior	BLAv2_posterior	VLPl2_posterior_2	acetylcholine	0.9211487174034119	right
[truncated: 126,825 more rows]
