# Supplementary material for: A consensus cell type atlas from multiple connectomes reveals principles of circuit stereotypy and variation
Source: bioRxiv. 2023 Jun 27:2023.06.27.546055. Preprint. [Version 1] doi: 10.1101/2023.06.27.546055 (PMC10327018; doi:10.1101/2023.06.27.546055)
Supplement: Supplement 2 [file media-2.csv]

ito_lee_hemilineage	hartenstein_hemilineage	notes	number_of_clusters_center	number_of_clusters_left	number_of_clusters_right	all_fw	left_fw	right_fw	center_fw	all_ngl_short	left_ngl_short	right_ngl_short	center_ngl_short	ito_lee_lineage	hartenstein_lineage	hemibrain_map	N_right	N_left	N_other	roots_right	roots_left	is_hemilineage
ALad1	BAmv3		0	4	4	https://ngl.flywire.ai/?json_url=https://globalv1.flywire-daf.com/nglstate/6630360848793600	https://ngl.flywire.ai/?json_url=https://globalv1.flywire-daf.com/nglstate/6260278708666368	https://ngl.flywire.ai/?json_url=https://globalv1.flywire-daf.com/nglstate/4697397219295232		https://neuroglancer-demo.appspot.com/#!gs://flyem-user-links/short/2023-06-20.160501.json	https://neuroglancer-demo.appspot.com/#!gs://flyem-user-links/short/2023-06-20.155356.json	https://neuroglancer-demo.appspot.com/#!gs://flyem-user-links/short/2023-06-20.155950.json		ALad1	BAmv3	AVM01	67	64	0	720575940622287142,720575940629743415,720575940617906393,720575940629279544,720575940616020795,720575940628335724,720575940606649865,720575940620266406,720575940630448188,720575940603453286,720575940629587671,720575940642962286,720575940613050577,720575940624789125,720575940611762090,720575940624620952,720575940625507496,720575940608293129,720575940608628419,720575940630989354,720575940625014928,…	720575940628181520,720575940619895125,720575940640804853,720575940620800944,720575940644961588,720575940625413395,720575940619928429,720575940625769042,720575940620465904,720575940619902598,720575940629733626,720575940604431584,720575940629097922,720575940642046453,720575940628283560,720575940635082871,720575940622811430,720575940620551259,720575940605421442,720575940617179451,720575940640210933,…	H
ALad1__prim	BAmv3__prim		0	5	5	https://ngl.flywire.ai/?json_url=https://globalv1.flywire-daf.com/nglstate/6017161522839552	https://ngl.flywire.ai/?json_url=https://globalv1.flywire-daf.com/nglstate/5410606779727872	https://ngl.flywire.ai/?json_url=https://globalv1.flywire-daf.com/nglstate/5319428449239040		https://neuroglancer-demo.appspot.com/#!gs://flyem-user-links/short/2023-06-20.160503.json	https://neuroglancer-demo.appspot.com/#!gs://flyem-user-links/short/2023-06-20.155358.json	https://neuroglancer-demo.appspot.com/#!gs://flyem-user-links/short/2023-06-20.155952.json		ALad1	BAmv3	AVM01	21	21	0	720575940617513867,720575940618865112,720575940617917760,720575940627042064,720575940647094819,720575940622910903,720575940617343316,720575940616566133,720575940649133945,720575940608898005,720575940630155083,720575940626887268,720575940618277184,720575940632167085,720575940632698797,720575940637594334,720575940639080765,720575940637303182,720575940605676204,720575940649045369,720575940603464672	720575940659400577,720575940622368792,720575940625784153,720575940608970197,720575940640971995,720575940619633787,720575940636000631,720575940616079035,720575940629614083,720575940624677965,720575940625924618,720575940614727903,720575940614705583,720575940627480586,720575940624057853,720575940628467611,720575940655631265,720575940627708688,720575940618295454,720575940617207185,720575940636873791	part_of_lineage
ALl1_dorsal	BAlc_dorsal		0	5	5	https://ngl.flywire.ai/?json_url=https://globalv1.flywire-daf.com/nglstate/4852903825113088	https://ngl.flywire.ai/?json_url=https://globalv1.flywire-daf.com/nglstate/5430833416503296	https://ngl.flywire.ai/?json_url=https://globalv1.flywire-daf.com/nglstate/5823297126137856		https://neuroglancer-demo.appspot.com/#!gs://flyem-user-links/short/2023-06-20.160504.json	https://neuroglancer-demo.appspot.com/#!gs://flyem-user-links/short/2023-06-20.155400.json	https://neuroglancer-demo.appspot.com/#!gs://flyem-user-links/short/2023-06-20.155953.json		ALl1	BAlc	AVM02	125	129	0	720575940632007983,720575940605883569,720575940630407388,720575940618954038,720575940623650823,720575940624832743,720575940625977802,720575940634962936,720575940618304670,720575940634303132,720575940617044441,720575940660217985,720575940624356792,720575940641578715,720575940616486230,720575940638025818,720575940623792648,720575940626378242,720575940634949311,720575940610951634,720575940626002064,…	720575940634034839,720575940622920074,720575940627690246,720575940636241550,720575940620584880,720575940644255255,720575940623248883,720575940606751922,720575940628451856,720575940620904869,720575940617586757,720575940623788040,720575940612855318,720575940630183286,720575940627105301,720575940625177836,720575940626624275,720575940617938752,720575940632000993,720575940638775118,720575940631121739,…	H
ALl1_ventral	BAlc_ventral		0	4	4	https://ngl.flywire.ai/?json_url=https://globalv1.flywire-daf.com/nglstate/5757625239076864	https://ngl.flywire.ai/?json_url=https://globalv1.flywire-daf.com/nglstate/6017137296539648	https://ngl.flywire.ai/?json_url=https://globalv1.flywire-daf.com/nglstate/5247149182812160		https://neuroglancer-demo.appspot.com/#!gs://flyem-user-links/short/2023-06-20.160506.json	https://neuroglancer-demo.appspot.com/#!gs://flyem-user-links/short/2023-06-20.155405.json	https://neuroglancer-demo.appspot.com/#!gs://flyem-user-links/short/2023-06-20.155955.json		ALl1	BAlc	AVM03, AVM12	165	167	0	720575940614511271,720575940637197710,720575940624879911,720575940603636913,720575940624087283,720575940625683176,720575940654117025,720575940620758221,720575940629301248,720575940631631564,720575940627252282,720575940622331882,720575940642412941,720575940621776161,720575940604407468,720575940619772525,720575940623543881,720575940618089851,720575940632868563,720575940635054072,720575940639205198,…	720575940611588835,720575940630778428,720575940643793431,720575940609268491,720575940618210614,720575940619838912,720575940604414636,720575940635282910,720575940630223052,720575940613613619,720575940612551594,720575940623287228,720575940612146174,720575940629133071,720575940639680957,720575940644238871,720575940612523571,720575940622254375,720575940616345686,720575940619942859,720575940616809401,…	H
ALlv1	BAlp4		0	4	4	https://ngl.flywire.ai/?json_url=https://globalv1.flywire-daf.com/nglstate/6739827242303488	https://ngl.flywire.ai/?json_url=https://globalv1.flywire-daf.com/nglstate/5844585198649344	https://ngl.flywire.ai/?json_url=https://globalv1.flywire-daf.com/nglstate/5260347172716544		https://neuroglancer-demo.appspot.com/#!gs://flyem-user-links/short/2023-06-20.160508.json	https://neuroglancer-demo.appspot.com/#!gs://flyem-user-links/short/2023-06-20.155407.json	https://neuroglancer-demo.appspot.com/#!gs://flyem-user-links/short/2023-06-20.155957.json		ALlv1	BAlp4	AVM06	76	80	0	720575940604624574,720575940627796111,720575940632216928,720575940624083484,720575940623815486,720575940619874729,720575940625802242,720575940628968198,720575940623634200,720575940634562927,720575940629556752,720575940619559838,720575940611520721,720575940625237891,720575940636096948,720575940646416419,720575940623673802,720575940624605884,720575940648206468,720575940622547421,720575940606498313,…	720575940627469394,720575940607001986,720575940626247823,720575940633552028,720575940636592270,720575940619393227,720575940632627757,720575940628303607,720575940608376622,720575940619317883,720575940626507834,720575940613751186,720575940623307447,720575940625461223,720575940620917375,720575940625331843,720575940618461121,720575940625544069,720575940639384947,720575940626228996,720575940607539907,…	H(NT)
ALv1	BAla1		0	5	5	https://ngl.flywire.ai/?json_url=https://globalv1.flywire-daf.com/nglstate/5281635245228032	https://ngl.flywire.ai/?json_url=https://globalv1.flywire-daf.com/nglstate/5530672858923008	https://ngl.flywire.ai/?json_url=https://globalv1.flywire-daf.com/nglstate/4559027105169408		https://neuroglancer-demo.appspot.com/#!gs://flyem-user-links/short/2023-06-20.160509.json	https://neuroglancer-demo.appspot.com/#!gs://flyem-user-links/short/2023-06-20.155408.json	https://neuroglancer-demo.appspot.com/#!gs://flyem-user-links/short/2023-06-20.155958.json		ALv1	BAla1	AVM04	99	100	0	720575940627731206,720575940629367863,720575940640094592,720575940627239946,720575940629724380,720575940635465396,720575940636401776,720575940626642981,720575940613824914,720575940621141542,720575940621017540,720575940613818636,720575940606604977,720575940615104927,720575940625402501,720575940643152164,720575940613961522,720575940612355507,720575940623264906,720575940624650988,720575940630983954,…	720575940610773782,720575940649743225,720575940622541005,720575940605028017,720575940638573638,720575940634715743,720575940636523109,720575940626023001,720575940620710822,720575940640007296,720575940616682875,720575940626091602,720575940615322674,720575940613864891,720575940612062426,720575940616200276,720575940625154539,720575940634834544,720575940627080079,720575940624996794,720575940614114814,…	H
ALv2	BAla2		0	5	5	https://ngl.flywire.ai/?json_url=https://globalv1.flywire-daf.com/nglstate/5454211569418240	https://ngl.flywire.ai/?json_url=https://globalv1.flywire-daf.com/nglstate/6233615685910528	https://ngl.flywire.ai/?json_url=https://globalv1.flywire-daf.com/nglstate/4968558167588864		https://neuroglancer-demo.appspot.com/#!gs://flyem-user-links/short/2023-06-20.160511.json	https://neuroglancer-demo.appspot.com/#!gs://flyem-user-links/short/2023-06-20.155410.json	https://neuroglancer-demo.appspot.com/#!gs://flyem-user-links/short/2023-06-20.160000.json		ALv2	BAla2	AVM05	86	84	0	720575940633831264,720575940621212193,720575940629589292,720575940626503529,720575940631526215,720575940614757974,720575940613113829,720575940629617879,720575940631618920,720575940618428830,720575940631558113,720575940616953467,720575940605984446,720575940638683226,720575940622592099,720575940616959778,720575940638336090,720575940616855225,720575940624323342,720575940631794457,720575940609113042,…	720575940641773472,720575940634333631,720575940606045314,720575940634771552,720575940633372185,720575940625119625,720575940628998662,720575940627717245,720575940631740068,720575940627066757,720575940622625279,720575940621251818,720575940635664046,720575940623280311,720575940625630212,720575940620689524,720575940622637575,720575940626681146,720575940624977466,720575940625990277,720575940620541349,…	H/L
AOTUv1_medial	DALcm2_medial		0	5	5	https://ngl.flywire.ai/?json_url=https://globalv1.flywire-daf.com/nglstate/5863777369063424	https://ngl.flywire.ai/?json_url=https://globalv1.flywire-daf.com/nglstate/5684927012012032	https://ngl.flywire.ai/?json_url=https://globalv1.flywire-daf.com/nglstate/5643713848016896		https://neuroglancer-demo.appspot.com/#!gs://flyem-user-links/short/2023-06-20.160513.json	https://neuroglancer-demo.appspot.com/#!gs://flyem-user-links/short/2023-06-20.155412.json	https://neuroglancer-demo.appspot.com/#!gs://flyem-user-links/short/2023-06-20.160002.json		AOTUv1	DALcm2	ADM10	30	31	0	720575940629417209,720575940638162660,720575940608339209,720575940626174077,720575940628982991,720575940625599208,720575940632221209,720575940628292967,720575940638588230,720575940631064623,720575940623909390,720575940632740397,720575940630850617,720575940625534345,720575940629351161,720575940634041756,720575940624799490,720575940631654471,720575940640568960,720575940626913161,720575940612437674,…	720575940639434611,720575940611287978,720575940614386942,720575940607461899,720575940619382577,720575940623256004,720575940628108547,720575940629185039,720575940639974363,720575940623717639,720575940606160672,720575940631257228,720575940628903980,720575940614552722,720575940619986261,720575940632079943,720575940621252869,720575940619773761,720575940610451569,720575940619846241,720575940616844249,…	H
AOTUv1_ventral	DALcm2_ventral		0	4	4	https://ngl.flywire.ai/?json_url=https://globalv1.flywire-daf.com/nglstate/6221436475670528	https://ngl.flywire.ai/?json_url=https://globalv1.flywire-daf.com/nglstate/4896096163725312	https://ngl.flywire.ai/?json_url=https://globalv1.flywire-daf.com/nglstate/5121977058590720		https://neuroglancer-demo.appspot.com/#!gs://flyem-user-links/short/2023-06-20.160514.json	https://neuroglancer-demo.appspot.com/#!gs://flyem-user-links/short/2023-06-20.155414.json	https://neuroglancer-demo.appspot.com/#!gs://flyem-user-links/short/2023-06-20.160003.json		AOTUv1	DALcm2	ADM03	56	58	0	720575940632687770,720575940623438992,720575940616982336,720575940617266945,720575940612071731,720575940622551477,720575940622156040,720575940633170899,720575940622968397,720575940647413369,720575940647423353,720575940627777018,720575940630132498,720575940604196064,720575940625417353,720575940627999292,720575940623606064,720575940614178198,720575940629901368,720575940609124814,720575940618654366,…	720575940627739925,720575940639599323,720575940627581484,720575940613967778,720575940627580460,720575940627204362,720575940629283114,720575940643324196,720575940611881970,720575940621054404,720575940626189328,720575940627514562,720575940623995748,720575940605495072,720575940632414615,720575940627065877,720575940626828955,720575940630219428,720575940622413971,720575940620842111,720575940624200962,…	H
AOTUv2	DALl1		0	4	4	https://ngl.flywire.ai/?json_url=https://globalv1.flywire-daf.com/nglstate/5408696618188800	https://ngl.flywire.ai/?json_url=https://globalv1.flywire-daf.com/nglstate/6556733323345920	https://ngl.flywire.ai/?json_url=https://globalv1.flywire-daf.com/nglstate/4589667267641344		https://neuroglancer-demo.appspot.com/#!gs://flyem-user-links/short/2023-06-20.160516.json	https://neuroglancer-demo.appspot.com/#!gs://flyem-user-links/short/2023-06-20.155415.json	https://neuroglancer-demo.appspot.com/#!gs://flyem-user-links/short/2023-06-20.160005.json		AOTUv2	DALl1	ADL19	46	45	0	720575940628868907,720575940630083840,720575940627713813,720575940639751843,720575940605031084,720575940613574865,720575940627962634,720575940630936407,720575940628080369,720575940626024336,720575940631777956,720575940622922008,720575940617392733,720575940643689928,720575940612498073,720575940647073315,720575940617811490,720575940616053810,720575940622480372,720575940632693388,720575940616777867,…	720575940652477942,720575940605475296,720575940620982192,720575940618259869,720575940619831755,720575940622081818,720575940636523877,720575940626022586,720575940632805421,720575940616104123,720575940646284420,720575940619121344,720575940622194044,720575940610509102,720575940612520618,720575940643956168,720575940639195189,720575940620967846,720575940630689787,720575940613487597,720575940628556649,…	H(NT)
AOTUv3_dorsal	DALcl1_dorsal		0	4	4	https://ngl.flywire.ai/?json_url=https://globalv1.flywire-daf.com/nglstate/4727145974726656	https://ngl.flywire.ai/?json_url=https://globalv1.flywire-daf.com/nglstate/6407535152070656	https://ngl.flywire.ai/?json_url=https://globalv1.flywire-daf.com/nglstate/6094458074431488		https://neuroglancer-demo.appspot.com/#!gs://flyem-user-links/short/2023-06-20.160518.json	https://neuroglancer-demo.appspot.com/#!gs://flyem-user-links/short/2023-06-20.155417.json	https://neuroglancer-demo.appspot.com/#!gs://flyem-user-links/short/2023-06-20.160007.json		AOTUv3	DALcl1	ADL08	103	102	0	720575940610637786,720575940631218060,720575940622494699,720575940629038462,720575940616085945,720575940622365991,720575940621380190,720575940633686520,720575940626715377,720575940630165463,720575940613284202,720575940615239563,720575940610599603,720575940626927635,720575940625169296,720575940636609370,720575940631993555,720575940622409991,720575940618128433,720575940629704252,720575940627841871,…	720575940606933003,720575940618628443,720575940639182424,720575940610831570,720575940649638009,720575940618994603,720575940620254079,720575940616900130,720575940618268376,720575940654643873,720575940606670859,720575940619118427,720575940630664185,720575940619738863,720575940620418684,720575940618882475,720575940622073235,720575940625829892,720575940613481425,720575940622987912,720575940642837870,…	H
AOTUv3_ventral	DALcl1_ventral		0	4	4	https://ngl.flywire.ai/?json_url=https://globalv1.flywire-daf.com/nglstate/6021996070567936	https://ngl.flywire.ai/?json_url=https://globalv1.flywire-daf.com/nglstate/5853045881569280	https://ngl.flywire.ai/?json_url=https://globalv1.flywire-daf.com/nglstate/5454187343118336		https://neuroglancer-demo.appspot.com/#!gs://flyem-user-links/short/2023-06-20.160519.json	https://neuroglancer-demo.appspot.com/#!gs://flyem-user-links/short/2023-06-20.155418.json	https://neuroglancer-demo.appspot.com/#!gs://flyem-user-links/short/2023-06-20.160008.json		AOTUv3	DALcl1	AVM09	86	87	0	720575940616171037,720575940642173384,720575940626671637,720575940618584047,720575940612884433,720575940637943630,720575940604831264,720575940626487814,720575940629030647,720575940629908072,720575940634003135,720575940624836124,720575940629000791,720575940620646732,720575940635906160,720575940625397690,720575940646194308,720575940607480073,720575940615834598,720575940626130825,720575940618424024,…	720575940637150371,720575940615624994,720575940619418048,720575940643062728,720575940625737859,720575940626625301,720575940616837972,720575940638924533,720575940622451859,720575940625181982,720575940627170715,720575940604456108,720575940615001686,720575940609370232,720575940623044622,720575940614611142,720575940615866854,720575940625973135,720575940621936008,720575940634076779,720575940616276829,…	H
AOTUv4_dorsal	DALcl2_dorsal		0	4	4	https://ngl.flywire.ai/?json_url=https://globalv1.flywire-daf.com/nglstate/4756689578360832	https://ngl.flywire.ai/?json_url=https://globalv1.flywire-daf.com/nglstate/4826240802357248	https://ngl.flywire.ai/?json_url=https://globalv1.flywire-daf.com/nglstate/5715567174483968		https://neuroglancer-demo.appspot.com/#!gs://flyem-user-links/short/2023-06-20.160521.json	https://neuroglancer-demo.appspot.com/#!gs://flyem-user-links/short/2023-06-20.155420.json	https://neuroglancer-demo.appspot.com/#!gs://flyem-user-links/short/2023-06-20.160010.json		AOTUv4	DALcl2	ADL06	106	103	0	720575940619362497,720575940630826660,720575940629805071,720575940626370941,720575940646407476,720575940613844374,720575940631123308,720575940623109612,720575940611143118,720575940613545634,720575940620290992,720575940604474540,720575940606697858,720575940631822663,720575940618010584,720575940620444788,720575940611299481,720575940618610555,720575940611160755,720575940615957393,720575940631831879,…	720575940614672652,720575940616985318,720575940618284190,720575940613941457,720575940627640475,720575940621952439,720575940631124397,720575940623855945,720575940603587500,720575940627937323,720575940619316321,720575940613116778,720575940619697908,720575940633305951,720575940621172941,720575940628078908,720575940609579470,720575940620105498,720575940631619353,720575940625503369,720575940626007573,…	H
AOTUv4_ventral	DALcl2_ventral		0	4	4	https://ngl.flywire.ai/?json_url=https://globalv1.flywire-daf.com/nglstate/6580087249960960	https://ngl.flywire.ai/?json_url=https://globalv1.flywire-daf.com/nglstate/5290095928147968	https://ngl.flywire.ai/?json_url=https://globalv1.flywire-daf.com/nglstate/4814061592117248		https://neuroglancer-demo.appspot.com/#!gs://flyem-user-links/short/2023-06-20.160522.json	https://neuroglancer-demo.appspot.com/#!gs://flyem-user-links/short/2023-06-20.155422.json	https://neuroglancer-demo.appspot.com/#!gs://flyem-user-links/short/2023-06-20.160011.json		AOTUv4	DALcl2	AVM10	80	79	0	720575940627082500,720575940623759591,720575940626012072,720575940628940994,720575940626561448,720575940623436531,720575940651565558,720575940629909199,720575940644614947,720575940613711614,720575940621613508,720575940619615936,720575940616491193,720575940625952584,720575940627194267,720575940659184257,720575940613200559,720575940613275311,720575940628893945,720575940613151911,720575940628137222,…	720575940643177495,720575940604481760,720575940610919778,720575940621216169,720575940631119827,720575940619338064,720575940613746942,720575940606198473,720575940625680784,720575940632862177,720575940611912362,720575940624341436,720575940619768191,720575940630329820,720575940631989841,720575940611205850,720575940625535621,720575940628805327,720575940623743415,720575940626397127,720575940630111628,…	H
CLp1	DPLc4		0	4	4	https://ngl.flywire.ai/?json_url=https://globalv1.flywire-daf.com/nglstate/5739053532053504	https://ngl.flywire.ai/?json_url=https://globalv1.flywire-daf.com/nglstate/4514415707684864	https://ngl.flywire.ai/?json_url=https://globalv1.flywire-daf.com/nglstate/4750499901341696		https://neuroglancer-demo.appspot.com/#!gs://flyem-user-links/short/2023-06-20.160524.json	https://neuroglancer-demo.appspot.com/#!gs://flyem-user-links/short/2023-06-20.155423.json	https://neuroglancer-demo.appspot.com/#!gs://flyem-user-links/short/2023-06-20.160013.json		CLp1	DPLc4	PDM10	64	64	0	720575940624862339,720575940630286136,720575940610681011,720575940616603997,720575940622125644,720575940631878820,720575940611561238,720575940608135637,720575940637699773,720575940614881183,720575940605639810,720575940628635180,720575940612763250,720575940623015688,720575940633071021,720575940630321605,720575940618770671,720575940623110804,720575940618483928,720575940629725302,720575940638307712,…	720575940619937872,720575940622730445,720575940624103742,720575940620814145,720575940619758256,720575940621296734,720575940621947357,720575940625204301,720575940616738171,720575940609676642,720575940643918103,720575940630962536,720575940636411534,720575940622205380,720575940618732481,720575940636524777,720575940619485424,720575940617766710,720575940643161623,720575940618692998,720575940620569953,…	H_2NT
CLp1_or_SLPpm2	DPLc4_or_DPLc2		0	5	5	https://ngl.flywire.ai/?json_url=https://globalv1.flywire-daf.com/nglstate/6445328356081664	https://ngl.flywire.ai/?json_url=https://globalv1.flywire-daf.com/nglstate/5300827415642112	https://ngl.flywire.ai/?json_url=https://globalv1.flywire-daf.com/nglstate/6247876965433344		https://neuroglancer-demo.appspot.com/#!gs://flyem-user-links/short/2023-06-20.160526.json	https://neuroglancer-demo.appspot.com/#!gs://flyem-user-links/short/2023-06-20.155425.json	https://neuroglancer-demo.appspot.com/#!gs://flyem-user-links/short/2023-06-20.160015.json		CLp1_or_SLPpm2	DPLc4_or_DPLc2	PDM10	43	43	0	720575940621940518,720575940637696627,720575940614923626,720575940605535666,720575940635325551,720575940618680000,720575940632595937,720575940621701815,720575940629424983,720575940615430283,720575940614115231,720575940621771402,720575940622922504,720575940628299419,720575940626211480,720575940618544469,720575940631290082,720575940630831524,720575940617143454,720575940604628192,720575940612738001,…	720575940622216984,720575940612725466,720575940627485263,720575940618735552,720575940615973388,720575940622869799,720575940621171233,720575940615842278,720575940646821252,720575940623562172,720575940607557315,720575940640052621,720575940628138395,720575940606677938,720575940617022036,720575940616325405,720575940620496990,720575940622420812,720575940631436615,720575940619284545,720575940637806662,…
CLp2	CP4		0	4	4	https://ngl.flywire.ai/?json_url=https://globalv1.flywire-daf.com/nglstate/6278517127905280	https://ngl.flywire.ai/?json_url=https://globalv1.flywire-daf.com/nglstate/5882589485203456	https://ngl.flywire.ai/?json_url=https://globalv1.flywire-daf.com/nglstate/5640315614527488		https://neuroglancer-demo.appspot.com/#!gs://flyem-user-links/short/2023-06-20.160527.json	https://neuroglancer-demo.appspot.com/#!gs://flyem-user-links/short/2023-06-20.155427.json	https://neuroglancer-demo.appspot.com/#!gs://flyem-user-links/short/2023-06-20.160016.json		CLp2	CP4	PDL21	42	43	0	720575940641782432,720575940620104361,720575940612815766,720575940614719574,720575940612816022,720575940630787781,720575940619989086,720575940604316448,720575940620747373,720575940625129037,720575940619607243,720575940623705095,720575940610284530,720575940617071995,720575940619339190,720575940618417067,720575940632282524,720575940621905847,720575940615551974,720575940610100466,720575940637097013,…	720575940633744632,720575940617508838,720575940615281467,720575940631491887,720575940628687719,720575940605355966,720575940627795194,720575940638882256,720575940637950781,720575940626403914,720575940638845392,720575940635855534,720575940625920584,720575940624448796,720575940637481694,720575940625429385,720575940626863108,720575940617092025,720575940630008121,720575940630000184,720575940613576685,…	H(NT)
CREa1_dorsal	BAmd1_dorsal		0	4	4	https://ngl.flywire.ai/?json_url=https://globalv1.flywire-daf.com/nglstate/5037953472528384	https://ngl.flywire.ai/?json_url=https://globalv1.flywire-daf.com/nglstate/6534596525031424	https://ngl.flywire.ai/?json_url=https://globalv1.flywire-daf.com/nglstate/6580111476260864		https://neuroglancer-demo.appspot.com/#!gs://flyem-user-links/short/2023-06-20.160529.json	https://neuroglancer-demo.appspot.com/#!gs://flyem-user-links/short/2023-06-20.155428.json	https://neuroglancer-demo.appspot.com/#!gs://flyem-user-links/short/2023-06-20.160018.json		CREa1	BAmd1	ADM08	78	75	0	720575940624661031,720575940618910075,720575940604861356,720575940610430254,720575940622944403,720575940620497217,720575940619301185,720575940631222841,720575940628836412,720575940630536441,720575940624831420,720575940633832628,720575940617903643,720575940634652523,720575940620938150,720575940611918578,720575940641509595,720575940633515490,720575940637109214,720575940621082996,720575940608442633,…	720575940620681837,720575940609414468,720575940620302763,720575940630998287,720575940629235047,720575940630465398,720575940627680516,720575940612802479,720575940608168028,720575940630892631,720575940625568186,720575940627542415,720575940623792055,720575940619785492,720575940627565820,720575940630816207,720575940612586981,720575940627532104,720575940631095087,720575940611129698,720575940620424813,…	H
CREa1_ventral	BAmd1_ventral		0	4	4	https://ngl.flywire.ai/?json_url=https://globalv1.flywire-daf.com/nglstate/5952140709199872	https://ngl.flywire.ai/?json_url=https://globalv1.flywire-daf.com/nglstate/5459046117146624	https://ngl.flywire.ai/?json_url=https://globalv1.flywire-daf.com/nglstate/4705009176412160		https://neuroglancer-demo.appspot.com/#!gs://flyem-user-links/short/2023-06-20.160530.json	https://neuroglancer-demo.appspot.com/#!gs://flyem-user-links/short/2023-06-20.155430.json	https://neuroglancer-demo.appspot.com/#!gs://flyem-user-links/short/2023-06-20.160019.json		CREa1	BAmd1	AVM15	49	48	0	720575940628438631,720575940638792611,720575940621548108,720575940622361983,720575940639542691,720575940619678555,720575940646250804,720575940611985265,720575940627080872,720575940627020487,720575940637756760,720575940641590491,720575940620506049,720575940619185031,720575940616747830,720575940633644183,720575940614686003,720575940606969218,720575940632894690,720575940621525528,720575940629401163,…	720575940623079095,720575940614799007,720575940624427466,720575940623675367,720575940612987134,720575940616404820,720575940631965357,720575940626670869,720575940609108931,720575940621664477,720575940631365260,720575940644308503,720575940611780648,720575940633612258,720575940628943619,720575940620818029,720575940622302727,720575940604308401,720575940626829840,720575940642526756,720575940621181004,…	H
CREa2_medial	DALcm1_medial		0	4	4	https://ngl.flywire.ai/?json_url=https://globalv1.flywire-daf.com/nglstate/5389190755778560	https://ngl.flywire.ai/?json_url=https://globalv1.flywire-daf.com/nglstate/4840502081880064	https://ngl.flywire.ai/?json_url=https://globalv1.flywire-daf.com/nglstate/5077365661106176		https://neuroglancer-demo.appspot.com/#!gs://flyem-user-links/short/2023-06-20.160532.json	https://neuroglancer-demo.appspot.com/#!gs://flyem-user-links/short/2023-06-20.155432.json	https://neuroglancer-demo.appspot.com/#!gs://flyem-user-links/short/2023-06-20.160021.json		CREa2	DALcm1	ADM02	82	84	0	720575940630166267,720575940636659886,720575940630868271,720575940630076887,720575940620341931,720575940649675897,720575940619506993,720575940619917248,720575940620423533,720575940606909826,720575940628996455,720575940643542688,720575940629564286,720575940624742414,720575940635789431,720575940624406986,720575940612643954,720575940639684696,720575940627567893,720575940633142498,720575940607287561,…	720575940608166748,720575940617466395,720575940615200322,720575940633688476,720575940625683716,720575940607066123,720575940618235864,720575940646564916,720575940621165488,720575940643790536,720575940625525265,720575940619244248,720575940624546291,720575940607794443,720575940624159211,720575940620585710,720575940645932579,720575940637114334,720575940634551959,720575940617553809,720575940625128067,…	H
CREa2_ventral	DALcm1_ventral		0	4	4	https://ngl.flywire.ai/?json_url=https://globalv1.flywire-daf.com/nglstate/5966401988722688	https://ngl.flywire.ai/?json_url=https://globalv1.flywire-daf.com/nglstate/5876399808184320	https://ngl.flywire.ai/?json_url=https://globalv1.flywire-daf.com/nglstate/6656572765765632		https://neuroglancer-demo.appspot.com/#!gs://flyem-user-links/short/2023-06-20.160533.json	https://neuroglancer-demo.appspot.com/#!gs://flyem-user-links/short/2023-06-20.155434.json	https://neuroglancer-demo.appspot.com/#!gs://flyem-user-links/short/2023-06-20.160023.json		CREa2	DALcm1	ADM05	85	87	0	720575940624579100,720575940604732350,720575940630617386,720575940639007395,720575940636754665,720575940633062335,720575940608891075,720575940630480581,720575940630624530,720575940627357713,720575940619773867,720575940607472649,720575940613213736,720575940619488495,720575940617297947,720575940616709593,720575940618107527,720575940641423245,720575940625118096,720575940636553902,720575940619000161,…	720575940614684822,720575940637078106,720575940630655786,720575940631189295,720575940623911753,720575940624230122,720575940625797306,720575940638695331,720575940642193549,720575940619908590,720575940633646516,720575940603252396,720575940645393796,720575940626063961,720575940634756276,720575940635355247,720575940611182554,720575940634878327,720575940617841437,720575940628247299,720575940625993817,…	H
CREl1	DALv3		0	4	4	https://ngl.flywire.ai/?json_url=https://globalv1.flywire-daf.com/nglstate/6386247079559168	https://ngl.flywire.ai/?json_url=https://globalv1.flywire-daf.com/nglstate/6536506686570496	https://ngl.flywire.ai/?json_url=https://globalv1.flywire-daf.com/nglstate/4706919337951232		https://neuroglancer-demo.appspot.com/#!gs://flyem-user-links/short/2023-06-20.160535.json	https://neuroglancer-demo.appspot.com/#!gs://flyem-user-links/short/2023-06-20.155436.json	https://neuroglancer-demo.appspot.com/#!gs://flyem-user-links/short/2023-06-20.160024.json		CREl1	DALv3	AVM13	67	67	0	720575940617368347,720575940625981626,720575940613212141,720575940621104161,720575940631954251,720575940626579075,720575940610596594,720575940627422982,720575940621997481,720575940605372361,720575940620439905,720575940631449667,720575940631483729,720575940616318779,720575940639725987,720575940626676869,720575940649203577,720575940620018964,720575940632777441,720575940630354169,720575940618773302,…	720575940631425700,720575940615066591,720575940634807450,720575940645432867,720575940617532992,720575940631885880,720575940642652104,720575940607935243,720575940621503220,720575940621213466,720575940633411155,720575940628218844,720575940626743495,720575940622071517,720575940625998629,720575940622233699,720575940626650890,720575940619236443,720575940632526547,720575940617262370,720575940630826794,…	H(NT)
DILP__prim	DILP__prim		0	1	1	https://ngl.flywire.ai/?json_url=https://globalv1.flywire-daf.com/nglstate/5080763894595584	https://ngl.flywire.ai/?json_url=https://globalv1.flywire-daf.com/nglstate/5176103578632192	https://ngl.flywire.ai/?json_url=https://globalv1.flywire-daf.com/nglstate/5403452035301376		https://neuroglancer-demo.appspot.com/#!gs://flyem-user-links/short/2023-06-20.160537.json	https://neuroglancer-demo.appspot.com/#!gs://flyem-user-links/short/2023-06-20.155438.json	https://neuroglancer-demo.appspot.com/#!gs://flyem-user-links/short/2023-06-20.160026.json		DILP	DILP	ADM09	20	20	0	720575940611254681,720575940618579505,720575940624064295,720575940614233775,720575940631884883,720575940643539566,720575940620932045,720575940644562286,720575940631570380,720575940638274688,720575940618694827,720575940608157397,720575940612923390,720575940613520351,720575940625379859,720575940622872870,720575940629202999,720575940647963513,720575940615911380,720575940628199802	720575940614623455,720575940603765280,720575940616153371,720575940614107298,720575940628363820,720575940604934502,720575940628756951,720575940622949128,720575940623081400,720575940623401703,720575940610467682,720575940629938895,720575940610733797,720575940620628957,720575940626619398,720575940650527222,720575940626375164,720575940622897639,720575940618385718,720575940632436307	primary_lineage
DL1_dorsal	CP2_dorsal		0	4	4	https://ngl.flywire.ai/?json_url=https://globalv1.flywire-daf.com/nglstate/5832819244793856	https://ngl.flywire.ai/?json_url=https://globalv1.flywire-daf.com/nglstate/6373049089654784	https://ngl.flywire.ai/?json_url=https://globalv1.flywire-daf.com/nglstate/6415995834990592		https://neuroglancer-demo.appspot.com/#!gs://flyem-user-links/short/2023-06-20.160538.json	https://neuroglancer-demo.appspot.com/#!gs://flyem-user-links/short/2023-06-20.155440.json	https://neuroglancer-demo.appspot.com/#!gs://flyem-user-links/short/2023-06-20.160028.json		DL1	CP2	PDL05,PDL22	180	176	0	720575940605554354,720575940630980409,720575940626612254,720575940634822751,720575940638278333,720575940655589025,720575940617650203,720575940625164377,720575940608304220,720575940634813552,720575940614589243,720575940642272456,720575940634066424,720575940641755789,720575940613682087,720575940623045631,720575940626843153,720575940618970209,720575940618931672,720575940611722961,720575940620759668,…	720575940610418638,720575940617433627,720575940612713937,720575940608480836,720575940619673222,720575940613982514,720575940622159240,720575940628523819,720575940620130032,720575940616596822,720575940643334600,720575940627777527,720575940632413604,720575940624956348,720575940606836169,720575940633516002,720575940617567206,720575940612689645,720575940622422711,720575940617467860,720575940615743705,…	part_of_lineage
DL1_ventral	CP2_ventral		0	4	4	https://ngl.flywire.ai/?json_url=https://globalv1.flywire-daf.com/nglstate/5531508121010176	https://ngl.flywire.ai/?json_url=https://globalv1.flywire-daf.com/nglstate/6206663801438208	https://ngl.flywire.ai/?json_url=https://globalv1.flywire-daf.com/nglstate/5939961498959872		https://neuroglancer-demo.appspot.com/#!gs://flyem-user-links/short/2023-06-20.160540.json	https://neuroglancer-demo.appspot.com/#!gs://flyem-user-links/short/2023-06-20.155442.json	https://neuroglancer-demo.appspot.com/#!gs://flyem-user-links/short/2023-06-20.160029.json		DL1	CP2	PVL06,PVL08	147	152	0	720575940616568699,720575940615941062,720575940620072157,720575940625410888,720575940623243495,720575940631407427,720575940619689920,720575940629712322,720575940611240419,720575940639257077,720575940633906588,720575940604753254,720575940644216855,720575940652452769,720575940612208274,720575940635539263,720575940627570600,720575940618785473,720575940615185595,720575940624750729,720575940622805030,…	720575940630580311,720575940627921351,720575940642533156,720575940621635404,720575940619104961,720575940608261212,720575940630765260,720575940623445685,720575940629372985,720575940615766411,720575940620079600,720575940604877484,720575940630571515,720575940622175114,720575940618534977,720575940613627954,720575940608425227,720575940637469347,720575940611881135,720575940618632664,720575940602090976,…	part_of_lineage
DL2_dorsal	CP3_dorsal		0	4	4	https://ngl.flywire.ai/?json_url=https://globalv1.flywire-daf.com/nglstate/6584946023989248	https://ngl.flywire.ai/?json_url=https://globalv1.flywire-daf.com/nglstate/4755358675369984	https://ngl.flywire.ai/?json_url=https://globalv1.flywire-daf.com/nglstate/5269869291372544		https://neuroglancer-demo.appspot.com/#!gs://flyem-user-links/short/2023-06-20.160541.json	https://neuroglancer-demo.appspot.com/#!gs://flyem-user-links/short/2023-06-20.155444.json	https://neuroglancer-demo.appspot.com/#!gs://flyem-user-links/short/2023-06-20.160031.json		DL2	CP3	PDL19	54	57	0	720575940633485207,720575940627603733,720575940620775551,720575940628239183,720575940622539411,720575940635688169,720575940619564854,720575940623926247,720575940614485671,720575940624167165,720575940631271251,720575940628137577,720575940632275025,720575940626199177,720575940631978287,720575940615348198,720575940642931492,720575940619788156,720575940650525430,720575940617102173,720575940617551906,…	720575940605383526,720575940617007517,720575940636801904,720575940614182398,720575940627061050,720575940611608037,720575940622820243,720575940623465963,720575940635176334,720575940607598859,720575940637947994,720575940630611705,720575940649494137,720575940622953727,720575940628329222,720575940604174438,720575940611631333,720575940613772194,720575940635029439,720575940615429791,720575940622131625,…	part_of_lineage
DL2_ventral	CP3_ventral		0	4	4	https://ngl.flywire.ai/?json_url=https://globalv1.flywire-daf.com/nglstate/6529351942144000	https://ngl.flywire.ai/?json_url=https://globalv1.flywire-daf.com/nglstate/6704063318065152	https://ngl.flywire.ai/?json_url=https://globalv1.flywire-daf.com/nglstate/5194675285655552		https://neuroglancer-demo.appspot.com/#!gs://flyem-user-links/short/2023-06-20.160543.json	https://neuroglancer-demo.appspot.com/#!gs://flyem-user-links/short/2023-06-20.155447.json	https://neuroglancer-demo.appspot.com/#!gs://flyem-user-links/short/2023-06-20.160032.json		DL2	CP3	PVL18	17	16	0	720575940631179807,720575940643700640,720575940630903338,720575940634545294,720575940638095293,720575940623855397,720575940617217281,720575940621431492,720575940627670032,720575940610373326,720575940610455781,720575940636910825,720575940630344396,720575940630088443,720575940626793831,720575940611298483,720575940627677958	720575940621706987,720575940619302640,720575940617333976,720575940620931348,720575940640992731,720575940630057979,720575940611401709,720575940632522848,720575940628719375,720575940640176848,720575940629407020,720575940633300148,720575940629017591,720575940623725972,720575940633447394,720575940614392999	part_of_lineage
DM1_CX_d2	DPMm1_CX_d2		0	4	4	https://ngl.flywire.ai/?json_url=https://globalv1.flywire-daf.com/nglstate/4871142244352000	https://ngl.flywire.ai/?json_url=https://globalv1.flywire-daf.com/nglstate/5997042151194624	https://ngl.flywire.ai/?json_url=https://globalv1.flywire-daf.com/nglstate/6502911452381184		https://neuroglancer-demo.appspot.com/#!gs://flyem-user-links/short/2023-06-20.160545.json	https://neuroglancer-demo.appspot.com/#!gs://flyem-user-links/short/2023-06-20.155449.json	https://neuroglancer-demo.appspot.com/#!gs://flyem-user-links/short/2023-06-20.160034.json		DM1	DPMm1	PDM01	67	68	0	720575940630822175,720575940626471957,720575940638901875,720575940613829900,720575940615764061,720575940615593845,720575940620024534,720575940613049571,720575940613826450,720575940625382174,720575940635481262,720575940609181486,720575940635467150,720575940626371347,720575940611467417,720575940616299606,720575940628710014,720575940624986908,720575940639978704,720575940640584077,720575940629510518,…	720575940625814873,720575940610634725,720575940627104259,720575940623004711,720575940628587202,720575940616856645,720575940630444625,720575940638285696,720575940611229298,720575940620719273,720575940609598418,720575940625916945,720575940623392949,720575940631319656,720575940619524043,720575940620406081,720575940620202266,720575940617296155,720575940615673949,720575940650870774,720575940628249082,…	T2
DM1_CX_p	DPMm1_CX_p		0	4	4	https://ngl.flywire.ai/?json_url=https://globalv1.flywire-daf.com/nglstate/6302003485474816	https://ngl.flywire.ai/?json_url=https://globalv1.flywire-daf.com/nglstate/5319639531782144	https://ngl.flywire.ai/?json_url=https://globalv1.flywire-daf.com/nglstate/6515090662621184		https://neuroglancer-demo.appspot.com/#!gs://flyem-user-links/short/2023-06-20.160546.json	https://neuroglancer-demo.appspot.com/#!gs://flyem-user-links/short/2023-06-20.155451.json	https://neuroglancer-demo.appspot.com/#!gs://flyem-user-links/short/2023-06-20.160036.json		DM1	DPMm1	PDM01	52	58	0	720575940643567652,720575940639935963,720575940621750285,720575940624836810,720575940626493461,720575940612831486,720575940637729370,720575940623242168,720575940638250112,720575940638490531,720575940636702174,720575940643535982,720575940630596921,720575940616571938,720575940630602444,720575940615442315,720575940616896581,720575940638847104,720575940622200042,720575940628083712,720575940616765469,…	720575940630692143,720575940617073876,720575940624879678,720575940609774434,720575940620391337,720575940630979748,720575940623023287,720575940627067654,720575940609116740,720575940643558692,720575940620818721,720575940653654433,720575940645002019,720575940622514695,720575940615988710,720575940629117566,720575940624888010,720575940621485552,720575940621434150,720575940610694067,720575940611235350,…	T2
DM1_CX_v	DPMm1_CX_v		0	4	4	https://ngl.flywire.ai/?json_url=https://globalv1.flywire-daf.com/nglstate/4799288917884928	https://ngl.flywire.ai/?json_url=https://globalv1.flywire-daf.com/nglstate/5434092197773312	https://ngl.flywire.ai/?json_url=https://globalv1.flywire-daf.com/nglstate/5876424034484224		https://neuroglancer-demo.appspot.com/#!gs://flyem-user-links/short/2023-06-20.160548.json	https://neuroglancer-demo.appspot.com/#!gs://flyem-user-links/short/2023-06-20.155452.json	https://neuroglancer-demo.appspot.com/#!gs://flyem-user-links/short/2023-06-20.160037.json		DM1	DPMm1	PDM01	47	42	0	720575940628695660,720575940613214098,720575940623581005,720575940638662232,720575940645009699,720575940619832188,720575940654008993,720575940632216289,720575940619503445,720575940630735378,720575940614923963,720575940638070862,720575940620899964,720575940634355960,720575940629516793,720575940617417270,720575940619274416,720575940645927812,720575940630844447,720575940634248184,720575940618679280,…	720575940630683410,720575940607330825,720575940624175653,720575940629786103,720575940604868286,720575940612310824,720575940608064707,720575940621289571,720575940620358012,720575940648938617,720575940619428272,720575940635462318,720575940627119089,720575940658852481,720575940618317726,720575940627048976,720575940618236752,720575940613440479,720575940616221401,720575940605591730,720575940629842499,…	T2
DM1_antero_dorsal	DPMm1_antero_dorsal		0	4	4	https://ngl.flywire.ai/?json_url=https://globalv1.flywire-daf.com/nglstate/5377011545538560	https://ngl.flywire.ai/?json_url=https://globalv1.flywire-daf.com/nglstate/4699764593524736	https://ngl.flywire.ai/?json_url=https://globalv1.flywire-daf.com/nglstate/6320575192498176		https://neuroglancer-demo.appspot.com/#!gs://flyem-user-links/short/2023-06-20.160549.json	https://neuroglancer-demo.appspot.com/#!gs://flyem-user-links/short/2023-06-20.155454.json	https://neuroglancer-demo.appspot.com/#!gs://flyem-user-links/short/2023-06-20.160039.json		DM1	DPMm1	PDM13	54	56	0	720575940630731595,720575940631466783,720575940637258842,720575940609357176,720575940625886666,720575940626813010,720575940632757459,720575940619954598,720575940651229430,720575940622241160,720575940628697538,720575940627072168,720575940607249365,720575940626603594,720575940611024281,720575940628285634,720575940622518197,720575940629439994,720575940627748885,720575940624920604,720575940631056184,…	720575940637451497,720575940623780583,720575940613847719,720575940627995132,720575940626964136,720575940606010242,720575940622095228,720575940643998487,720575940621968845,720575940625768394,720575940613820591,720575940632091300,720575940631116815,720575940641293301,720575940639504768,720575940615820556,720575940616434617,720575940621124897,720575940626087320,720575940630530575,720575940624927376,…	T2
DM1_antero_ventral	DPMm1_antero_ventral		0	4	4	https://ngl.flywire.ai/?json_url=https://globalv1.flywire-daf.com/nglstate/5830909083254784	https://ngl.flywire.ai/?json_url=https://globalv1.flywire-daf.com/nglstate/5833007350939648	https://ngl.flywire.ai/?json_url=https://globalv1.flywire-daf.com/nglstate/6657408027852800		https://neuroglancer-demo.appspot.com/#!gs://flyem-user-links/short/2023-06-20.160551.json	https://neuroglancer-demo.appspot.com/#!gs://flyem-user-links/short/2023-06-20.155457.json	https://neuroglancer-demo.appspot.com/#!gs://flyem-user-links/short/2023-06-20.160040.json		DM1	DPMm1	PDM14	73	72	0	720575940627942010,720575940617155997,720575940626799120,720575940626400125,720575940610906538,720575940609146563,720575940625466387,720575940621997034,720575940609750482,720575940625336464,720575940626990086,720575940612549171,720575940613257267,720575940628020779,720575940617489236,720575940613821034,720575940623198222,720575940633119127,720575940630344007,720575940625230366,720575940616109469,…	720575940632190412,720575940632692124,720575940643852567,720575940613761426,720575940627092841,720575940633093786,720575940615503249,720575940620249478,720575940627008345,720575940604504748,720575940643270692,720575940618149336,720575940619865972,720575940612279277,720575940603549152,720575940622353705,720575940630336313,720575940618113365,720575940620088414,720575940627293483,720575940619670352,…	T2
DM1_dorsal	DPMm1_dorsal		0	4	4	https://ngl.flywire.ai/?json_url=https://globalv1.flywire-daf.com/nglstate/5313474081062912	https://ngl.flywire.ai/?json_url=https://globalv1.flywire-daf.com/nglstate/6426727322484736	https://ngl.flywire.ai/?json_url=https://globalv1.flywire-daf.com/nglstate/5019352438931456		https://neuroglancer-demo.appspot.com/#!gs://flyem-user-links/short/2023-06-20.160553.json	https://neuroglancer-demo.appspot.com/#!gs://flyem-user-links/short/2023-06-20.155458.json	https://neuroglancer-demo.appspot.com/#!gs://flyem-user-links/short/2023-06-20.160042.json		DM1	DPMm1	PDM16	61	61	0	720575940611810453,720575940637774052,720575940635417957,720575940607625225,720575940605464766,720575940639414144,720575940631168339,720575940622590558,720575940623809533,720575940620295777,720575940633830752,720575940628393734,720575940623721195,720575940618978609,720575940630242063,720575940629383618,720575940636281701,720575940637502909,720575940622611917,720575940645923107,720575940618502267,…	720575940629262380,720575940618771371,720575940651611638,720575940631059730,720575940621862634,720575940604974368,720575940609739733,720575940635280495,720575940631269580,720575940627480648,720575940608780227,720575940621670441,720575940618576286,720575940620512801,720575940637783017,720575940617928768,720575940616632249,720575940617248802,720575940621458556,720575940627217351,720575940628483995,…	T2
DM1_posterior	DPMm1_posterior		0	5	5	https://ngl.flywire.ai/?json_url=https://globalv1.flywire-daf.com/nglstate/5313449854763008	https://ngl.flywire.ai/?json_url=https://globalv1.flywire-daf.com/nglstate/6395769198215168	https://ngl.flywire.ai/?json_url=https://globalv1.flywire-daf.com/nglstate/4894628601921536		https://neuroglancer-demo.appspot.com/#!gs://flyem-user-links/short/2023-06-20.160554.json	https://neuroglancer-demo.appspot.com/#!gs://flyem-user-links/short/2023-06-20.155500.json	https://neuroglancer-demo.appspot.com/#!gs://flyem-user-links/short/2023-06-20.160044.json		DM1	DPMm1	PDM17	16	15	0	720575940624340407,720575940629573904,720575940628248316,720575940628197392,720575940613018786,720575940611739234,720575940621633449,720575940620907686,720575940632058383,720575940617225589,720575940626310960,720575940621291873,720575940630927831,720575940631221878,720575940627670424,720575940615151614	720575940617881817,720575940627278340,720575940629263888,720575940630008364,720575940621605360,720575940612433265,720575940612842666,720575940632154449,720575940608098261,720575940605238206,720575940620742164,720575940617011234,720575940618777115,720575940617296757,720575940626872932	T2
DM2_CX_d1	DPMpm1_CX_d1		0	5	5	https://ngl.flywire.ai/?json_url=https://globalv1.flywire-daf.com/nglstate/6393859036676096	https://ngl.flywire.ai/?json_url=https://globalv1.flywire-daf.com/nglstate/4673324103761920	https://ngl.flywire.ai/?json_url=https://globalv1.flywire-daf.com/nglstate/5881258582212608		https://neuroglancer-demo.appspot.com/#!gs://flyem-user-links/short/2023-06-20.160556.json	https://neuroglancer-demo.appspot.com/#!gs://flyem-user-links/short/2023-06-20.155502.json	https://neuroglancer-demo.appspot.com/#!gs://flyem-user-links/short/2023-06-20.160045.json		DM2	DPMpm1	PDM02	40	39	0	720575940631708836,720575940626824015,720575940612394803,720575940625938856,720575940622424649,720575940611210866,720575940637898072,720575940610567577,720575940615709290,720575940622436045,720575940612099986,720575940631639778,720575940638561213,720575940616967508,720575940634886836,720575940628352000,720575940616621346,720575940629654091,720575940604847392,720575940630903623,720575940626510666,…	720575940634647732,720575940626646790,720575940630764359,720575940619546606,720575940638101732,720575940624627760,720575940638850512,720575940632384156,720575940643638807,720575940623956813,720575940622374783,720575940617497211,720575940618831296,720575940634623386,720575940613211955,720575940644620579,720575940623488551,720575940629576960,720575940604125886,720575940639455477,720575940618468432,…	T2
DM2_CX_d2	DPMpm1_CX_d2		0	4	4	https://ngl.flywire.ai/?json_url=https://globalv1.flywire-daf.com/nglstate/6439349761605632	https://ngl.flywire.ai/?json_url=https://globalv1.flywire-daf.com/nglstate/5224688047357952	https://ngl.flywire.ai/?json_url=https://globalv1.flywire-daf.com/nglstate/6020528508764160		https://neuroglancer-demo.appspot.com/#!gs://flyem-user-links/short/2023-06-20.160557.json	https://neuroglancer-demo.appspot.com/#!gs://flyem-user-links/short/2023-06-20.155505.json	https://neuroglancer-demo.appspot.com/#!gs://flyem-user-links/short/2023-06-20.160047.json		DM2	DPMpm1	PDM02	50	54	0	720575940614297640,720575940626449082,720575940633013412,720575940628810071,720575940619006272,720575940634221920,720575940627782014,720575940616586937,720575940616617245,720575940625067294,720575940626304936,720575940612594855,720575940629757994,720575940617801675,720575940604019424,720575940626737668,720575940615133755,720575940634173176,720575940621963783,720575940612218349,720575940616396486,…	720575940606882827,720575940623807932,720575940636994111,720575940618781861,720575940615518523,720575940625395096,720575940617787550,720575940616367005,720575940637477565,720575940632516781,720575940622713638,720575940631347596,720575940626351256,720575940619237985,720575940621381236,720575940622121827,720575940617323803,720575940613490995,720575940632230425,720575940604240230,720575940606776585,…	T2
DM2_CX_p	DPMpm1_CX_p		0	4	5	https://ngl.flywire.ai/?json_url=https://globalv1.flywire-daf.com/nglstate/5270057397518336	https://ngl.flywire.ai/?json_url=https://globalv1.flywire-daf.com/nglstate/5008620951437312	https://ngl.flywire.ai/?json_url=https://globalv1.flywire-daf.com/nglstate/4986484153122816		https://neuroglancer-demo.appspot.com/#!gs://flyem-user-links/short/2023-06-20.160559.json	https://neuroglancer-demo.appspot.com/#!gs://flyem-user-links/short/2023-06-20.155507.json	https://neuroglancer-demo.appspot.com/#!gs://flyem-user-links/short/2023-06-20.160049.json		DM2	DPMpm1	PDM02	97	93	0	720575940619141254,720575940619068352,720575940628766780,720575940615957853,720575940613434786,720575940611475097,720575940649126009,720575940619160769,720575940612807830,720575940610813682,720575940628211340,720575940625537301,720575940620365812,720575940604110513,720575940615283771,720575940603942846,720575940610686938,720575940615677780,720575940637238505,720575940608939362,720575940626759656,…	720575940619293622,720575940623280457,720575940612327446,720575940620356822,720575940625964712,720575940612453522,720575940630411311,720575940620058537,720575940607721685,720575940632372380,720575940610355186,720575940624337338,720575940624759652,720575940610860250,720575940630021115,720575940652659873,720575940620007412,720575940622781624,720575940615694009,720575940630411823,720575940641723808,…	T2
DM2_CX_v	DPMpm1_CX_v		0	4	3	https://ngl.flywire.ai/?json_url=https://globalv1.flywire-daf.com/nglstate/6439373987905536	https://ngl.flywire.ai/?json_url=https://globalv1.flywire-daf.com/nglstate/5925188824727552	https://ngl.flywire.ai/?json_url=https://globalv1.flywire-daf.com/nglstate/6145252345774080		https://neuroglancer-demo.appspot.com/#!gs://flyem-user-links/short/2023-06-20.160601.json	https://neuroglancer-demo.appspot.com/#!gs://flyem-user-links/short/2023-06-20.155509.json	https://neuroglancer-demo.appspot.com/#!gs://flyem-user-links/short/2023-06-20.160050.json		DM2	DPMpm1	PDM02	45	46	0	720575940610268366,720575940627054988,720575940612248743,720575940616459333,720575940635319407,720575940620040780,720575940617920670,720575940615877410,720575940623088565,720575940638017862,720575940615965323,720575940629135378,720575940618198977,720575940612318673,720575940606734258,720575940623738516,720575940637790013,720575940603844017,720575940619968892,720575940603676774,720575940628072748,…	720575940616287377,720575940634348024,720575940633021084,720575940613754527,720575940624135205,720575940624403044,720575940619586676,720575940625636751,720575940621585446,720575940622846099,720575940628585922,720575940628088823,720575940619972446,720575940638843776,720575940622856781,720575940629388027,720575940628623616,720575940627137009,720575940615711745,720575940644038180,720575940610623402,…	T2
DM2_central	DPMpm1_central		0	9	9	https://ngl.flywire.ai/?json_url=https://globalv1.flywire-daf.com/nglstate/4965674206101504	https://ngl.flywire.ai/?json_url=https://globalv1.flywire-daf.com/nglstate/5267959129833472	https://ngl.flywire.ai/?json_url=https://globalv1.flywire-daf.com/nglstate/6445539438624768		https://neuroglancer-demo.appspot.com/#!gs://flyem-user-links/short/2023-06-20.160602.json	https://neuroglancer-demo.appspot.com/#!gs://flyem-user-links/short/2023-06-20.155511.json	https://neuroglancer-demo.appspot.com/#!gs://flyem-user-links/short/2023-06-20.160052.json		DM2	DPMpm1	PDM05	60	59	0	720575940637199593,720575940614025322,720575940629285879,720575940612044658,720575940604971394,720575940625320530,720575940619025780,720575940622195583,720575940609677636,720575940640477403,720575940611724517,720575940640343029,720575940636927374,720575940628521977,720575940616101947,720575940621325150,720575940631201055,720575940620505889,720575940625966833,720575940633590167,720575940612894631,…	720575940620185254,720575940610846306,720575940603114464,720575940619010240,720575940619451989,720575940612888231,720575940623314184,720575940614291980,720575940631944493,720575940626017405,720575940621410006,720575940622587018,720575940611536355,720575940620195800,720575940620757748,720575940615686841,720575940625461788,720575940628076544,720575940624987394,720575940620691327,720575940616791782,…	T2
DM2_or_DM3_posterior	DPMpm1_or_DPMpm2_posterior		0	4	4	https://ngl.flywire.ai/?json_url=https://globalv1.flywire-daf.com/nglstate/5362238871306240	https://ngl.flywire.ai/?json_url=https://globalv1.flywire-daf.com/nglstate/6134520858279936	https://ngl.flywire.ai/?json_url=https://globalv1.flywire-daf.com/nglstate/4561955601776640		https://neuroglancer-demo.appspot.com/#!gs://flyem-user-links/short/2023-06-20.160604.json	https://neuroglancer-demo.appspot.com/#!gs://flyem-user-links/short/2023-06-20.155512.json	https://neuroglancer-demo.appspot.com/#!gs://flyem-user-links/short/2023-06-20.160053.json		DM2_or_DM3	DPMpm1_or_DPMpm2	PDM19,PDM23	79	73	0	720575940615779558,720575940627426407,720575940622682564,720575940610271129,720575940616285253,720575940617275549,720575940633009343,720575940610386162,720575940621244398,720575940629733443,720575940618153296,720575940623039928,720575940615744742,720575940630859577,720575940615645625,720575940640781019,720575940637581902,720575940647784569,720575940616511193,720575940624906392,720575940622047256,…	720575940616487910,720575940614829462,720575940637031770,720575940620822152,720575940618013086,720575940630434924,720575940627833340,720575940639838416,720575940622245127,720575940617956649,720575940630071596,720575940627356521,720575940627176603,720575940627818499,720575940631270201,720575940620435280,720575940621394601,720575940613124714,720575940626378621,720575940620972813,720575940624636505,…	T2
DM3_CX_d1	DPMpm2_CX_d1		0	5	5	https://ngl.flywire.ai/?json_url=https://globalv1.flywire-daf.com/nglstate/6112384059965440	https://ngl.flywire.ai/?json_url=https://globalv1.flywire-daf.com/nglstate/4557816620646400	https://ngl.flywire.ai/?json_url=https://globalv1.flywire-daf.com/nglstate/5799224010604544		https://neuroglancer-demo.appspot.com/#!gs://flyem-user-links/short/2023-06-20.160605.json	https://neuroglancer-demo.appspot.com/#!gs://flyem-user-links/short/2023-06-20.155514.json	https://neuroglancer-demo.appspot.com/#!gs://flyem-user-links/short/2023-06-20.160055.json		DM3	DPMpm2	PDM03	41	43	0	720575940622713897,720575940614515398,720575940629902206,720575940626356648,720575940629947704,720575940621382405,720575940613327358,720575940637369909,720575940615499314,720575940610642289,720575940636063204,720575940627140551,720575940605589681,720575940613442215,720575940617334299,720575940643356320,720575940612855505,720575940628374906,720575940638474147,720575940611784726,720575940609718990,…	720575940637934141,720575940619296365,720575940637558618,720575940618704043,720575940625528638,720575940619489857,720575940621076144,720575940614336443,720575940629839171,720575940608065987,720575940634978935,720575940628530487,720575940625093528,720575940604195360,720575940620932317,720575940627357968,720575940621034078,720575940627634929,720575940638082638,720575940629604695,720575940634081272,…	T2
DM3_CX_d2	DPMpm2_CX_d2		0	4	4	https://ngl.flywire.ai/?json_url=https://globalv1.flywire-daf.com/nglstate/6350587954200576	https://ngl.flywire.ai/?json_url=https://globalv1.flywire-daf.com/nglstate/4685503314001920	https://ngl.flywire.ai/?json_url=https://globalv1.flywire-daf.com/nglstate/4616714446700544		https://neuroglancer-demo.appspot.com/#!gs://flyem-user-links/short/2023-06-20.160607.json	https://neuroglancer-demo.appspot.com/#!gs://flyem-user-links/short/2023-06-20.155515.json	https://neuroglancer-demo.appspot.com/#!gs://flyem-user-links/short/2023-06-20.160057.json		DM3	DPMpm2	PDM03	51	51	0	720575940618928981,720575940629078828,720575940627618801,720575940611216099,720575940605135038,720575940628141818,720575940619715568,720575940603048108,720575940625968792,720575940604612832,720575940618746491,720575940634365807,720575940626806026,720575940629605996,720575940624827834,720575940628827586,720575940619095632,720575940603549868,720575940605020448,720575940628376364,720575940633262783,…	720575940621956317,720575940627807994,720575940658101889,720575940634313071,720575940631166637,720575940624282430,720575940637330142,720575940610894450,720575940618129355,720575940630590255,720575940628789626,720575940622810697,720575940624656446,720575940621260936,720575940622476682,720575940626291204,720575940612465960,720575940638078835,720575940623171315,720575940631973587,720575940628381952,…	T2
DM3_CX_p	DPMpm2_CX_p		0	5	5	https://ngl.flywire.ai/?json_url=https://globalv1.flywire-daf.com/nglstate/5031999104352256	https://ngl.flywire.ai/?json_url=https://globalv1.flywire-daf.com/nglstate/5742614353543168	https://ngl.flywire.ai/?json_url=https://globalv1.flywire-daf.com/nglstate/5549434106544128		https://neuroglancer-demo.appspot.com/#!gs://flyem-user-links/short/2023-06-20.160609.json	https://neuroglancer-demo.appspot.com/#!gs://flyem-user-links/short/2023-06-20.155518.json	https://neuroglancer-demo.appspot.com/#!gs://flyem-user-links/short/2023-06-20.160058.json		DM3	DPMpm2	PDM03	108	110	0	720575940618694638,720575940621255011,720575940636271706,720575940620142196,720575940624612912,720575940612973096,720575940622805798,720575940622940967,720575940630020409,720575940623751176,720575940629712727,720575940619069093,720575940626119240,720575940628375166,720575940629864259,720575940614055180,720575940638890192,720575940612828926,720575940630016249,720575940618146901,720575940629008079,…	720575940616299348,720575940624166949,720575940645202467,720575940627669886,720575940631996620,720575940626666857,720575940606615561,720575940627666793,720575940618348760,720575940620476843,720575940628552826,720575940633054874,720575940638494416,720575940626469909,720575940613497490,720575940613760927,720575940633135455,720575940627306124,720575940638846080,720575940620649292,720575940616728038,…	T2
DM3_CX_v	DPMpm2_CX_v		0	6	6	https://ngl.flywire.ai/?json_url=https://globalv1.flywire-daf.com/nglstate/5811403220844544	https://ngl.flywire.ai/?json_url=https://globalv1.flywire-daf.com/nglstate/5582302392352768	https://ngl.flywire.ai/?json_url=https://globalv1.flywire-daf.com/nglstate/6203265567948800		https://neuroglancer-demo.appspot.com/#!gs://flyem-user-links/short/2023-06-20.160610.json	https://neuroglancer-demo.appspot.com/#!gs://flyem-user-links/short/2023-06-20.155519.json	https://neuroglancer-demo.appspot.com/#!gs://flyem-user-links/short/2023-06-20.160100.json		DM3	DPMpm2	PDM03	43	41	0	720575940610249426,720575940626894588,720575940624274276,720575940621132065,720575940616884765,720575940636260442,720575940616136733,720575940609536120,720575940621499004,720575940645405060,720575940635869541,720575940614853535,720575940617068066,720575940620443764,720575940633815800,720575940628789698,720575940627852226,720575940623540007,720575940629272850,720575940622265525,720575940613388753,…	720575940606597724,720575940604518944,720575940630410321,720575940618858837,720575940612712401,720575940612692963,720575940614920379,720575940637906803,720575940621478861,720575940619469488,720575940611376882,720575940614735558,720575940626923029,720575940634036159,720575940618875886,720575940624082725,720575940619087013,720575940621276952,720575940627460337,720575940619114689,720575940625013144,…	T2
DM3__prim	DPMpm2__prim		0	3	4	https://ngl.flywire.ai/?json_url=https://globalv1.flywire-daf.com/nglstate/5571570904858624	https://ngl.flywire.ai/?json_url=https://globalv1.flywire-daf.com/nglstate/5248453267423232	https://ngl.flywire.ai/?json_url=https://globalv1.flywire-daf.com/nglstate/5179664400121856		https://neuroglancer-demo.appspot.com/#!gs://flyem-user-links/short/2023-06-20.160612.json	https://neuroglancer-demo.appspot.com/#!gs://flyem-user-links/short/2023-06-20.155521.json	https://neuroglancer-demo.appspot.com/#!gs://flyem-user-links/short/2023-06-20.160101.json		DM3	DPMpm2	PDM23	3	3	0	720575940605824945,720575940627048847,720575940622132095	720575940630013143,720575940629593755,720575940621854563	part_of_lineage
DM3_dorso_lateral	DPMpm2_dorso_lateral		0	5	5	https://ngl.flywire.ai/?json_url=https://globalv1.flywire-daf.com/nglstate/5318308628791296	https://ngl.flywire.ai/?json_url=https://globalv1.flywire-daf.com/nglstate/6395957304360960	https://ngl.flywire.ai/?json_url=https://globalv1.flywire-daf.com/nglstate/5393908483751936		https://neuroglancer-demo.appspot.com/#!gs://flyem-user-links/short/2023-06-20.160613.json	https://neuroglancer-demo.appspot.com/#!gs://flyem-user-links/short/2023-06-20.155523.json	https://neuroglancer-demo.appspot.com/#!gs://flyem-user-links/short/2023-06-20.160103.json		DM3	DPMpm2	PDM06	63	63	0	720575940639160920,720575940613581378,720575940622701508,720575940625523640,720575940612111894,720575940631051851,720575940628757110,720575940627476721,720575940605721801,720575940613388967,720575940625606192,720575940637335262,720575940625523896,720575940618272379,720575940639308752,720575940628001512,720575940622783752,720575940619798911,720575940603974880,720575940634400631,720575940627600783,…	720575940636696286,720575940610290162,720575940615904802,720575940614640031,720575940610208354,720575940622525192,720575940649182841,720575940627596806,720575940641286797,720575940639642531,720575940613866390,720575940623451829,720575940615430587,720575940614485927,720575940621720837,720575940638045929,720575940614364578,720575940624990501,720575940627062683,720575940628479964,720575940638734158,…	T2
DM3_dorso_medial	DPMpm2_dorso_medial		0	4	4	https://ngl.flywire.ai/?json_url=https://globalv1.flywire-daf.com/nglstate/5978803731955712	https://ngl.flywire.ai/?json_url=https://globalv1.flywire-daf.com/nglstate/5457578555342848	https://ngl.flywire.ai/?json_url=https://globalv1.flywire-daf.com/nglstate/6708202299195392		https://neuroglancer-demo.appspot.com/#!gs://flyem-user-links/short/2023-06-20.160615.json	https://neuroglancer-demo.appspot.com/#!gs://flyem-user-links/short/2023-06-20.155524.json	https://neuroglancer-demo.appspot.com/#!gs://flyem-user-links/short/2023-06-20.160105.json		DM3	DPMpm2	PDM22	30	29	0	720575940619369688,720575940616563668,720575940609930616,720575940638660597,720575940609936882,720575940624142333,720575940620511408,720575940627338058,720575940637435113,720575940615480610,720575940620654616,720575940628359631,720575940628369655,720575940622240183,720575940612973674,720575940618985894,720575940615816605,720575940608688942,720575940621616381,720575940622717420,720575940613481282,…	720575940605073342,720575940638161973,720575940624162597,720575940620658267,720575940621987335,720575940618571200,720575940621904823,720575940636226025,720575940634412407,720575940613327839,720575940628723834,720575940645678883,720575940617562072,720575940633959615,720575940637393215,720575940616181021,720575940631501779,720575940635641189,720575940618029396,720575940619647168,720575940635455351,…	T2
DM4_CX_d1	CM4_CX_d1		0	4	4	https://ngl.flywire.ai/?json_url=https://globalv1.flywire-daf.com/nglstate/6488138778148864	https://ngl.flywire.ai/?json_url=https://globalv1.flywire-daf.com/nglstate/6374353174265856	https://ngl.flywire.ai/?json_url=https://globalv1.flywire-daf.com/nglstate/5000160268517376		https://neuroglancer-demo.appspot.com/#!gs://flyem-user-links/short/2023-06-20.160617.json	https://neuroglancer-demo.appspot.com/#!gs://flyem-user-links/short/2023-06-20.155526.json	https://neuroglancer-demo.appspot.com/#!gs://flyem-user-links/short/2023-06-20.160106.json		DM4	CM4	PDM04	50	50	0	720575940611851506,720575940629964856,720575940636868186,720575940628493572,720575940628720079,720575940609870798,720575940631470893,720575940616829481,720575940627831657,720575940637745853,720575940623306168,720575940610733235,720575940623815155,720575940626529276,720575940616828201,720575940615985449,720575940613829535,720575940623784231,720575940626901322,720575940620020694,720575940638617166,…	720575940624045607,720575940625195353,720575940620473889,720575940614417606,720575940604064958,720575940626902602,720575940626315207,720575940625590653,720575940638185331,720575940609989070,720575940653652129,720575940613158142,720575940654158497,720575940622315914,720575940621128063,720575940630558751,720575940613372127,720575940621512291,720575940629047547,720575940638678131,720575940610477425,…	T2
DM4_CX_d2	CM4_CX_d2		0	4	4	https://ngl.flywire.ai/?json_url=https://globalv1.flywire-daf.com/nglstate/6675334013386752	https://ngl.flywire.ai/?json_url=https://globalv1.flywire-daf.com/nglstate/5825664500367360	https://ngl.flywire.ai/?json_url=https://globalv1.flywire-daf.com/nglstate/4615879184613376		https://neuroglancer-demo.appspot.com/#!gs://flyem-user-links/short/2023-06-20.160618.json	https://neuroglancer-demo.appspot.com/#!gs://flyem-user-links/short/2023-06-20.155527.json	https://neuroglancer-demo.appspot.com/#!gs://flyem-user-links/short/2023-06-20.160108.json		DM4	CM4	PDM04	56	56	0	720575940631327819,720575940604120236,720575940627602814,720575940631132985,720575940616828969,720575940606646962,720575940623293116,720575940623404109,720575940633738903,720575940637251918,720575940624704601,720575940617736827,720575940619129766,720575940632824511,720575940637773475,720575940612876962,720575940630993581,720575940616813858,720575940620496972,720575940637475561,720575940626612073,…	720575940625493604,720575940638678616,720575940638385024,720575940634580335,720575940636151012,720575940623977104,720575940634343007,720575940605648306,720575940617968286,720575940628066519,720575940623220919,720575940636046426,720575940627460849,720575940637142837,720575940624802435,720575940626382076,720575940620695423,720575940630087235,720575940625485843,720575940625226014,720575940618553793,…	T2
DM4_CX_d3	CM4_CX_d3		0	4	4	https://ngl.flywire.ai/?json_url=https://globalv1.flywire-daf.com/nglstate/5600903425949696	https://ngl.flywire.ai/?json_url=https://globalv1.flywire-daf.com/nglstate/6726803332792320	https://ngl.flywire.ai/?json_url=https://globalv1.flywire-daf.com/nglstate/6559992104615936		https://neuroglancer-demo.appspot.com/#!gs://flyem-user-links/short/2023-06-20.160620.json	https://neuroglancer-demo.appspot.com/#!gs://flyem-user-links/short/2023-06-20.155529.json	https://neuroglancer-demo.appspot.com/#!gs://flyem-user-links/short/2023-06-20.160110.json		DM4	CM4	PDM04	52	49	0	720575940634046399,720575940629757496,720575940627902967,720575940627675121,720575940617585638,720575940624417052,720575940627901687,720575940620669110,720575940628194895,720575940633484188,720575940626992145,720575940620419354,720575940626682384,720575940618038869,720575940605384882,720575940619578352,720575940614013382,720575940631696353,720575940606723081,720575940628008442,720575940610420633,…	720575940625962152,720575940624307518,720575940617773865,720575940620339438,720575940628708624,720575940610704078,720575940643658532,720575940628206391,720575940619025232,720575940619271344,720575940628342743,720575940609002360,720575940614017534,720575940617934576,720575940623154407,720575940611176362,720575940639693008,720575940624295096,720575940631589919,720575940637519165,720575940626060419,…	T2
DM4_CX_p	CM4_CX_p		0	4	4	https://ngl.flywire.ai/?json_url=https://globalv1.flywire-daf.com/nglstate/5038164555071488	https://ngl.flywire.ai/?json_url=https://globalv1.flywire-daf.com/nglstate/4795890684395520	https://ngl.flywire.ai/?json_url=https://globalv1.flywire-daf.com/nglstate/5921790591238144		https://neuroglancer-demo.appspot.com/#!gs://flyem-user-links/short/2023-06-20.160621.json	https://neuroglancer-demo.appspot.com/#!gs://flyem-user-links/short/2023-06-20.155531.json	https://neuroglancer-demo.appspot.com/#!gs://flyem-user-links/short/2023-06-20.160111.json		DM4	CM4	PDM04	65	62	0	720575940617961526,720575940621167496,720575940634309565,720575940635814512,720575940631724717,720575940633946045,720575940621800586,720575940638845648,720575940624039370,720575940619056705,720575940627385031,720575940636923108,720575940626858831,720575940625346362,720575940644786228,720575940613714430,720575940644607011,720575940605379506,720575940614002143,720575940613412258,720575940607263068,…	720575940628307706,720575940615682955,720575940618774352,720575940626800400,720575940634360056,720575940618437979,720575940631614675,720575940628630011,720575940625683077,720575940638081870,720575940605890434,720575940615782841,720575940624852057,720575940625009182,720575940623474412,720575940623022315,720575940610612337,720575940630852300,720575940628003739,720575940633015452,720575940626856041,…	T2
DM4_CX_v	CM4_CX_v		0	4	4	https://ngl.flywire.ai/?json_url=https://globalv1.flywire-daf.com/nglstate/5358840637816832	https://ngl.flywire.ai/?json_url=https://globalv1.flywire-daf.com/nglstate/4634640432234496	https://ngl.flywire.ai/?json_url=https://globalv1.flywire-daf.com/nglstate/5415853778534400		https://neuroglancer-demo.appspot.com/#!gs://flyem-user-links/short/2023-06-20.160623.json	https://neuroglancer-demo.appspot.com/#!gs://flyem-user-links/short/2023-06-20.155532.json	https://neuroglancer-demo.appspot.com/#!gs://flyem-user-links/short/2023-06-20.160113.json		DM4	CM4	PDM04	53	55	0	720575940613552018,720575940618627377,720575940610615269,720575940628763002,720575940615661661,720575940628171051,720575940621598954,720575940603747360,720575940627526376,720575940628242220,720575940616599360,720575940638542936,720575940627029254,720575940635911396,720575940628048428,720575940638086528,720575940618248869,720575940625609810,720575940615484633,720575940627648299,720575940628806607,…	720575940642855328,720575940624692773,720575940621712166,720575940638060632,720575940626897148,720575940620554740,720575940627667984,720575940602800608,720575940608147413,720575940624738234,720575940615916957,720575940639812304,720575940629846841,720575940615098683,720575940629399287,720575940612710184,720575940604786889,720575940628182722,720575940643498788,720575940611947235,720575940603238828,…	T2
DM4__prim	CM4__prim		0	4	3	https://ngl.flywire.ai/?json_url=https://globalv1.flywire-daf.com/nglstate/5687855508619264	https://ngl.flywire.ai/?json_url=https://globalv1.flywire-daf.com/nglstate/6114482327650304	https://ngl.flywire.ai/?json_url=https://globalv1.flywire-daf.com/nglstate/5031974878052352		https://neuroglancer-demo.appspot.com/#!gs://flyem-user-links/short/2023-06-20.160625.json	https://neuroglancer-demo.appspot.com/#!gs://flyem-user-links/short/2023-06-20.155534.json	https://neuroglancer-demo.appspot.com/#!gs://flyem-user-links/short/2023-06-20.160115.json		DM4	CM4	PDM04	3	3	0	720575940645057828,720575940645909300,720575940641679245	720575940613999766,720575940631537735,720575940627761162	part_of_lineage
DM4_dorsal	CM4_dorsal		0	4	4	https://ngl.flywire.ai/?json_url=https://globalv1.flywire-daf.com/nglstate/6091574112944128	https://ngl.flywire.ai/?json_url=https://globalv1.flywire-daf.com/nglstate/6305564306964480	https://ngl.flywire.ai/?json_url=https://globalv1.flywire-daf.com/nglstate/4988582420807680		https://neuroglancer-demo.appspot.com/#!gs://flyem-user-links/short/2023-06-20.160626.json	https://neuroglancer-demo.appspot.com/#!gs://flyem-user-links/short/2023-06-20.155536.json	https://neuroglancer-demo.appspot.com/#!gs://flyem-user-links/short/2023-06-20.160116.json		DM4	CM4	PDM09	99	100	0	720575940630901719,720575940620356545,720575940617211353,720575940625649214,720575940626043966,720575940628948299,720575940616071563,720575940621880831,720575940629160759,720575940628017923,720575940636997744,720575940616419701,720575940621742038,720575940644053796,720575940619743152,720575940618911646,720575940635630703,720575940634643391,720575940615876436,720575940621643773,720575940609768345,…	720575940625949212,720575940605307936,720575940620212206,720575940633813856,720575940615772390,720575940633440482,720575940628392747,720575940623917287,720575940626732560,720575940619514049,720575940621999228,720575940646310947,720575940604005088,720575940612464867,720575940619290465,720575940615772134,720575940608616131,720575940619705771,720575940615503803,720575940612796438,720575940613000243,…	T2
DM4_ventral	CM4_ventral		0	5	5	https://ngl.flywire.ai/?json_url=https://globalv1.flywire-daf.com/nglstate/4966978290712576	https://ngl.flywire.ai/?json_url=https://globalv1.flywire-daf.com/nglstate/6126060175360000	https://ngl.flywire.ai/?json_url=https://globalv1.flywire-daf.com/nglstate/6092878197555200		https://neuroglancer-demo.appspot.com/#!gs://flyem-user-links/short/2023-06-20.160628.json	https://neuroglancer-demo.appspot.com/#!gs://flyem-user-links/short/2023-06-20.155537.json	https://neuroglancer-demo.appspot.com/#!gs://flyem-user-links/short/2023-06-20.160118.json		DM4	CM4	PVM04	72	70	0	720575940621621347,720575940632679727,720575940611880050,720575940637023966,720575940606482524,720575940625313338,720575940622516874,720575940619807732,720575940610136538,720575940630241071,720575940628156154,720575940612732050,720575940635968942,720575940622793668,720575940615550905,720575940639736272,720575940613453479,720575940624192560,720575940623024909,720575940628259919,720575940631679201,…	720575940640238032,720575940603032748,720575940621159969,720575940612557479,720575940620118150,720575940630747596,720575940614102434,720575940658986881,720575940622648556,720575940621283934,720575940630313035,720575940613255391,720575940636001166,720575940615466333,720575940614661749,720575940631388589,720575940624246730,720575940625244426,720575940619403629,720575940638624701,720575940631530124,…	T2
DM5_central	CM1_central		0	4	4	https://ngl.flywire.ai/?json_url=https://globalv1.flywire-daf.com/nglstate/4527780077240320	https://ngl.flywire.ai/?json_url=https://globalv1.flywire-daf.com/nglstate/5124905555197952	https://ngl.flywire.ai/?json_url=https://globalv1.flywire-daf.com/nglstate/4943213070647296		https://neuroglancer-demo.appspot.com/#!gs://flyem-user-links/short/2023-06-20.160629.json	https://neuroglancer-demo.appspot.com/#!gs://flyem-user-links/short/2023-06-20.155539.json	https://neuroglancer-demo.appspot.com/#!gs://flyem-user-links/short/2023-06-20.160119.json		DM5	CM1	PVM03	48	48	0	720575940621176837,720575940619441345,720575940618825552,720575940633683737,720575940610237646,720575940632398915,720575940616812342,720575940623261481,720575940618510552,720575940630379428,720575940635477902,720575940617720577,720575940616032605,720575940616815424,720575940618522561,720575940627362792,720575940636441200,720575940621409916,720575940618641542,720575940622215935,720575940623496009,…	720575940623553260,720575940619575345,720575940626032917,720575940629212887,720575940626041346,720575940633227545,720575940620567045,720575940619554725,720575940605322674,720575940623672653,720575940637935011,720575940611895449,720575940610239608,720575940619242305,720575940611422486,720575940616287515,720575940628245647,720575940627259722,720575940621385752,720575940642687904,720575940631653540,…	T2
DM5_ventral	CM1_ventral		0	4	4	https://ngl.flywire.ai/?json_url=https://globalv1.flywire-daf.com/nglstate/5563110221938688	https://ngl.flywire.ai/?json_url=https://globalv1.flywire-daf.com/nglstate/5760540339077120	https://ngl.flywire.ai/?json_url=https://globalv1.flywire-daf.com/nglstate/6069112977489920		https://neuroglancer-demo.appspot.com/#!gs://flyem-user-links/short/2023-06-20.160631.json	https://neuroglancer-demo.appspot.com/#!gs://flyem-user-links/short/2023-06-20.155541.json	https://neuroglancer-demo.appspot.com/#!gs://flyem-user-links/short/2023-06-20.160121.json		DM5	CM1	PVM06	51	50	0	720575940628781527,720575940620119023,720575940615939796,720575940611332325,720575940628048999,720575940632652002,720575940626654041,720575940643940900,720575940632703388,720575940622085258,720575940628213303,720575940618884289,720575940605274825,720575940636707391,720575940637303871,720575940619087269,720575940614361868,720575940612111843,720575940615684582,720575940633117591,720575940629249239,…	720575940618201173,720575940624045460,720575940630151030,720575940639234293,720575940617616177,720575940632977378,720575940628021815,720575940627631178,720575940616458309,720575940618444864,720575940621601574,720575940624403914,720575940618486721,720575940633783904,720575940616301083,720575940629613775,720575940637783155,720575940634635406,720575940611177946,720575940630694968,720575940611734370,…	T2
DM6_IbSpsP	CM3_IbSpsP		0	4	2	https://ngl.flywire.ai/?json_url=https://globalv1.flywire-daf.com/nglstate/4542763431362560	https://ngl.flywire.ai/?json_url=https://globalv1.flywire-daf.com/nglstate/4712166336757760	https://ngl.flywire.ai/?json_url=https://globalv1.flywire-daf.com/nglstate/6114294221504512		https://neuroglancer-demo.appspot.com/#!gs://flyem-user-links/short/2023-06-20.160633.json	https://neuroglancer-demo.appspot.com/#!gs://flyem-user-links/short/2023-06-20.155543.json	https://neuroglancer-demo.appspot.com/#!gs://flyem-user-links/short/2023-06-20.160123.json		DM6	CM3	PDM21	13	17	0	720575940605726642,720575940639622272,720575940614326782,720575940626998769,720575940619928917,720575940622736713,720575940628631612,720575940622620296,720575940611375001,720575940643814344,720575940625262108,720575940616458821,720575940625213898	720575940638919485,720575940620250996,720575940610255458,720575940606301874,720575940626794257,720575940624773148,720575940632996307,720575940632977633,720575940627523102,720575940618608213,720575940613757855,720575940617041974,720575940621283760,720575940623375595,720575940613869974,720575940622028253,720575940635784560	T2
DM6__prim	CM3__prim		0	8	8	https://ngl.flywire.ai/?json_url=https://globalv1.flywire-daf.com/nglstate/4913200308944896	https://ngl.flywire.ai/?json_url=https://globalv1.flywire-daf.com/nglstate/6655828150976512	https://ngl.flywire.ai/?json_url=https://globalv1.flywire-daf.com/nglstate/5197590385655808		https://neuroglancer-demo.appspot.com/#!gs://flyem-user-links/short/2023-06-20.160634.json	https://neuroglancer-demo.appspot.com/#!gs://flyem-user-links/short/2023-06-20.155545.json	https://neuroglancer-demo.appspot.com/#!gs://flyem-user-links/short/2023-06-20.160124.json		DM6	CM3	PVM09	15	13	0	720575940623260201,720575940619843311,720575940623358099,720575940634407520,720575940640002256,720575940625875402,720575940636065972,720575940631751736,720575940619845547,720575940630746309,720575940622760682,720575940608140380,720575940613948834,720575940608312924,720575940611388565	720575940640039040,720575940628705271,720575940620552308,720575940628287400,720575940636924479,720575940614355167,720575940622244991,720575940628762371,720575940605583136,720575940621424993,720575940623807672,720575940621595888,720575940616616331	part_of_lineage
DM6_central1	CM3_central1		0	4	4	https://ngl.flywire.ai/?json_url=https://globalv1.flywire-daf.com/nglstate/4730404755996672	https://ngl.flywire.ai/?json_url=https://globalv1.flywire-daf.com/nglstate/6250805462040576	https://ngl.flywire.ai/?json_url=https://globalv1.flywire-daf.com/nglstate/5529928244133888		https://neuroglancer-demo.appspot.com/#!gs://flyem-user-links/short/2023-06-20.160636.json	https://neuroglancer-demo.appspot.com/#!gs://flyem-user-links/short/2023-06-20.155547.json	https://neuroglancer-demo.appspot.com/#!gs://flyem-user-links/short/2023-06-20.160126.json		DM6	CM3	PVM05	71	72	0	720575940624945438,720575940636962101,720575940618706112,720575940645821748,720575940625742681,720575940619571614,720575940629840655,720575940630641731,720575940621331405,720575940646572084,720575940634061167,720575940635445360,720575940622821363,720575940623720935,720575940619856222,720575940606229513,720575940612895135,720575940636267236,720575940618261451,720575940627710763,720575940620382088,…	720575940628686595,720575940619403201,720575940619619675,720575940640090576,720575940632698519,720575940629643003,720575940622247861,720575940617606616,720575940651434998,720575940625111354,720575940632803375,720575940628571130,720575940636289599,720575940623101109,720575940622836460,720575940617833419,720575940615199325,720575940623383590,720575940625911556,720575940628602220,720575940618995510,…	T2
DM6_central2	CM3_central2		0	4	4	https://ngl.flywire.ai/?json_url=https://globalv1.flywire-daf.com/nglstate/6689010128781312	https://ngl.flywire.ai/?json_url=https://globalv1.flywire-daf.com/nglstate/6164064461914112	https://ngl.flywire.ai/?json_url=https://globalv1.flywire-daf.com/nglstate/4898189423411200		https://neuroglancer-demo.appspot.com/#!gs://flyem-user-links/short/2023-06-20.160638.json	https://neuroglancer-demo.appspot.com/#!gs://flyem-user-links/short/2023-06-20.155549.json	https://neuroglancer-demo.appspot.com/#!gs://flyem-user-links/short/2023-06-20.160127.json		DM6	CM3	PVM09	14	14	0	720575940641278965,720575940616946065,720575940625420986,720575940632495135,720575940609695683,720575940635709541,720575940631608623,720575940629701881,720575940623992317,720575940633643233,720575940624152051,720575940635552948,720575940632469964,720575940633131512	720575940622324991,720575940622669971,720575940641148405,720575940623682195,720575940623619050,720575940622933130,720575940635115887,720575940621475610,720575940627683588,720575940617868249,720575940611934706,720575940614619282,720575940631483695,720575940631122191	T2
DM6_dorso_lateral	CM3_dorso_lateral		0	4	4	https://ngl.flywire.ai/?json_url=https://globalv1.flywire-daf.com/nglstate/6484740544659456	https://ngl.flywire.ai/?json_url=https://globalv1.flywire-daf.com/nglstate/5551532374228992	https://ngl.flywire.ai/?json_url=https://globalv1.flywire-daf.com/nglstate/6541753685377024		https://neuroglancer-demo.appspot.com/#!gs://flyem-user-links/short/2023-06-20.160639.json	https://neuroglancer-demo.appspot.com/#!gs://flyem-user-links/short/2023-06-20.155551.json	https://neuroglancer-demo.appspot.com/#!gs://flyem-user-links/short/2023-06-20.160129.json		DM6	CM3	PDM08	87	87	0	720575940611502309,720575940605068576,720575940631597905,720575940618978645,720575940617250845,720575940646547764,720575940622102709,720575940615586705,720575940616155933,720575940624293564,720575940648807289,720575940613846284,720575940617326481,720575940627087364,720575940616150299,720575940631854137,720575940629784376,720575940624456947,720575940626690200,720575940633803711,720575940611800291,…	720575940629232322,720575940638117248,720575940631373869,720575940639428515,720575940604860873,720575940603854182,720575940629588736,720575940637932120,720575940622186509,720575940620834669,720575940629282575,720575940629430546,720575940616640576,720575940615892002,720575940636111735,720575940630385915,720575940608370371,720575940622229005,720575940639710928,720575940615527517,720575940612105139,…	T2
DM6_dorso_medial	CM3_dorso_medial		0	4	4	https://ngl.flywire.ai/?json_url=https://globalv1.flywire-daf.com/nglstate/5653679984082944	https://ngl.flywire.ai/?json_url=https://globalv1.flywire-daf.com/nglstate/6444208535633920	https://ngl.flywire.ai/?json_url=https://globalv1.flywire-daf.com/nglstate/5601114508492800		https://neuroglancer-demo.appspot.com/#!gs://flyem-user-links/short/2023-06-20.160641.json	https://neuroglancer-demo.appspot.com/#!gs://flyem-user-links/short/2023-06-20.155553.json	https://neuroglancer-demo.appspot.com/#!gs://flyem-user-links/short/2023-06-20.160130.json		DM6	CM3	PDM21	32	33	0	720575940630849325,720575940624065038,720575940630748876,720575940625520165,720575940623325437,720575940612079795,720575940625144604,720575940631911905,720575940617978526,720575940619972205,720575940616973313,720575940642860192,720575940618745424,720575940637066352,720575940624172873,720575940629187962,720575940617343389,720575940608702475,720575940626469898,720575940619598757,720575940620156326,…	720575940619111846,720575940625968515,720575940618317120,720575940622651656,720575940633676479,720575940628386942,720575940628386686,720575940619322221,720575940616819345,720575940629552633,720575940604499744,720575940612053106,720575940643153824,720575940615897062,720575940651558646,720575940637804915,720575940644492055,720575940618995541,720575940613605698,720575940622610726,720575940626793871,…	T2
DM6_posterior	CM3_posterior		0	4	4	https://ngl.flywire.ai/?json_url=https://globalv1.flywire-daf.com/nglstate/5236274057183232	https://ngl.flywire.ai/?json_url=https://globalv1.flywire-daf.com/nglstate/6157899011194880	https://ngl.flywire.ai/?json_url=https://globalv1.flywire-daf.com/nglstate/6519808390594560		https://neuroglancer-demo.appspot.com/#!gs://flyem-user-links/short/2023-06-20.160642.json	https://neuroglancer-demo.appspot.com/#!gs://flyem-user-links/short/2023-06-20.155555.json	https://neuroglancer-demo.appspot.com/#!gs://flyem-user-links/short/2023-06-20.160132.json		DM6	CM3	PVM10	152	153	0	720575940618995792,720575940634362719,720575940639122640,720575940619478036,720575940615121662,720575940638665705,720575940632842707,720575940621324927,720575940645345134,720575940621383629,720575940623160102,720575940611716249,720575940633204575,720575940606688779,720575940621790284,720575940607673730,720575940648980857,720575940630372470,720575940616256795,720575940631224889,720575940631546169,…	720575940612921325,720575940654085281,720575940611102577,720575940626443526,720575940626083983,720575940606083529,720575940613746079,720575940631984610,720575940626663174,720575940624885250,720575940629547026,720575940613251178,720575940637570014,720575940630504775,720575940625038488,720575940630742476,720575940625044738,720575940612665494,720575940627189071,720575940623580604,720575940619069605,…	T2
DM6_ventral	CM3_ventral		0	4	4	https://ngl.flywire.ai/?json_url=https://globalv1.flywire-daf.com/nglstate/5506163024068608	https://ngl.flywire.ai/?json_url=https://globalv1.flywire-daf.com/nglstate/4658551429529600	https://ngl.flywire.ai/?json_url=https://globalv1.flywire-daf.com/nglstate/6677432281071616		https://neuroglancer-demo.appspot.com/#!gs://flyem-user-links/short/2023-06-20.160644.json	https://neuroglancer-demo.appspot.com/#!gs://flyem-user-links/short/2023-06-20.155557.json	https://neuroglancer-demo.appspot.com/#!gs://flyem-user-links/short/2023-06-20.160134.json		DM6	CM3	PVM07	63	65	0	720575940610724466,720575940621260643,720575940617979472,720575940627392079,720575940628967153,720575940635037176,720575940622043357,720575940619540416,720575940611848874,720575940628277308,720575940625938831,720575940622050328,720575940609004920,720575940636082936,720575940628954362,720575940660228737,720575940630893869,720575940631297810,720575940638064256,720575940621587850,720575940617520785,…	720575940626190504,720575940619449520,720575940618199023,720575940637150798,720575940612638866,720575940626489477,720575940613120618,720575940617802289,720575940617167262,720575940625750098,720575940629055227,720575940622044381,720575940633398123,720575940607983627,720575940606970377,720575940636111935,720575940614870066,720575940605238914,720575940628992207,720575940626238972,720575940635353445,…	T2
EBa1	DALv2		0	4	4	https://ngl.flywire.ai/?json_url=https://globalv1.flywire-daf.com/nglstate/4636738699919360	https://ngl.flywire.ai/?json_url=https://globalv1.flywire-daf.com/nglstate/4978872196005888	https://ngl.flywire.ai/?json_url=https://globalv1.flywire-daf.com/nglstate/6024089330253824		https://neuroglancer-demo.appspot.com/#!gs://flyem-user-links/short/2023-06-20.160646.json	https://neuroglancer-demo.appspot.com/#!gs://flyem-user-links/short/2023-06-20.155559.json	https://neuroglancer-demo.appspot.com/#!gs://flyem-user-links/short/2023-06-20.160135.json		EBa1	DALv2	AVM07	222	224	0	720575940618045986,720575940638594768,720575940626336381,720575940629585602,720575940621065677,720575940619368308,720575940637487593,720575940619436342,720575940616946662,720575940622991252,720575940627109202,720575940616296763,720575940605124482,720575940620010405,720575940631900697,720575940626610960,720575940639209461,720575940618711791,720575940626034777,720575940616134939,720575940618732782,…	720575940621748970,720575940638544317,720575940619084909,720575940633237402,720575940610107797,720575940603919537,720575940636090687,720575940619931046,720575940634270911,720575940632656941,720575940630569272,720575940632118343,720575940612880382,720575940623559974,720575940634169439,720575940629259023,720575940643429655,720575940630348140,720575940621905869,720575940622609299,720575940623297038,…	H
EBp1 (Ito)		This small clone reported only by Ito et al. 2013 includes several types of ExR neurons (ExR1, ExR7, ExR8, likely ExR2) that we believe are generated by DM4 (Hulse et al., 2021, doi: 10.1007/s00359-023-01616-y; Kandimalla et al. 2023, doi: 10.1007/s00359-023-01616-y).
FLAa1	BAla4		0	6	6	https://ngl.flywire.ai/?json_url=https://globalv1.flywire-daf.com/nglstate/5762638606761984	https://ngl.flywire.ai/?json_url=https://globalv1.flywire-daf.com/nglstate/6323490292498432	https://ngl.flywire.ai/?json_url=https://globalv1.flywire-daf.com/nglstate/5262714546946048		https://neuroglancer-demo.appspot.com/#!gs://flyem-user-links/short/2023-06-20.160647.json	https://neuroglancer-demo.appspot.com/#!gs://flyem-user-links/short/2023-06-20.155600.json	https://neuroglancer-demo.appspot.com/#!gs://flyem-user-links/short/2023-06-20.160137.json		FLAa1	BAla4	AVM21	16	14	0	720575940620123631,720575940631527016,720575940622932164,720575940604021425,720575940636310414,720575940632681367,720575940627822729,720575940625490532,720575940626433641,720575940618573528,720575940631940377,720575940658863489,720575940642241224,720575940630881337,720575940626363261,720575940620746478	720575940617141365,720575940632273325,720575940633634785,720575940622369549,720575940617089281,720575940628445399,720575940645542276,720575940628063479,720575940618642054,720575940623228430,720575940609037432,720575940628659650,720575940624758361,720575940633308371	H
FLAa2	BAmas1		0	4	4	https://ngl.flywire.ai/?json_url=https://globalv1.flywire-daf.com/nglstate/5090730030661632	https://ngl.flywire.ai/?json_url=https://globalv1.flywire-daf.com/nglstate/6039100215787520	https://ngl.flywire.ai/?json_url=https://globalv1.flywire-daf.com/nglstate/6216629937504256		https://neuroglancer-demo.appspot.com/#!gs://flyem-user-links/short/2023-06-20.160649.json	https://neuroglancer-demo.appspot.com/#!gs://flyem-user-links/short/2023-06-20.155602.json	https://neuroglancer-demo.appspot.com/#!gs://flyem-user-links/short/2023-06-20.160139.json		FLAa2	BAmas1		95	98	0	720575940633292057,720575940639293312,720575940623579371,720575940640443533,720575940614026193,720575940626146052,720575940617854676,720575940623231527,720575940623001480,720575940621252468,720575940626452879,720575940639697827,720575940659170433,720575940616872337,720575940621282486,720575940609729649,720575940643191575,720575940634776511,720575940623905719,720575940622509565,720575940610199665,…	720575940628017563,720575940618670296,720575940616554708,720575940620348125,720575940629137196,720575940624688642,720575940606311772,720575940628079742,720575940629058391,720575940643041992,720575940633993623,720575940618763686,720575940613071313,720575940619191687,720575940630061942,720575940627770628,720575940623989245,720575940630165007,720575940623752741,720575940615950109,720575940623696136,…	H
FLAa3	BAmas2		0	4	4	https://ngl.flywire.ai/?json_url=https://globalv1.flywire-daf.com/nglstate/5036833652080640	https://ngl.flywire.ai/?json_url=https://globalv1.flywire-daf.com/nglstate/4843430578487296	https://ngl.flywire.ai/?json_url=https://globalv1.flywire-daf.com/nglstate/5856304662839296		https://neuroglancer-demo.appspot.com/#!gs://flyem-user-links/short/2023-06-20.160651.json	https://neuroglancer-demo.appspot.com/#!gs://flyem-user-links/short/2023-06-20.155605.json	https://neuroglancer-demo.appspot.com/#!gs://flyem-user-links/short/2023-06-20.160140.json		FLAa3	BAmas2		53	53	0	720575940634195039,720575940640204752,720575940628337307,720575940610179790,720575940625721610,720575940635895774,720575940610568305,720575940626649098,720575940628121399,720575940628610174,720575940634724494,720575940617425947,720575940622602025,720575940615210508,720575940605156384,720575940611672746,720575940644528163,720575940620441821,720575940631539667,720575940633873007,720575940613775825,…	720575940627466746,720575940623320649,720575940620201084,720575940615792523,720575940632879842,720575940616098644,720575940644966452,720575940607466435,720575940624078484,720575940608903122,720575940630247784,720575940617206139,720575940615716753,720575940628121143,720575940616044834,720575940625960360,720575940642715040,720575940618115669,720575940620156513,720575940631993415,720575940632733792,…	H
LALa1_anterior	BAlp2_anterior		0	4	4	https://ngl.flywire.ai/?json_url=https://globalv1.flywire-daf.com/nglstate/6727014415335424	https://ngl.flywire.ai/?json_url=https://globalv1.flywire-daf.com/nglstate/4615134569824256	https://ngl.flywire.ai/?json_url=https://globalv1.flywire-daf.com/nglstate/5969330485329920		https://neuroglancer-demo.appspot.com/#!gs://flyem-user-links/short/2023-06-20.160652.json	https://neuroglancer-demo.appspot.com/#!gs://flyem-user-links/short/2023-06-20.155606.json	https://neuroglancer-demo.appspot.com/#!gs://flyem-user-links/short/2023-06-20.160142.json		LALa1	BAlp2	AVL09	89	93	0	720575940614669707,720575940624273957,720575940631008396,720575940646237060,720575940625926677,720575940614383426,720575940620652301,720575940614239547,720575940619038400,720575940638209085,720575940633394283,720575940633192985,720575940609715524,720575940621935543,720575940627398984,720575940630423082,720575940623212213,720575940626383635,720575940617760158,720575940636083319,720575940616507865,…	720575940619846310,720575940628691260,720575940631126083,720575940628071939,720575940639819509,720575940620789213,720575940610357458,720575940634136767,720575940614220269,720575940621460115,720575940630926354,720575940635932272,720575940614562271,720575940611034586,720575940636928090,720575940611293554,720575940616138653,720575940638215502,720575940630848323,720575940624462850,720575940615137681,…	H(NT)
LALa1_posterior	BAlp2_posterior		0	4	4	https://ngl.flywire.ai/?json_url=https://globalv1.flywire-daf.com/nglstate/5461139376832512	https://ngl.flywire.ai/?json_url=https://globalv1.flywire-daf.com/nglstate/6388614453788672	https://ngl.flywire.ai/?json_url=https://globalv1.flywire-daf.com/nglstate/5476150262366208		https://neuroglancer-demo.appspot.com/#!gs://flyem-user-links/short/2023-06-20.160654.json	https://neuroglancer-demo.appspot.com/#!gs://flyem-user-links/short/2023-06-20.155609.json	https://neuroglancer-demo.appspot.com/#!gs://flyem-user-links/short/2023-06-20.160144.json		LALa1	BAlp2	AVL09	83	85	0	720575940608433091,720575940642354120,720575940629149527,720575940621895718,720575940624250405,720575940633335487,720575940614460127,720575940617307165,720575940618936011,720575940637920317,720575940615840913,720575940611549810,720575940630038991,720575940620188582,720575940610826645,720575940628599036,720575940621390761,720575940641704077,720575940637643453,720575940630039895,720575940625642554,…	720575940638827573,720575940608455875,720575940627406635,720575940627708203,720575940621035144,720575940619598964,720575940620197759,720575940616232349,720575940619574720,720575940620774388,720575940619390400,720575940628769402,720575940612205938,720575940645664644,720575940611295146,720575940615945558,720575940612489768,720575940635762094,720575940634361195,720575940638789720,720575940604731838,…	H(NT)
LALv1_dorsal	BAmv1_dorsal		0	4	4	https://ngl.flywire.ai/?json_url=https://globalv1.flywire-daf.com/nglstate/5741034476666880	https://ngl.flywire.ai/?json_url=https://globalv1.flywire-daf.com/nglstate/4655153196040192	https://ngl.flywire.ai/?json_url=https://globalv1.flywire-daf.com/nglstate/5178084523245568		https://neuroglancer-demo.appspot.com/#!gs://flyem-user-links/short/2023-06-20.160656.json	https://neuroglancer-demo.appspot.com/#!gs://flyem-user-links/short/2023-06-20.155610.json	https://neuroglancer-demo.appspot.com/#!gs://flyem-user-links/short/2023-06-20.160145.json		LALv1	BAmv1	AVM08	86	85	0	720575940615921803,720575940639861301,720575940643346336,720575940613429314,720575940620702061,720575940645498500,720575940616824118,720575940625636964,720575940613550495,720575940614020002,720575940611550701,720575940616400704,720575940643697175,720575940631638073,720575940629750138,720575940624102670,720575940612107762,720575940616545793,720575940637674915,720575940629836611,720575940625649726,…	720575940617225565,720575940625604098,720575940623861479,720575940616922395,720575940633057762,720575940631863583,720575940632223132,720575940623808526,720575940607938517,720575940616752852,720575940610603214,720575940629229586,720575940636129758,720575940621369694,720575940629830651,720575940648742777,720575940619707728,720575940610095322,720575940612330154,720575940614906251,720575940634488939,…	H
LALv1_ventral	BAmv1_ventral		0	4	4	https://ngl.flywire.ai/?json_url=https://globalv1.flywire-daf.com/nglstate/5781053102882816	https://ngl.flywire.ai/?json_url=https://globalv1.flywire-daf.com/nglstate/6162733558923264	https://ngl.flywire.ai/?json_url=https://globalv1.flywire-daf.com/nglstate/5199688653340672		https://neuroglancer-demo.appspot.com/#!gs://flyem-user-links/short/2023-06-20.160657.json	https://neuroglancer-demo.appspot.com/#!gs://flyem-user-links/short/2023-06-20.155612.json	https://neuroglancer-demo.appspot.com/#!gs://flyem-user-links/short/2023-06-20.160147.json		LALv1	BAmv1	AVM08	97	97	0	720575940617671896,720575940633625524,720575940613848557,720575940624324708,720575940619590326,720575940631799343,720575940626441003,720575940629072762,720575940619211361,720575940613199279,720575940626258690,720575940642134216,720575940646682676,720575940614212263,720575940609607890,720575940612442419,720575940616823862,720575940621729770,720575940620167201,720575940629929273,720575940612307921,…	720575940626571602,720575940617997396,720575940627946795,720575940642061709,720575940628722284,720575940647708537,720575940605114754,720575940624008521,720575940628599516,720575940620263088,720575940620555696,720575940611997146,720575940630922413,720575940612975853,720575940620336154,720575940631645009,720575940617471813,720575940634807708,720575940626067964,720575940606680450,720575940620849869,…	H
LB0_anterior	LB0_anterior		3	0	0	https://ngl.flywire.ai/?json_url=https://globalv1.flywire-daf.com/nglstate/4916115408945152			https://ngl.flywire.ai/?json_url=https://globalv1.flywire-daf.com/nglstate/5541822149427200	https://neuroglancer-demo.appspot.com/#!gs://flyem-user-links/short/2023-06-20.160659.json			https://neuroglancer-demo.appspot.com/#!gs://flyem-user-links/short/2023-06-20.155349.json	LB0	LB0		0	0	57			part_of_lineage
LB0_posterior	LB0_posterior		4	0	0	https://ngl.flywire.ai/?json_url=https://globalv1.flywire-daf.com/nglstate/4981239570235392			https://ngl.flywire.ai/?json_url=https://globalv1.flywire-daf.com/nglstate/6632062930911232	https://neuroglancer-demo.appspot.com/#!gs://flyem-user-links/short/2023-06-20.160700.json			https://neuroglancer-demo.appspot.com/#!gs://flyem-user-links/short/2023-06-20.155351.json	LB0	LB0		0	0	4			part_of_lineage
LB12	LB12		0	2	2	https://ngl.flywire.ai/?json_url=https://globalv1.flywire-daf.com/nglstate/5293354709417984	https://ngl.flywire.ai/?json_url=https://globalv1.flywire-daf.com/nglstate/4809255053950976	https://ngl.flywire.ai/?json_url=https://globalv1.flywire-daf.com/nglstate/5935154960793600		https://neuroglancer-demo.appspot.com/#!gs://flyem-user-links/short/2023-06-20.160702.json	https://neuroglancer-demo.appspot.com/#!gs://flyem-user-links/short/2023-06-20.155614.json	https://neuroglancer-demo.appspot.com/#!gs://flyem-user-links/short/2023-06-20.160148.json		LB12	LB12		50	49	0	720575940612804606,720575940623222712,720575940637424547,720575940642027464,720575940625314058,720575940647964281,720575940621325034,720575940633041503,720575940615679282,720575940617922439,720575940618876830,720575940618698411,720575940637678653,720575940633201400,720575940612586151,720575940616076917,720575940624229925,720575940615957663,720575940632573887,720575940622925972,720575940621909739,…	720575940612014131,720575940614843275,720575940611462885,720575940626229337,720575940637660733,720575940626278129,720575940639088216,720575940643817888,720575940622681864,720575940653053601,720575940610348458,720575940619928346,720575940632041247,720575940639201443,720575940634864026,720575940626187014,720575940622042603,720575940619847039,720575940614840715,720575940612698287,720575940627850622,…	H/L
LB19	LB19		0	5	5	https://ngl.flywire.ai/?json_url=https://globalv1.flywire-daf.com/nglstate/6325588560183296	https://ngl.flywire.ai/?json_url=https://globalv1.flywire-daf.com/nglstate/6157874784894976	https://ngl.flywire.ai/?json_url=https://globalv1.flywire-daf.com/nglstate/6583478462185472		https://neuroglancer-demo.appspot.com/#!gs://flyem-user-links/short/2023-06-20.160704.json	https://neuroglancer-demo.appspot.com/#!gs://flyem-user-links/short/2023-06-20.155616.json	https://neuroglancer-demo.appspot.com/#!gs://flyem-user-links/short/2023-06-20.160150.json		LB19	LB19		55	54	0	720575940627402058,720575940633535328,720575940621368858,720575940616347478,720575940628469508,720575940618299216,720575940619993776,720575940624699454,720575940613043939,720575940619259558,720575940628869392,720575940626521213,720575940607820739,720575940629460524,720575940636049636,720575940616605441,720575940606878386,720575940627565059,720575940619869605,720575940629201372,720575940622994275,…	720575940624539993,720575940628911671,720575940623936304,720575940631424047,720575940620533126,720575940637548260,720575940627465032,720575940618816054,720575940612317107,720575940642571208,720575940634595951,720575940628069904,720575940630364367,720575940615280470,720575940639654352,720575940614400443,720575940639630325,720575940618424405,720575940624581875,720575940628134555,720575940626104522,…	H/L
LB23	LB23		0	4	4	https://ngl.flywire.ai/?json_url=https://globalv1.flywire-daf.com/nglstate/5218103149461504	https://ngl.flywire.ai/?json_url=https://globalv1.flywire-daf.com/nglstate/4753891113566208	https://ngl.flywire.ai/?json_url=https://globalv1.flywire-daf.com/nglstate/5668663338205184		https://neuroglancer-demo.appspot.com/#!gs://flyem-user-links/short/2023-06-20.160705.json	https://neuroglancer-demo.appspot.com/#!gs://flyem-user-links/short/2023-06-20.155618.json	https://neuroglancer-demo.appspot.com/#!gs://flyem-user-links/short/2023-06-20.160152.json		LB23	LB23		22	21	0	720575940626295396,720575940623164429,720575940631327483,720575940619161936,720575940605673830,720575940627820104,720575940622225800,720575940618058667,720575940618786798,720575940631021220,720575940623436285,720575940613432360,720575940636078990,720575940647034676,720575940619608625,720575940632057570,720575940621009773,720575940632634532,720575940643482734,720575940623206349,720575940612387434,…	720575940616853853,720575940634683237,720575940621355759,720575940631977291,720575940634948014,720575940604705312,720575940622102154,720575940621220998,720575940615946713,720575940632836947,720575940647561524,720575940622042373,720575940627444234,720575940638092634,720575940628590312,720575940632105100,720575940611163610,720575940618961857,720575940634617952,720575940623193549,720575940621628582	H/L
LB3	LB3		0	2	2	https://ngl.flywire.ai/?json_url=https://globalv1.flywire-daf.com/nglstate/6042015315787776	https://ngl.flywire.ai/?json_url=https://globalv1.flywire-daf.com/nglstate/4918213676630016	https://ngl.flywire.ai/?json_url=https://globalv1.flywire-daf.com/nglstate/5784451336372224		https://neuroglancer-demo.appspot.com/#!gs://flyem-user-links/short/2023-06-20.160707.json	https://neuroglancer-demo.appspot.com/#!gs://flyem-user-links/short/2023-06-20.155619.json	https://neuroglancer-demo.appspot.com/#!gs://flyem-user-links/short/2023-06-20.160153.json		LB3	LB3		172	175	0	720575940611768803,720575940643524808,720575940632041676,720575940606425522,720575940646100020,720575940619797382,720575940627032851,720575940616002516,720575940615384150,720575940611400470,720575940606720969,720575940625686538,720575940619869121,720575940630157635,720575940615430230,720575940653167777,720575940629034583,720575940621539113,720575940619753126,720575940620148092,720575940613389162,…	720575940625711626,720575940620249471,720575940606185090,720575940629729084,720575940627415399,720575940613118826,720575940617199424,720575940617216576,720575940618922411,720575940638203881,720575940619556176,720575940613529395,720575940631621843,720575940627574921,720575940628506871,720575940635242126,720575940634326172,720575940604396209,720575940613849962,720575940620863820,720575940630326479,…	H/L
LB3__prim	LB3__prim		0	4	4	https://ngl.flywire.ai/?json_url=https://globalv1.flywire-daf.com/nglstate/5105713384783872	https://ngl.flywire.ai/?json_url=https://globalv1.flywire-daf.com/nglstate/5838066243600384	https://ngl.flywire.ai/?json_url=https://globalv1.flywire-daf.com/nglstate/5551344268083200		https://neuroglancer-demo.appspot.com/#!gs://flyem-user-links/short/2023-06-20.160708.json	https://neuroglancer-demo.appspot.com/#!gs://flyem-user-links/short/2023-06-20.155621.json	https://neuroglancer-demo.appspot.com/#!gs://flyem-user-links/short/2023-06-20.160155.json		LB3	LB3		9	9	0	720575940617325654,720575940611965593,720575940639268771,720575940628785468,720575940638745141,720575940614643350,720575940622667303,720575940616695099,720575940615564959	720575940632607948,720575940633992346,720575940608770313,720575940607446281,720575940626993950,720575940622650582,720575940625847810,720575940630521292,720575940624450352	part_of_lineage
LB5	LB5		0	2	2	https://ngl.flywire.ai/?json_url=https://globalv1.flywire-daf.com/nglstate/6303984430088192	https://ngl.flywire.ai/?json_url=https://globalv1.flywire-daf.com/nglstate/5275116290179072	https://ngl.flywire.ai/?json_url=https://globalv1.flywire-daf.com/nglstate/6107139477078016		https://neuroglancer-demo.appspot.com/#!gs://flyem-user-links/short/2023-06-20.160710.json	https://neuroglancer-demo.appspot.com/#!gs://flyem-user-links/short/2023-06-20.155623.json	https://neuroglancer-demo.appspot.com/#!gs://flyem-user-links/short/2023-06-20.160157.json		LB5	LB5		72	69	0	720575940606720265,720575940636748095,720575940633007073,720575940638597283,720575940639037016,720575940613649150,720575940629598935,720575940628046635,720575940606676572,720575940632900503,720575940620026864,720575940634844408,720575940621149709,720575940611496165,720575940619414321,720575940630772547,720575940645859972,720575940605703456,720575940631595603,720575940625795091,720575940630718511,…	720575940637742150,720575940614753653,720575940616615453,720575940603944382,720575940622466027,720575940639177891,720575940624273149,720575940629663596,720575940624222205,720575940609425874,720575940638557312,720575940632508627,720575940618503504,720575940614223154,720575940615076162,720575940621701846,720575940624454221,720575940624817470,720575940630640804,720575940625137497,720575940626519704,…	H/L
LB6	LB6		0	2	2	https://ngl.flywire.ai/?json_url=https://globalv1.flywire-daf.com/nglstate/5683716527489024	https://ngl.flywire.ai/?json_url=https://globalv1.flywire-daf.com/nglstate/4551224114282496	https://ngl.flywire.ai/?json_url=https://globalv1.flywire-daf.com/nglstate/4527991159783424		https://neuroglancer-demo.appspot.com/#!gs://flyem-user-links/short/2023-06-20.160712.json	https://neuroglancer-demo.appspot.com/#!gs://flyem-user-links/short/2023-06-20.155625.json	https://neuroglancer-demo.appspot.com/#!gs://flyem-user-links/short/2023-06-20.160158.json		LB6	LB6		52	53	0	720575940628487153,720575940624154604,720575940612805118,720575940632161311,720575940638175558,720575940629828407,720575940650535670,720575940619944513,720575940636462682,720575940635839845,720575940627236629,720575940636098367,720575940622806247,720575940617249254,720575940609844117,720575940631498925,720575940630569413,720575940620595883,720575940627303699,720575940614959675,720575940616548416,…	720575940619905916,720575940619196848,720575940634525303,720575940626993694,720575940639802685,720575940603786686,720575940620815896,720575940606441941,720575940610322040,720575940622352764,720575940611225237,720575940630712493,720575940621021278,720575940619862720,720575940615385798,720575940624234242,720575940613814971,720575940640422016,720575940617689816,720575940626639259,720575940622786317,…	H/L
LB7	LB7		0	4	4	https://ngl.flywire.ai/?json_url=https://globalv1.flywire-daf.com/nglstate/5653891066626048	https://ngl.flywire.ai/?json_url=https://globalv1.flywire-daf.com/nglstate/5741779091456000	https://ngl.flywire.ai/?json_url=https://globalv1.flywire-daf.com/nglstate/4690221041975296		https://neuroglancer-demo.appspot.com/#!gs://flyem-user-links/short/2023-06-20.160713.json	https://neuroglancer-demo.appspot.com/#!gs://flyem-user-links/short/2023-06-20.155627.json	https://neuroglancer-demo.appspot.com/#!gs://flyem-user-links/short/2023-06-20.160200.json		LB7	LB7		80	81	0	720575940615659521,720575940614181585,720575940622929193,720575940647478148,720575940623899082,720575940629965708,720575940624882151,720575940621340710,720575940616130646,720575940630990533,720575940618427156,720575940638094911,720575940637849822,720575940622965757,720575940622805700,720575940630033913,720575940614682274,720575940620915224,720575940618086535,720575940639539840,720575940621599604,…	720575940620804566,720575940612058543,720575940632626402,720575940639159797,720575940625187940,720575940621700789,720575940610091955,720575940619169950,720575940639159029,720575940626296339,720575940606856405,720575940615821981,720575940631627551,720575940631051065,720575940614156703,720575940614478658,720575940632574946,720575940624374334,720575940626189657,720575940619806128,720575940633340953,…	H/L
LB7__prim	LB7__prim		0	5	5	https://ngl.flywire.ai/?json_url=https://globalv1.flywire-daf.com/nglstate/4896609546534912	https://ngl.flywire.ai/?json_url=https://globalv1.flywire-daf.com/nglstate/6667722056269824	https://ngl.flywire.ai/?json_url=https://globalv1.flywire-daf.com/nglstate/5594924831473664		https://neuroglancer-demo.appspot.com/#!gs://flyem-user-links/short/2023-06-20.160715.json	https://neuroglancer-demo.appspot.com/#!gs://flyem-user-links/short/2023-06-20.155629.json	https://neuroglancer-demo.appspot.com/#!gs://flyem-user-links/short/2023-06-20.160201.json		LB7	LB7		23	23	0	720575940624675988,720575940635608312,720575940639512192,720575940616298171,720575940631693354,720575940648188548,720575940644968302,720575940622066390,720575940632029496,720575940615653170,720575940623776491,720575940627002776,720575940608716809,720575940627828552,720575940632681636,720575940623253235,720575940623566788,720575940634915691,720575940631283267,720575940622516941,720575940605658033,…	720575940626813502,720575940611905177,720575940624378556,720575940631742381,720575940630649448,720575940622154266,720575940628417280,720575940631072587,720575940638201919,720575940634939292,720575940625641402,720575940660236673,720575940616504977,720575940620304110,720575940618514043,720575940614581502,720575940655013281,720575940617588258,720575940619378123,720575940623381286,720575940631153194,…	part_of_lineage
LHa1	BLAd1		0	3	3	https://ngl.flywire.ai/?json_url=https://globalv1.flywire-daf.com/nglstate/5528624159522816	https://ngl.flywire.ai/?json_url=https://globalv1.flywire-daf.com/nglstate/6401016197021696	https://ngl.flywire.ai/?json_url=https://globalv1.flywire-daf.com/nglstate/5544189523656704		https://neuroglancer-demo.appspot.com/#!gs://flyem-user-links/short/2023-06-20.160716.json	https://neuroglancer-demo.appspot.com/#!gs://flyem-user-links/short/2023-06-20.155631.json	https://neuroglancer-demo.appspot.com/#!gs://flyem-user-links/short/2023-06-20.160203.json		LHa1	BLAd1	ADL13	69	69	0	720575940635545848,720575940628023882,720575940620707750,720575940619511345,720575940625703114,720575940620482182,720575940620051079,720575940608116316,720575940622428167,720575940627077714,720575940611498389,720575940605992369,720575940627946106,720575940623223283,720575940630587410,720575940620129671,720575940614092753,720575940623106952,720575940609905220,720575940623548493,720575940632378788,…	720575940619662445,720575940630367196,720575940639725885,720575940631461674,720575940632205639,720575940629548794,720575940629720958,720575940614125378,720575940635015615,720575940632817709,720575940621911813,720575940631751628,720575940638075967,720575940621014625,720575940619160559,720575940610993362,720575940612266419,720575940629661306,720575940614955670,720575940623567082,720575940630352379,…	H(NT)
LHa1_posterior		The LHa1 clone reported by Yu et al. 2013 includes a posterior tract that we cannot identify in FAFB.
LHa2	BLVa1		0	4	4	https://ngl.flywire.ai/?json_url=https://globalv1.flywire-daf.com/nglstate/5120766574067712	https://ngl.flywire.ai/?json_url=https://globalv1.flywire-daf.com/nglstate/5372205007372288	https://ngl.flywire.ai/?json_url=https://globalv1.flywire-daf.com/nglstate/5479065362366464		https://neuroglancer-demo.appspot.com/#!gs://flyem-user-links/short/2023-06-20.160718.json	https://neuroglancer-demo.appspot.com/#!gs://flyem-user-links/short/2023-06-20.155632.json	https://neuroglancer-demo.appspot.com/#!gs://flyem-user-links/short/2023-06-20.160205.json		LHa2	BLVa1	ADL04	92	92	0	720575940635013311,720575940620382400,720575940628934403,720575940623273254,720575940635175023,720575940631193106,720575940631459385,720575940617154939,720575940608461251,720575940630931919,720575940637696858,720575940639368270,720575940615828923,720575940614662517,720575940630618711,720575940625694512,720575940624348168,720575940620239013,720575940605039788,720575940623950261,720575940627724431,…	720575940613066536,720575940639183805,720575940609880900,720575940616565365,720575940621371252,720575940637241566,720575940638096959,720575940627679306,720575940608987605,720575940608974549,720575940635114591,720575940627627029,720575940627682280,720575940610895826,720575940630603884,720575940623572664,720575940615448642,720575940620775645,720575940614474663,720575940616484438,720575940626012709,…	H(NT)
LHa3	BLVa2		0	4	4	https://ngl.flywire.ai/?json_url=https://globalv1.flywire-daf.com/nglstate/6720824738316288	https://ngl.flywire.ai/?json_url=https://globalv1.flywire-daf.com/nglstate/5599783605501952	https://ngl.flywire.ai/?json_url=https://globalv1.flywire-daf.com/nglstate/5090941113204736		https://neuroglancer-demo.appspot.com/#!gs://flyem-user-links/short/2023-06-20.160720.json	https://neuroglancer-demo.appspot.com/#!gs://flyem-user-links/short/2023-06-20.155634.json	https://neuroglancer-demo.appspot.com/#!gs://flyem-user-links/short/2023-06-20.160206.json		LHa3	BLVa2	ADL10	89	92	0	720575940639181365,720575940624649964,720575940621225852,720575940620474188,720575940618834017,720575940623498634,720575940629242386,720575940612439761,720575940614464167,720575940639264245,720575940615076213,720575940634513838,720575940623871502,720575940620104572,720575940631433954,720575940611751731,720575940639676019,720575940621336873,720575940620842996,720575940612361106,720575940613212050,…	720575940609885742,720575940612920434,720575940611775973,720575940635280632,720575940618893633,720575940613288871,720575940619133387,720575940622352425,720575940630281687,720575940621003617,720575940617984340,720575940627224719,720575940627121436,720575940612506595,720575940615955910,720575940621372630,720575940611902450,720575940631045151,720575940613222818,720575940626966033,720575940616156347,…	H(NT)
LHa4 (Ito)		This may be LHa2 but with the positions of cell bodies shifted, which is common for lineages located laterally due to the growth of the optic lobe during metamorphosis.
LHd1	DPLd		0	5	5	https://ngl.flywire.ai/?json_url=https://globalv1.flywire-daf.com/nglstate/6654524066365440	https://ngl.flywire.ai/?json_url=https://globalv1.flywire-daf.com/nglstate/6725683512344576	https://ngl.flywire.ai/?json_url=https://globalv1.flywire-daf.com/nglstate/6587039283675136		https://neuroglancer-demo.appspot.com/#!gs://flyem-user-links/short/2023-06-20.160721.json	https://neuroglancer-demo.appspot.com/#!gs://flyem-user-links/short/2023-06-20.155636.json	https://neuroglancer-demo.appspot.com/#!gs://flyem-user-links/short/2023-06-20.160208.json		LHd1	DPLd	ADL17	62	61	0	720575940614919062,720575940614082962,720575940611007586,720575940607546635,720575940638023396,720575940620054663,720575940614710203,720575940649748857,720575940624752898,720575940619456961,720575940611292339,720575940631254802,720575940611119578,720575940638607779,720575940638626630,720575940625803408,720575940619870190,720575940629523706,720575940646911284,720575940629460930,720575940620107399,…	720575940641686925,720575940619048533,720575940634684055,720575940630579961,720575940636607118,720575940621689584,720575940632689235,720575940612534681,720575940646624900,720575940622071849,720575940624039944,720575940611253746,720575940627842308,720575940637145828,720575940625681850,720575940628853118,720575940626006458,720575940608604427,720575940613242605,720575940611909861,720575940629604601,…	H(NT)
LHd2	DPLm2		0	2	2	https://ngl.flywire.ai/?json_url=https://globalv1.flywire-daf.com/nglstate/6246666480910336	https://ngl.flywire.ai/?json_url=https://globalv1.flywire-daf.com/nglstate/5178829138034688	https://ngl.flywire.ai/?json_url=https://globalv1.flywire-daf.com/nglstate/5594949057773568		https://neuroglancer-demo.appspot.com/#!gs://flyem-user-links/short/2023-06-20.160723.json	https://neuroglancer-demo.appspot.com/#!gs://flyem-user-links/short/2023-06-20.155637.json	https://neuroglancer-demo.appspot.com/#!gs://flyem-user-links/short/2023-06-20.160210.json		LHd2	DPLm2	PDL13	81	78	0	720575940633144312,720575940635498394,720575940609850436,720575940619506823,720575940632271405,720575940610369378,720575940623911354,720575940624914108,720575940633090515,720575940620825108,720575940619914837,720575940609777198,720575940631160972,720575940624200336,720575940620408353,720575940609931128,720575940634697573,720575940632282449,720575940625976394,720575940617495441,720575940618038301,…	720575940617259387,720575940606641538,720575940611739285,720575940633614818,720575940607891979,720575940626143550,720575940613211055,720575940610514478,720575940616605579,720575940619547953,720575940619927893,720575940612374501,720575940632259887,720575940614478230,720575940623131528,720575940634492011,720575940636301431,720575940639661939,720575940627174931,720575940630902991,720575940629534714,…	H(NT)
LHl1	BLD4		0	2	2	https://ngl.flywire.ai/?json_url=https://globalv1.flywire-daf.com/nglstate/4993641313468416	https://ngl.flywire.ai/?json_url=https://globalv1.flywire-daf.com/nglstate/6344003056304128	https://ngl.flywire.ai/?json_url=https://globalv1.flywire-daf.com/nglstate/4757451935055872		https://neuroglancer-demo.appspot.com/#!gs://flyem-user-links/short/2023-06-20.160725.json	https://neuroglancer-demo.appspot.com/#!gs://flyem-user-links/short/2023-06-20.155639.json	https://neuroglancer-demo.appspot.com/#!gs://flyem-user-links/short/2023-06-20.160211.json		LHl1	BLD4	ADL01	86	85	0	720575940632790753,720575940632832301,720575940624187133,720575940628256763,720575940636705502,720575940621339399,720575940626108689,720575940615781307,720575940617470932,720575940616303105,720575940620062633,720575940612403427,720575940623444676,720575940608891605,720575940617911041,720575940619061999,720575940620552539,720575940611538126,720575940630353682,720575940608629973,720575940609014370,…	720575940628847867,720575940615917580,720575940633033567,720575940638144745,720575940631710860,720575940614666658,720575940628942842,720575940612109786,720575940610933458,720575940624754919,720575940620639982,720575940620462686,720575940638148224,720575940648711033,720575940603683505,720575940625685296,720575940628489516,720575940622085146,720575940629283659,720575940622959851,720575940637172201,…	H/L
LHl2_dorsal	DPLal2_dorsal		0	4	4	https://ngl.flywire.ai/?json_url=https://globalv1.flywire-daf.com/nglstate/4954799080472576	https://ngl.flywire.ai/?json_url=https://globalv1.flywire-daf.com/nglstate/6231613291626496	https://ngl.flywire.ai/?json_url=https://globalv1.flywire-daf.com/nglstate/5883351841898496		https://neuroglancer-demo.appspot.com/#!gs://flyem-user-links/short/2023-06-20.160726.json	https://neuroglancer-demo.appspot.com/#!gs://flyem-user-links/short/2023-06-20.155640.json	https://neuroglancer-demo.appspot.com/#!gs://flyem-user-links/short/2023-06-20.160213.json		LHl2	DPLal2	ADL15	75	72	0	720575940614525078,720575940611455766,720575940612132826,720575940620985332,720575940620660207,720575940629489212,720575940654932385,720575940615885766,720575940619420838,720575940614719634,720575940630037036,720575940615000426,720575940624602701,720575940614042178,720575940618972331,720575940639106613,720575940626482521,720575940629378903,720575940610427512,720575940633587552,720575940642478024,…	720575940608971221,720575940629354087,720575940628766480,720575940619841456,720575940630158396,720575940620265664,720575940609320004,720575940622247036,720575940629901819,720575940608623371,720575940629896764,720575940622775443,720575940631227343,720575940616849041,720575940624068284,720575940628342790,720575940608899797,720575940604714208,720575940620490075,720575940622607069,720575940620569197,…	H
LHl2_ventral	DPLal2_ventral		0	6	6	https://ngl.flywire.ai/?json_url=https://globalv1.flywire-daf.com/nglstate/4521801482764288	https://ngl.flywire.ai/?json_url=https://globalv1.flywire-daf.com/nglstate/6044113583472640	https://ngl.flywire.ai/?json_url=https://globalv1.flywire-daf.com/nglstate/6022509453377536		https://neuroglancer-demo.appspot.com/#!gs://flyem-user-links/short/2023-06-20.160728.json	https://neuroglancer-demo.appspot.com/#!gs://flyem-user-links/short/2023-06-20.155642.json	https://neuroglancer-demo.appspot.com/#!gs://flyem-user-links/short/2023-06-20.160214.json		LHl2	DPLal2	ADL21	44	43	0	720575940639806296,720575940630006735,720575940611690477,720575940631064387,720575940620203968,720575940641296525,720575940619075920,720575940633190355,720575940630695511,720575940618303296,720575940621547015,720575940622268597,720575940609032824,720575940613919126,720575940620362918,720575940623681063,720575940630008783,720575940629431299,720575940630925229,720575940636575662,720575940621821985,…	720575940628188471,720575940629670735,720575940626841752,720575940626252053,720575940614165398,720575940641137293,720575940627613801,720575940625340435,720575940623805223,720575940626800145,720575940617219412,720575940628884674,720575940622428374,720575940623092733,720575940642889508,720575940625468222,720575940614681238,720575940630001464,720575940630639724,720575940624634626,720575940629989996,…	H
LHl3	BLVa2b		0	4	4	https://ngl.flywire.ai/?json_url=https://globalv1.flywire-daf.com/nglstate/4613830485213184	https://ngl.flywire.ai/?json_url=https://globalv1.flywire-daf.com/nglstate/6677244174925824	https://ngl.flywire.ai/?json_url=https://globalv1.flywire-daf.com/nglstate/5221501382950912		https://neuroglancer-demo.appspot.com/#!gs://flyem-user-links/short/2023-06-20.160730.json	https://neuroglancer-demo.appspot.com/#!gs://flyem-user-links/short/2023-06-20.155644.json	https://neuroglancer-demo.appspot.com/#!gs://flyem-user-links/short/2023-06-20.160216.json		LHl3	BLVa2b	ADL24	14	15	0	720575940624890126,720575940620472454,720575940631248711,720575940621362548,720575940608589323,720575940602977248,720575940622977577,720575940621018977,720575940635840233,720575940614047890,720575940621374374,720575940619331157,720575940639124029,720575940617187421	720575940636531118,720575940630599161,720575940636526308,720575940636772014,720575940628694394,720575940622655197,720575940619506481,720575940619253809,720575940629676926,720575940620718318,720575940629232377,720575940630142007,720575940630979128,720575940636444558,720575940617942557	H/L
LHl4_dorsal	BLD1_dorsal		0	2	2	https://ngl.flywire.ai/?json_url=https://globalv1.flywire-daf.com/nglstate/5739730392055808	https://ngl.flywire.ai/?json_url=https://globalv1.flywire-daf.com/nglstate/5320401888477184	https://ngl.flywire.ai/?json_url=https://globalv1.flywire-daf.com/nglstate/4839291597357056		https://neuroglancer-demo.appspot.com/#!gs://flyem-user-links/short/2023-06-20.160731.json	https://neuroglancer-demo.appspot.com/#!gs://flyem-user-links/short/2023-06-20.155645.json	https://neuroglancer-demo.appspot.com/#!gs://flyem-user-links/short/2023-06-20.160217.json		LHl4	BLD1	ADL05	91	94	0	720575940631908712,720575940631766339,720575940612499609,720575940625686458,720575940608605705,720575940644545316,720575940630110263,720575940610915026,720575940635068255,720575940629675902,720575940624928574,720575940626792025,720575940629345639,720575940622612957,720575940621649136,720575940624459960,720575940625679408,720575940626961694,720575940631877688,720575940623093197,720575940628634191,…	720575940611598042,720575940616367105,720575940623291647,720575940615792946,720575940624520999,720575940626924035,720575940636473006,720575940632616908,720575940627315718,720575940639672192,720575940621224052,720575940646412323,720575940636524133,720575940621755124,720575940633680866,720575940625698096,720575940618886454,720575940608364124,720575940610762850,720575940629486530,720575940612504434,…	H
LHl4_posterior	BLD1_posterior		0	4	4	https://ngl.flywire.ai/?json_url=https://globalv1.flywire-daf.com/nglstate/6080698987315200	https://ngl.flywire.ai/?json_url=https://globalv1.flywire-daf.com/nglstate/6119541220311040	https://ngl.flywire.ai/?json_url=https://globalv1.flywire-daf.com/nglstate/4526660256792576		https://neuroglancer-demo.appspot.com/#!gs://flyem-user-links/short/2023-06-20.160733.json	https://neuroglancer-demo.appspot.com/#!gs://flyem-user-links/short/2023-06-20.155647.json	https://neuroglancer-demo.appspot.com/#!gs://flyem-user-links/short/2023-06-20.160219.json		LHl4	BLD1	PDL12	79	83	0	720575940613631998,720575940632323896,720575940628508103,720575940619954693,720575940628173623,720575940628653255,720575940634356587,720575940626911131,720575940620129961,720575940629158418,720575940626845203,720575940647287428,720575940630273910,720575940626535973,720575940612814498,720575940651076854,720575940639410384,720575940616936731,720575940635977306,720575940628631824,720575940622685210,…	720575940610747315,720575940618082949,720575940619141425,720575940616364405,720575940606077570,720575940638510680,720575940627111623,720575940610776818,720575940622010052,720575940625835928,720575940605113824,720575940632808519,720575940629950917,720575940622129449,720575940618444116,720575940635514548,720575940619772737,720575940617548869,720575940631368076,720575940626253086,720575940630593384,…	H
LHp1	BLP3_or_4		0	3	3	https://ngl.flywire.ai/?json_url=https://globalv1.flywire-daf.com/nglstate/5965191504199680	https://ngl.flywire.ai/?json_url=https://globalv1.flywire-daf.com/nglstate/5406380531908608	https://ngl.flywire.ai/?json_url=https://globalv1.flywire-daf.com/nglstate/4824238408073216		https://neuroglancer-demo.appspot.com/#!gs://flyem-user-links/short/2023-06-20.160734.json	https://neuroglancer-demo.appspot.com/#!gs://flyem-user-links/short/2023-06-20.155649.json	https://neuroglancer-demo.appspot.com/#!gs://flyem-user-links/short/2023-06-20.160221.json		LHp1	BLP3_or_4	PDL08	99	98	0	720575940629236291,720575940629044862,720575940622733133,720575940614953565,720575940624299412,720575940608956117,720575940628983119,720575940632273233,720575940630366684,720575940626492059,720575940639685437,720575940622195324,720575940620112007,720575940622090316,720575940614476967,720575940646508852,720575940620178141,720575940634663319,720575940638097983,720575940603492012,720575940625695280,…	720575940614103761,720575940623282175,720575940631758111,720575940624756723,720575940632099212,720575940614468007,720575940647472260,720575940624662764,720575940607471829,720575940624811499,720575940609171524,720575940607208882,720575940623064968,720575940629646974,720575940622674712,720575940638115817,720575940627631893,720575940633599201,720575940610045402,720575940632437412,720575940629044891,…	H(NT)
LHp2	DPLp1		0	4	4	https://ngl.flywire.ai/?json_url=https://globalv1.flywire-daf.com/nglstate/5983198129422336	https://ngl.flywire.ai/?json_url=https://globalv1.flywire-daf.com/nglstate/5402241550778368	https://ngl.flywire.ai/?json_url=https://globalv1.flywire-daf.com/nglstate/4591369349758976		https://neuroglancer-demo.appspot.com/#!gs://flyem-user-links/short/2023-06-20.160736.json	https://neuroglancer-demo.appspot.com/#!gs://flyem-user-links/short/2023-06-20.155650.json	https://neuroglancer-demo.appspot.com/#!gs://flyem-user-links/short/2023-06-20.160222.json		LHp2	DPLp1	PDL10,PDL14,PDL27	186	180	0	720575940657919873,720575940622476010,720575940622660535,720575940621740833,720575940634943344,720575940634630245,720575940627253510,720575940603673056,720575940629011703,720575940621457079,720575940628884854,720575940628584783,720575940623621157,720575940631898961,720575940616612313,720575940612582809,720575940624133925,720575940625596181,720575940625094684,720575940624314468,720575940635054687,…	720575940631172748,720575940631278417,720575940633372607,720575940629925207,720575940611594970,720575940640253403,720575940616386850,720575940623780872,720575940617480121,720575940619491828,720575940624473918,720575940624051760,720575940621558762,720575940624184905,720575940627784442,720575940626693884,720575940623719463,720575940632544543,720575940631319144,720575940623435517,720575940633886871,…	L
LHp3	CP5		0	3	3	https://ngl.flywire.ai/?json_url=https://globalv1.flywire-daf.com/nglstate/6532280438751232	https://ngl.flywire.ai/?json_url=https://globalv1.flywire-daf.com/nglstate/4936628172750848	https://ngl.flywire.ai/?json_url=https://globalv1.flywire-daf.com/nglstate/4627028475117568		https://neuroglancer-demo.appspot.com/#!gs://flyem-user-links/short/2023-06-20.160738.json	https://neuroglancer-demo.appspot.com/#!gs://flyem-user-links/short/2023-06-20.155652.json	https://neuroglancer-demo.appspot.com/#!gs://flyem-user-links/short/2023-06-20.160224.json		LHp3	CP5	PDL23	35	38	0	720575940607012482,720575940629568638,720575940623078861,720575940624306836,720575940630870871,720575940628171068,720575940659835265,720575940626394626,720575940628013898,720575940614113856,720575940628372123,720575940644545060,720575940612850538,720575940621729002,720575940620193752,720575940619593552,720575940625388848,720575940626441786,720575940617989588,720575940623631596,720575940617158868,…	720575940614707874,720575940630259783,720575940607053186,720575940628616044,720575940619876980,720575940621575462,720575940624497927,720575940624455911,720575940622164735,720575940659857025,720575940605602946,720575940610604100,720575940617147321,720575940614215830,720575940631732527,720575940604988518,720575940620098586,720575940612918898,720575940629709182,720575940618111261,720575940639219253,…	H(NT)
MD0__prim	MD0__prim		7	0	0	https://ngl.flywire.ai/?json_url=https://globalv1.flywire-daf.com/nglstate/6279373864828928			https://ngl.flywire.ai/?json_url=https://globalv1.flywire-daf.com/nglstate/5816120948817920	https://neuroglancer-demo.appspot.com/#!gs://flyem-user-links/short/2023-06-20.160739.json			https://neuroglancer-demo.appspot.com/#!gs://flyem-user-links/short/2023-06-20.155353.json	MD0	MD0		0	0	9			primary_lineage
MD3	MD3		0	3	3	https://ngl.flywire.ai/?json_url=https://globalv1.flywire-daf.com/nglstate/6216841020047360	https://ngl.flywire.ai/?json_url=https://globalv1.flywire-daf.com/nglstate/6431460644880384	https://ngl.flywire.ai/?json_url=https://globalv1.flywire-daf.com/nglstate/6604965269209088		https://neuroglancer-demo.appspot.com/#!gs://flyem-user-links/short/2023-06-20.160741.json	https://neuroglancer-demo.appspot.com/#!gs://flyem-user-links/short/2023-06-20.155653.json	https://neuroglancer-demo.appspot.com/#!gs://flyem-user-links/short/2023-06-20.160225.json		MD3	MD3		126	125	0	720575940621947653,720575940615424571,720575940660229505,720575940619056225,720575940619332944,720575940618155600,720575940624209968,720575940610624485,720575940622734106,720575940626552597,720575940634718839,720575940633714402,720575940632602316,720575940639625635,720575940610048558,720575940628029180,720575940622108933,720575940632187729,720575940627243539,720575940634574943,720575940622362109,…	720575940633774187,720575940626871025,720575940605298121,720575940636492358,720575940625699992,720575940618308811,720575940624437029,720575940604745346,720575940640652752,720575940621544216,720575940639198397,720575940625642012,720575940638922099,720575940621049053,720575940615753629,720575940612879010,720575940641832333,720575940627404035,720575940623542712,720575940615573365,720575940632256481,…	H/L
MD_SA1	MD_SA1		0	2	2	https://ngl.flywire.ai/?json_url=https://globalv1.flywire-daf.com/nglstate/5459559499956224	https://ngl.flywire.ai/?json_url=https://globalv1.flywire-daf.com/nglstate/5652560163635200	https://ngl.flywire.ai/?json_url=https://globalv1.flywire-daf.com/nglstate/5556591266889728		https://neuroglancer-demo.appspot.com/#!gs://flyem-user-links/short/2023-06-20.160743.json	https://neuroglancer-demo.appspot.com/#!gs://flyem-user-links/short/2023-06-20.155655.json	https://neuroglancer-demo.appspot.com/#!gs://flyem-user-links/short/2023-06-20.160227.json		MD_SA1	MD_SA1		36	41	0	720575940638360960,720575940629717370,720575940630995799,720575940623066893,720575940628119127,720575940622863287,720575940628680553,720575940605698080,720575940625978882,720575940604030566,720575940613456863,720575940627117193,720575940620778223,720575940605694240,720575940613527789,720575940621928453,720575940640224640,720575940618877531,720575940629098028,720575940617833265,720575940616497477,…	720575940627210502,720575940608475331,720575940629112258,720575940621013640,720575940623861962,720575940612470755,720575940611659378,720575940614393205,720575940617476379,720575940615330265,720575940623261675,720575940628684023,720575940635751269,720575940643703831,720575940618325302,720575940627047400,720575940625408796,720575940617819216,720575940625065805,720575940625304094,720575940620626011,…	H/L
MX0__prim	MX0__prim		4	0	0	https://ngl.flywire.ai/?json_url=https://globalv1.flywire-daf.com/nglstate/5089610210213888			https://ngl.flywire.ai/?json_url=https://globalv1.flywire-daf.com/nglstate/6670089430499328	https://neuroglancer-demo.appspot.com/#!gs://flyem-user-links/short/2023-06-20.160744.json			https://neuroglancer-demo.appspot.com/#!gs://flyem-user-links/short/2023-06-20.155355.json	MX0	MX0		0	0	22			primary_lineage
MX12	MX12		0	3	3	https://ngl.flywire.ai/?json_url=https://globalv1.flywire-daf.com/nglstate/5762450500616192	https://ngl.flywire.ai/?json_url=https://globalv1.flywire-daf.com/nglstate/5316841066987520	https://ngl.flywire.ai/?json_url=https://globalv1.flywire-daf.com/nglstate/5175011742580736		https://neuroglancer-demo.appspot.com/#!gs://flyem-user-links/short/2023-06-20.160746.json	https://neuroglancer-demo.appspot.com/#!gs://flyem-user-links/short/2023-06-20.155657.json	https://neuroglancer-demo.appspot.com/#!gs://flyem-user-links/short/2023-06-20.160229.json		MX12	MX12		46	48	0	720575940614129617,720575940641781133,720575940615958203,720575940605282406,720575940625642302,720575940637530084,720575940632178892,720575940626834698,720575940625253649,720575940631987364,720575940620017261,720575940622351996,720575940614588778,720575940627595772,720575940620149836,720575940621640885,720575940632303441,720575940617390641,720575940626399588,720575940628241628,720575940619751872,…	720575940626770057,720575940641282011,720575940618519454,720575940625872688,720575940604930481,720575940608078347,720575940624394498,720575940632302151,720575940622797244,720575940627814522,720575940634198926,720575940642926702,720575940637501784,720575940612019825,720575940635175263,720575940645866292,720575940620135645,720575940624484796,720575940644659236,720575940630221563,720575940608960722,…	H/L
MX12__prim	MX12__prim		0	4	4	https://ngl.flywire.ai/?json_url=https://globalv1.flywire-daf.com/nglstate/5647701389606912	https://ngl.flywire.ai/?json_url=https://globalv1.flywire-daf.com/nglstate/6602050169208832	https://ngl.flywire.ai/?json_url=https://globalv1.flywire-daf.com/nglstate/5517749033893888		https://neuroglancer-demo.appspot.com/#!gs://flyem-user-links/short/2023-06-20.160747.json	https://neuroglancer-demo.appspot.com/#!gs://flyem-user-links/short/2023-06-20.155658.json	https://neuroglancer-demo.appspot.com/#!gs://flyem-user-links/short/2023-06-20.160230.json		MX12	MX12		22	22	0	720575940630903291,720575940614909506,720575940611981029,720575940611697394,720575940616185531,720575940626557442,720575940629806974,720575940620879476,720575940620527830,720575940637209822,720575940630244060,720575940612376805,720575940630808827,720575940627285267,720575940633270497,720575940620805046,720575940623697898,720575940624980263,720575940627234069,720575940619077755,720575940619173534,…	720575940620668609,720575940618666142,720575940614186449,720575940624220925,720575940631705130,720575940628709019,720575940634229871,720575940614235323,720575940620297819,720575940629592567,720575940616471052,720575940625580988,720575940610258552,720575940624319124,720575940632835923,720575940628762471,720575940628306114,720575940612206810,720575940618405686,720575940645045527,720575940610001220,…	part_of_lineage
MX3	MX3		0	3	3	https://ngl.flywire.ai/?json_url=https://globalv1.flywire-daf.com/nglstate/6347401289793536	https://ngl.flywire.ai/?json_url=https://globalv1.flywire-daf.com/nglstate/6720848964616192	https://ngl.flywire.ai/?json_url=https://globalv1.flywire-daf.com/nglstate/4762251670061056		https://neuroglancer-demo.appspot.com/#!gs://flyem-user-links/short/2023-06-20.160749.json	https://neuroglancer-demo.appspot.com/#!gs://flyem-user-links/short/2023-06-20.155700.json	https://neuroglancer-demo.appspot.com/#!gs://flyem-user-links/short/2023-06-20.160232.json		MX3	MX3		124	122	0	720575940610604078,720575940620300308,720575940623338281,720575940627087646,720575940630726188,720575940639454848,720575940615378399,720575940619913837,720575940625376062,720575940623529610,720575940658579585,720575940614736034,720575940611756723,720575940628467830,720575940620860398,720575940617563577,720575940631889965,720575940617794939,720575940610957786,720575940615108714,720575940638187334,…	720575940623037720,720575940612866410,720575940617291323,720575940647031860,720575940624038663,720575940639314229,720575940629378754,720575940624113993,720575940637667443,720575940617936897,720575940638664355,720575940629508599,720575940628209680,720575940619488621,720575940613153938,720575940605667458,720575940616401467,720575940626732776,720575940633799787,720575940610525077,720575940610955946,…	H/L
MX7	MX7		0	3	3	https://ngl.flywire.ai/?json_url=https://globalv1.flywire-daf.com/nglstate/6446301795319808	https://ngl.flywire.ai/?json_url=https://globalv1.flywire-daf.com/nglstate/5974524308750336	https://ngl.flywire.ai/?json_url=https://globalv1.flywire-daf.com/nglstate/4702693090131968		https://neuroglancer-demo.appspot.com/#!gs://flyem-user-links/short/2023-06-20.160751.json	https://neuroglancer-demo.appspot.com/#!gs://flyem-user-links/short/2023-06-20.155702.json	https://neuroglancer-demo.appspot.com/#!gs://flyem-user-links/short/2023-06-20.160233.json		MX7	MX7		57	57	0	720575940629488658,720575940620211905,720575940632963042,720575940626540743,720575940659299457,720575940620508013,720575940636079502,720575940626855430,720575940612066735,720575940621824781,720575940626844218,720575940628982390,720575940637511743,720575940623041523,720575940643029960,720575940632394777,720575940618092081,720575940613163410,720575940630064195,720575940624046026,720575940625087527,…	720575940619559115,720575940643482135,720575940610390746,720575940637244725,720575940651919094,720575940616293716,720575940629202626,720575940621064157,720575940614075390,720575940617318301,720575940630662983,720575940612475365,720575940614133555,720575940618667435,720575940619819713,720575940622693961,720575940625979650,720575940622968970,720575940623474108,720575940628603356,720575940611367282,…	H/L
MX7__prim	MX7__prim		0	4	4	https://ngl.flywire.ai/?json_url=https://globalv1.flywire-daf.com/nglstate/4809466136494080	https://ngl.flywire.ai/?json_url=https://globalv1.flywire-daf.com/nglstate/5084751436185600	https://ngl.flywire.ai/?json_url=https://globalv1.flywire-daf.com/nglstate/5481163630051328		https://neuroglancer-demo.appspot.com/#!gs://flyem-user-links/short/2023-06-20.160752.json	https://neuroglancer-demo.appspot.com/#!gs://flyem-user-links/short/2023-06-20.155704.json	https://neuroglancer-demo.appspot.com/#!gs://flyem-user-links/short/2023-06-20.160235.json		MX7	MX7		12	12	0	720575940635952782,720575940626179614,720575940620971174,720575940614815199,720575940634257890,720575940628493415,720575940636029807,720575940627716168,720575940617296029,720575940614187006,720575940607761244,720575940632159519	720575940622579967,720575940615323298,720575940627366675,720575940627728149,720575940611772083,720575940621335167,720575940630403031,720575940651231478,720575940622612749,720575940628648759,720575940631511180,720575940635634021	part_of_lineage
PBp1	CM6		0	3	3	https://ngl.flywire.ai/?json_url=https://globalv1.flywire-daf.com/nglstate/6585459406798848	https://ngl.flywire.ai/?json_url=https://globalv1.flywire-daf.com/nglstate/4521825709064192	https://ngl.flywire.ai/?json_url=https://globalv1.flywire-daf.com/nglstate/4772462820589568		https://neuroglancer-demo.appspot.com/#!gs://flyem-user-links/short/2023-06-20.160754.json	https://neuroglancer-demo.appspot.com/#!gs://flyem-user-links/short/2023-06-20.155705.json	https://neuroglancer-demo.appspot.com/#!gs://flyem-user-links/short/2023-06-20.160237.json		PBp1	CM6	PVM11	27	26	0	720575940640782989,720575940627660135,720575940611296790,720575940627514426,720575940604708832,720575940609857486,720575940633918827,720575940638130758,720575940628493828,720575940617538427,720575940621557347,720575940616535564,720575940624669733,720575940629196670,720575940624006327,720575940644645412,720575940621502157,720575940632049935,720575940615175678,720575940620583105,720575940616769051,…	720575940619753643,720575940623926093,720575940617752537,720575940623117203,720575940618900144,720575940637591262,720575940634906213,720575940607936946,720575940616616166,720575940631244136,720575940621252735,720575940632598220,720575940628432795,720575940622499819,720575940627317252,720575940621671593,720575940634627191,720575940627945747,720575940620963092,720575940619169518,720575940629055447,…	H(NT)
PSa1	BAmv2		0	3	3	https://ngl.flywire.ai/?json_url=https://globalv1.flywire-daf.com/nglstate/5011879732707328	https://ngl.flywire.ai/?json_url=https://globalv1.flywire-daf.com/nglstate/5677124021125120	https://ngl.flywire.ai/?json_url=https://globalv1.flywire-daf.com/nglstate/5935366043336704		https://neuroglancer-demo.appspot.com/#!gs://flyem-user-links/short/2023-06-20.160755.json	https://neuroglancer-demo.appspot.com/#!gs://flyem-user-links/short/2023-06-20.155707.json	https://neuroglancer-demo.appspot.com/#!gs://flyem-user-links/short/2023-06-20.160238.json		PSa1	BAmv2	AVM11	72	71	0	720575940617876251,720575940636047205,720575940628424010,720575940639010392,720575940619718054,720575940634388927,720575940636063406,720575940633564920,720575940606264422,720575940622267350,720575940627388047,720575940635169454,720575940621761791,720575940611920365,720575940624421834,720575940611564979,720575940637711588,720575940635076344,720575940632704173,720575940614018783,720575940642878368,…	720575940628456553,720575940622224553,720575940619103824,720575940616534301,720575940610938902,720575940610140309,720575940605648002,720575940623868391,720575940611172465,720575940612294637,720575940614334150,720575940614503099,720575940621981322,720575940618514555,720575940620870614,720575940611015958,720575940630838546,720575940629684792,720575940623886266,720575940618535303,720575940624884112,…	H(NT)
PSp1	DPMl2		0	2	2	https://ngl.flywire.ai/?json_url=https://globalv1.flywire-daf.com/nglstate/4860224169050112	https://ngl.flywire.ai/?json_url=https://globalv1.flywire-daf.com/nglstate/5677528687575040	https://ngl.flywire.ai/?json_url=https://globalv1.flywire-daf.com/nglstate/5038926911766528		https://neuroglancer-demo.appspot.com/#!gs://flyem-user-links/short/2023-06-20.160757.json	https://neuroglancer-demo.appspot.com/#!gs://flyem-user-links/short/2023-06-20.155709.json	https://neuroglancer-demo.appspot.com/#!gs://flyem-user-links/short/2023-06-20.160240.json		PSp1	DPMl2	PVL13	32	31	0	720575940624488167,720575940639082045,720575940628083959,720575940620565936,720575940627149723,720575940630201359,720575940632631507,720575940639473141,720575940622302844,720575940624236746,720575940617443648,720575940626705937,720575940624482062,720575940627360772,720575940625450084,720575940638573171,720575940617500443,720575940631173805,720575940619139264,720575940624015101,720575940627798910,…	720575940629704187,720575940627229339,720575940630072364,720575940607790916,720575940645559684,720575940630119767,720575940613892775,720575940627699712,720575940642081952,720575940608190532,720575940604481964,720575940619620278,720575940613887742,720575940638162776,720575940616998683,720575940635496304,720575940639944155,720575940622467978,720575940629969111,720575940618583965,720575940627526056,…	H(NT)
PSp2	CM5		0	3	3	https://ngl.flywire.ai/?json_url=https://globalv1.flywire-daf.com/nglstate/5114174067703808	https://ngl.flywire.ai/?json_url=https://globalv1.flywire-daf.com/nglstate/6210651343028224	https://ngl.flywire.ai/?json_url=https://globalv1.flywire-daf.com/nglstate/5647725615906816		https://neuroglancer-demo.appspot.com/#!gs://flyem-user-links/short/2023-06-20.160759.json	https://neuroglancer-demo.appspot.com/#!gs://flyem-user-links/short/2023-06-20.155711.json	https://neuroglancer-demo.appspot.com/#!gs://flyem-user-links/short/2023-06-20.160241.json		PSp2	CM5	PVM02	70	72	0	720575940625438483,720575940604284128,720575940621629578,720575940605673388,720575940613200706,720575940626165489,720575940638632381,720575940618362863,720575940625050686,720575940614587990,720575940617048550,720575940633213132,720575940632379071,720575940622448008,720575940623052728,720575940611102437,720575940618706603,720575940627241321,720575940627369018,720575940621270410,720575940641375629,…	720575940618870881,720575940637578985,720575940617140597,720575940626849030,720575940614137907,720575940621585386,720575940628154562,720575940621221375,720575940629782072,720575940630980909,720575940619090541,720575940620779800,720575940606739634,720575940618382529,720575940622409196,720575940607971337,720575940630671734,720575940629860919,720575940622231721,720575940645036932,720575940626665489,…	H(NT)
PSp3	DPMl1		0	3	3	https://ngl.flywire.ai/?json_url=https://globalv1.flywire-daf.com/nglstate/4629395849347072	https://ngl.flywire.ai/?json_url=https://globalv1.flywire-daf.com/nglstate/5253170995396608	https://ngl.flywire.ai/?json_url=https://globalv1.flywire-daf.com/nglstate/4940026406240256		https://neuroglancer-demo.appspot.com/#!gs://flyem-user-links/short/2023-06-20.160800.json	https://neuroglancer-demo.appspot.com/#!gs://flyem-user-links/short/2023-06-20.155713.json	https://neuroglancer-demo.appspot.com/#!gs://flyem-user-links/short/2023-06-20.160243.json		PSp3	DPMl1	PVM08	96	95	0	720575940625747812,720575940628174080,720575940622792074,720575940603240876,720575940638013274,720575940611319665,720575940638652787,720575940607883275,720575940631167315,720575940632674912,720575940631538643,720575940637649754,720575940627611847,720575940643431022,720575940621617190,720575940633744820,720575940625490569,720575940628712044,720575940627069712,720575940620713844,720575940610947221,…	720575940630996644,720575940622869501,720575940639768053,720575940630475884,720575940639919824,720575940616138123,720575940627587334,720575940638336419,720575940628150019,720575940628498161,720575940620948720,720575940627108776,720575940637901731,720575940614634207,720575940622981098,720575940611872426,720575940623848428,720575940613076586,720575940619405588,720575940623844752,720575940619011749,…	H(NT)
SIPa1_dorsal	BLAd2_dorsal		0	4	4	https://ngl.flywire.ai/?json_url=https://globalv1.flywire-daf.com/nglstate/5614369985527808	https://ngl.flywire.ai/?json_url=https://globalv1.flywire-daf.com/nglstate/5755295756189696	https://ngl.flywire.ai/?json_url=https://globalv1.flywire-daf.com/nglstate/6442740973830144		https://neuroglancer-demo.appspot.com/#!gs://flyem-user-links/short/2023-06-20.160802.json	https://neuroglancer-demo.appspot.com/#!gs://flyem-user-links/short/2023-06-20.155715.json	https://neuroglancer-demo.appspot.com/#!gs://flyem-user-links/short/2023-06-20.160245.json		SIPa1	BLAd2	ADL29	4	4	0	720575940626524056,720575940632589664,720575940634785983,720575940619252952	720575940634113687,720575940635707243,720575940613441320,720575940626229506	H?
SIPa1_ventral	BLAd2_ventral		0	5	5	https://ngl.flywire.ai/?json_url=https://globalv1.flywire-daf.com/nglstate/6607063536893952	https://ngl.flywire.ai/?json_url=https://globalv1.flywire-daf.com/nglstate/4821328945217536	https://ngl.flywire.ai/?json_url=https://globalv1.flywire-daf.com/nglstate/5986124075892736		https://neuroglancer-demo.appspot.com/#!gs://flyem-user-links/short/2023-06-20.160803.json	https://neuroglancer-demo.appspot.com/#!gs://flyem-user-links/short/2023-06-20.155717.json	https://neuroglancer-demo.appspot.com/#!gs://flyem-user-links/short/2023-06-20.160246.json		SIPa1	BLAd2	ADL09	92	95	0	720575940631724077,720575940623681511,720575940624155966,720575940614310331,720575940615218875,720575940624056829,720575940616296987,720575940631948717,720575940610818673,720575940619706561,720575940614437886,720575940609760814,720575940623106452,720575940623753447,720575940612915862,720575940636984154,720575940629457452,720575940640773595,720575940640441808,720575940624705936,720575940636648767,…	720575940637277766,720575940627973105,720575940639378547,720575940626574878,720575940613807510,720575940638729294,720575940628630059,720575940620136071,720575940645142563,720575940634033599,720575940633107607,720575940618991921,720575940634563007,720575940609329347,720575940636137335,720575940620533595,720575940609097284,720575940619663952,720575940617874555,720575940633204691,720575940614741058,…	H(NT)
SIPp1	DPMpl2		0	2	2	https://ngl.flywire.ai/?json_url=https://globalv1.flywire-daf.com/nglstate/5817096468430848	https://ngl.flywire.ai/?json_url=https://globalv1.flywire-daf.com/nglstate/6164826818609152	https://ngl.flywire.ai/?json_url=https://globalv1.flywire-daf.com/nglstate/6065926313082880		https://neuroglancer-demo.appspot.com/#!gs://flyem-user-links/short/2023-06-20.160805.json	https://neuroglancer-demo.appspot.com/#!gs://flyem-user-links/short/2023-06-20.155718.json	https://neuroglancer-demo.appspot.com/#!gs://flyem-user-links/short/2023-06-20.160248.json		SIPp1	DPMpl2	PDM25	37	37	0	720575940642262157,720575940629345527,720575940630089031,720575940612172339,720575940613794060,720575940604349630,720575940628118159,720575940621042712,720575940632677331,720575940625630993,720575940623026876,720575940628668610,720575940630145071,720575940634655924,720575940628569196,720575940619927322,720575940637969222,720575940630293445,720575940618292901,720575940637791549,720575940621629910,…	720575940620946893,720575940627046479,720575940626327046,720575940630306095,720575940627673585,720575940625156745,720575940623298535,720575940626526986,720575940629372747,720575940610237394,720575940629391179,720575940631420483,720575940623066126,720575940619918369,720575940626740243,720575940624841703,720575940620317210,720575940618424149,720575940630286639,720575940622873095,720575940628909950,…	H(NT)
SLPa&l1_anterior	BLAvm_medial		0	4	4	https://ngl.flywire.ai/?json_url=https://globalv1.flywire-daf.com/nglstate/5372416089915392	https://ngl.flywire.ai/?json_url=https://globalv1.flywire-daf.com/nglstate/5024085761327104	https://ngl.flywire.ai/?json_url=https://globalv1.flywire-daf.com/nglstate/5189978428538880		https://neuroglancer-demo.appspot.com/#!gs://flyem-user-links/short/2023-06-20.160807.json	https://neuroglancer-demo.appspot.com/#!gs://flyem-user-links/short/2023-06-20.155721.json	https://neuroglancer-demo.appspot.com/#!gs://flyem-user-links/short/2023-06-20.160249.json		SLPa&l1	BLAvm	AVL06	109	107	0	720575940635534704,720575940617023771,720575940616091170,720575940628918779,720575940620577264,720575940625768336,720575940624418028,720575940611686314,720575940644654871,720575940621202096,720575940620428203,720575940633750776,720575940630091320,720575940636460174,720575940619917040,720575940636695726,720575940618356560,720575940629097078,720575940639438208,720575940624472334,720575940635141999,…	720575940617561062,720575940645264238,720575940622607581,720575940628003010,720575940608891349,720575940624630420,720575940632473764,720575940634967147,720575940627604742,720575940619996404,720575940619334997,720575940625647618,720575940630211900,720575940628377167,720575940630962519,720575940634893919,720575940627879367,720575940639700688,720575940613530786,720575940628443436,720575940628141723,…	H
SLPa&l1_lateral	BLAvm_posterior		0	5	5	https://ngl.flywire.ai/?json_url=https://globalv1.flywire-daf.com/nglstate/5950138314915840	https://ngl.flywire.ai/?json_url=https://globalv1.flywire-daf.com/nglstate/5502976359661568	https://ngl.flywire.ai/?json_url=https://globalv1.flywire-daf.com/nglstate/6682491173732352		https://neuroglancer-demo.appspot.com/#!gs://flyem-user-links/short/2023-06-20.160808.json	https://neuroglancer-demo.appspot.com/#!gs://flyem-user-links/short/2023-06-20.155723.json	https://neuroglancer-demo.appspot.com/#!gs://flyem-user-links/short/2023-06-20.160251.json		SLPa&l1	BLAvm	AVL04	114	111	0	720575940630288697,720575940620687621,720575940629813591,720575940610683342,720575940619077870,720575940622729736,720575940632056913,720575940630507295,720575940627913082,720575940625514115,720575940638254569,720575940625686842,720575940651228150,720575940611406034,720575940632905663,720575940622143757,720575940635904942,720575940614019084,720575940631321517,720575940630226232,720575940638561699,…	720575940621390806,720575940620065518,720575940619612398,720575940626689679,720575940615826037,720575940610607458,720575940621781836,720575940612989155,720575940617847966,720575940620436033,720575940612802019,720575940615377567,720575940629803026,720575940622671640,720575940622758839,720575940621833727,720575940615122738,720575940626083850,720575940612250774,720575940630454339,720575940627575573,…	H
SLPad1_anterior	DPLl3_anterior		0	4	4	https://ngl.flywire.ai/?json_url=https://globalv1.flywire-daf.com/nglstate/6628876266504192	https://ngl.flywire.ai/?json_url=https://globalv1.flywire-daf.com/nglstate/4803276459474944	https://ngl.flywire.ai/?json_url=https://globalv1.flywire-daf.com/nglstate/6062528079593472		https://neuroglancer-demo.appspot.com/#!gs://flyem-user-links/short/2023-06-20.160810.json	https://neuroglancer-demo.appspot.com/#!gs://flyem-user-links/short/2023-06-20.155725.json	https://neuroglancer-demo.appspot.com/#!gs://flyem-user-links/short/2023-06-20.160253.json		SLPad1	DPLl3	ADL18	82	75	0	720575940614186090,720575940624345136,720575940607091979,720575940626671114,720575940611942371,720575940627100232,720575940624099145,720575940619529025,720575940623469035,720575940605013420,720575940622925715,720575940654752673,720575940610182769,720575940615143563,720575940625281308,720575940641422221,720575940625688860,720575940619589547,720575940644153710,720575940620305246,720575940617575035,…	720575940621013857,720575940623015245,720575940622279804,720575940624562469,720575940634194588,720575940621539171,720575940620897389,720575940641181136,720575940632528045,720575940635283630,720575940617460692,720575940635959151,720575940615474875,720575940613838498,720575940632070370,720575940635736183,720575940622036504,720575940619010507,720575940608280533,720575940608588555,720575940615995787,…	H
SLPad1_posterior	DPLl3_posterior		0	4	4	https://ngl.flywire.ai/?json_url=https://globalv1.flywire-daf.com/nglstate/6498315996758016	https://ngl.flywire.ai/?json_url=https://globalv1.flywire-daf.com/nglstate/4641797592580096	https://ngl.flywire.ai/?json_url=https://globalv1.flywire-daf.com/nglstate/6222646205218816		https://neuroglancer-demo.appspot.com/#!gs://flyem-user-links/short/2023-06-20.160811.json	https://neuroglancer-demo.appspot.com/#!gs://flyem-user-links/short/2023-06-20.155727.json	https://neuroglancer-demo.appspot.com/#!gs://flyem-user-links/short/2023-06-20.160254.json		SLPad1	DPLl3	PDL06	104	101	0	720575940611897837,720575940628820823,720575940620744870,720575940621037296,720575940618609275,720575940622628573,720575940627017259,720575940634160735,720575940630950351,720575940615171782,720575940619542407,720575940615857691,720575940632578199,720575940632876223,720575940627108883,720575940611619299,720575940630840147,720575940611403493,720575940613618498,720575940639092925,720575940618876209,…	720575940612331250,720575940634263706,720575940646130211,720575940646880820,720575940623742096,720575940627091099,720575940639816667,720575940624696078,720575940627131218,720575940627292420,720575940631036077,720575940615032406,720575940629056411,720575940617299490,720575940616934045,720575940631648337,720575940619365592,720575940643489902,720575940619446465,720575940617067476,720575940609979610,…	H
SLPal1	DPLal1		0	5	5	https://ngl.flywire.ai/?json_url=https://globalv1.flywire-daf.com/nglstate/5254146515009536	https://ngl.flywire.ai/?json_url=https://globalv1.flywire-daf.com/nglstate/6528141457620992	https://ngl.flywire.ai/?json_url=https://globalv1.flywire-daf.com/nglstate/5898362727432192		https://neuroglancer-demo.appspot.com/#!gs://flyem-user-links/short/2023-06-20.160813.json	https://neuroglancer-demo.appspot.com/#!gs://flyem-user-links/short/2023-06-20.155730.json	https://neuroglancer-demo.appspot.com/#!gs://flyem-user-links/short/2023-06-20.160256.json		SLPal1	DPLal1	ADL02	93	92	0	720575940638549888,720575940634166938,720575940611501285,720575940616098619,720575940635124335,720575940614518214,720575940633286335,720575940618140283,720575940639172304,720575940614620831,720575940618714059,720575940626596625,720575940615593522,720575940630644807,720575940626740486,720575940630296284,720575940637173082,720575940610457457,720575940623084799,720575940605024684,720575940622963127,…	720575940638920757,720575940645129524,720575940635440239,720575940614607522,720575940612680050,720575940639733923,720575940636506981,720575940611505394,720575940621866620,720575940626446850,720575940629753551,720575940628704316,720575940629375799,720575940659760001,720575940643233224,720575940615896806,720575940614379114,720575940630116567,720575940626434577,720575940629914732,720575940631109151,…	H(NT)
SLPal2	DPLal3		0	2	2	https://ngl.flywire.ai/?json_url=https://globalv1.flywire-daf.com/nglstate/6304729044877312	https://ngl.flywire.ai/?json_url=https://globalv1.flywire-daf.com/nglstate/4777476188274688	https://ngl.flywire.ai/?json_url=https://globalv1.flywire-daf.com/nglstate/6498104914214912		https://neuroglancer-demo.appspot.com/#!gs://flyem-user-links/short/2023-06-20.160815.json	https://neuroglancer-demo.appspot.com/#!gs://flyem-user-links/short/2023-06-20.155732.json	https://neuroglancer-demo.appspot.com/#!gs://flyem-user-links/short/2023-06-20.160257.json		SLPal2	DPLal3	ADL03	89	92	0	720575940620390848,720575940630233047,720575940638890355,720575940638098485,720575940613571295,720575940620112161,720575940630245650,720575940620981158,720575940618164534,720575940619898971,720575940611623661,720575940624956860,720575940633326361,720575940626230780,720575940620595440,720575940622583005,720575940604389344,720575940615606634,720575940619320046,720575940613193169,720575940610355882,…	720575940621631453,720575940630181463,720575940613103912,720575940613554242,720575940634320319,720575940624887324,720575940621540684,720575940631216143,720575940631442730,720575940606411698,720575940613849553,720575940627713045,720575940634814315,720575940619925840,720575940644583715,720575940608233941,720575940633026989,720575940631451449,720575940618995505,720575940626733882,720575940605702065,…	H(NT)
SLPal3_and_SLPal4_dorsal	BLAd3_and_BLAd4_dorsal		0	4	4	https://ngl.flywire.ai/?json_url=https://globalv1.flywire-daf.com/nglstate/4668517565595648	https://ngl.flywire.ai/?json_url=https://globalv1.flywire-daf.com/nglstate/4775377920589824	https://ngl.flywire.ai/?json_url=https://globalv1.flywire-daf.com/nglstate/5499578126172160		https://neuroglancer-demo.appspot.com/#!gs://flyem-user-links/short/2023-06-20.160816.json	https://neuroglancer-demo.appspot.com/#!gs://flyem-user-links/short/2023-06-20.155734.json	https://neuroglancer-demo.appspot.com/#!gs://flyem-user-links/short/2023-06-20.160259.json		SLPal3_or_SLPal4	BLAd3_or_BLAd4	ADL20,ADL23	84	89	0	720575940619016784,720575940629326380,720575940636609343,720575940619837872,720575940632134625,720575940629736310,720575940621352630,720575940622809638,720575940613286637,720575940615257567,720575940643448430,720575940635903204,720575940628800811,720575940621552019,720575940628787151,720575940639285493,720575940627036232,720575940629935703,720575940619462849,720575940622033933,720575940619754111,…	720575940622514922,720575940615637866,720575940612628195,720575940630116345,720575940634510527,720575940637161182,720575940620566849,720575940639151987,720575940626053834,720575940628296830,720575940621164276,720575940624014413,720575940620999262,720575940621507208,720575940615435330,720575940607731292,720575940619998087,720575940621452065,720575940631882808,720575940624793575,720575940645933700,…	H(NT)
SLPal4_anterior (Yu)	BLAd4_anterior	Cannot identify in FAFB but a corresponding tract has been reported in the larval brain (Lovick et al. 2013).
SLPal5	BLAd5		0	4	4	https://ngl.flywire.ai/?json_url=https://globalv1.flywire-daf.com/nglstate/5199500547194880	https://ngl.flywire.ai/?json_url=https://globalv1.flywire-daf.com/nglstate/5794417472438272	https://ngl.flywire.ai/?json_url=https://globalv1.flywire-daf.com/nglstate/4668728648138752		https://neuroglancer-demo.appspot.com/#!gs://flyem-user-links/short/2023-06-20.160818.json	https://neuroglancer-demo.appspot.com/#!gs://flyem-user-links/short/2023-06-20.155736.json	https://neuroglancer-demo.appspot.com/#!gs://flyem-user-links/short/2023-06-20.160301.json		SLPal5	BLAd4	ADL16	54	53	0	720575940611980207,720575940637798771,720575940616157499,720575940639838005,720575940631916205,720575940631501112,720575940626002436,720575940613407647,720575940633716124,720575940618814374,720575940620121223,720575940621102691,720575940613716274,720575940634043247,720575940626527818,720575940624031946,720575940637224526,720575940631688417,720575940630911533,720575940615345595,720575940614851231,…	720575940612042446,720575940624140285,720575940643088032,720575940631649361,720575940621280773,720575940646216244,720575940622101281,720575940622136534,720575940624569639,720575940634095511,720575940646068003,720575940631903288,720575940616624017,720575940625410622,720575940633626593,720575940634620314,720575940639822755,720575940611170197,720575940637212894,720575940612679026,720575940615607308,…	H(NT)
SLPav1_lateral	BLAl1_lateral		0	2	2	https://ngl.flywire.ai/?json_url=https://globalv1.flywire-daf.com/nglstate/4755872058179584	https://ngl.flywire.ai/?json_url=https://globalv1.flywire-daf.com/nglstate/6001493213708288	https://ngl.flywire.ai/?json_url=https://globalv1.flywire-daf.com/nglstate/5111246107967488		https://neuroglancer-demo.appspot.com/#!gs://flyem-user-links/short/2023-06-20.160820.json	https://neuroglancer-demo.appspot.com/#!gs://flyem-user-links/short/2023-06-20.155739.json	https://neuroglancer-demo.appspot.com/#!gs://flyem-user-links/short/2023-06-20.160302.json		SLPav1	BLAl	ADL30	5	5	0	720575940626899817,720575940623003405,720575940609504210,720575940654676385,720575940636866672	720575940614630962,720575940606334338,720575940627984119,720575940621031629,720575940631989473	H
SLPav1_medial	BLAl1_medial		0	5	5	https://ngl.flywire.ai/?json_url=https://globalv1.flywire-daf.com/nglstate/5903376095117312	https://ngl.flywire.ai/?json_url=https://globalv1.flywire-daf.com/nglstate/4897354161324032	https://ngl.flywire.ai/?json_url=https://globalv1.flywire-daf.com/nglstate/5403303615660032		https://neuroglancer-demo.appspot.com/#!gs://flyem-user-links/short/2023-06-20.160821.json	https://neuroglancer-demo.appspot.com/#!gs://flyem-user-links/short/2023-06-20.155741.json	https://neuroglancer-demo.appspot.com/#!gs://flyem-user-links/short/2023-06-20.160304.json		SLPav1	BLAl	AVL12	84	85	0	720575940645607203,720575940633502618,720575940606170754,720575940619386022,720575940612974051,720575940628286888,720575940632281937,720575940631911186,720575940618159227,720575940607596811,720575940616622731,720575940651727094,720575940652360438,720575940629447276,720575940623196819,720575940638267992,720575940631472963,720575940635122783,720575940609407438,720575940632193420,720575940635985263,…	720575940622219725,720575940618051867,720575940625977786,720575940629384951,720575940627665513,720575940631255058,720575940622380643,720575940611205398,720575940630655140,720575940622100001,720575940632350668,720575940620908424,720575940612177882,720575940632419468,720575940622235272,720575940641289435,720575940623044109,720575940614562867,720575940629688375,720575940626031108,720575940613323378,…	H
SLPav2	BLD2		0	3	3	https://ngl.flywire.ai/?json_url=https://globalv1.flywire-daf.com/nglstate/5335412774010880	https://ngl.flywire.ai/?json_url=https://globalv1.flywire-daf.com/nglstate/5828592996974592	https://ngl.flywire.ai/?json_url=https://globalv1.flywire-daf.com/nglstate/5881771965022208		https://neuroglancer-demo.appspot.com/#!gs://flyem-user-links/short/2023-06-20.160823.json	https://neuroglancer-demo.appspot.com/#!gs://flyem-user-links/short/2023-06-20.155743.json	https://neuroglancer-demo.appspot.com/#!gs://flyem-user-links/short/2023-06-20.160305.json		SLPav2	BLD2	ADL07	98	96	0	720575940609641284,720575940619501659,720575940618976853,720575940629613196,720575940622168781,720575940624827993,720575940623534606,720575940636319039,720575940623951874,720575940625206549,720575940624161936,720575940633938367,720575940637773126,720575940607848661,720575940629639161,720575940622120973,720575940612219629,720575940632620845,720575940623252884,720575940633573983,720575940631155852,…	720575940618309440,720575940613127087,720575940610099576,720575940623992004,720575940639761827,720575940624886812,720575940627863707,720575940610258289,720575940627132932,720575940628359802,720575940645264750,720575940633152420,720575940614316497,720575940622076193,720575940627466319,720575940620309876,720575940644633123,720575940622846090,720575940617502784,720575940619668309,720575940625704323,…	H(NT)
SLPav3	BLVa2a		0	4	4	https://ngl.flywire.ai/?json_url=https://globalv1.flywire-daf.com/nglstate/4526410611818496	https://ngl.flywire.ai/?json_url=https://globalv1.flywire-daf.com/nglstate/5901277827432448	https://ngl.flywire.ai/?json_url=https://globalv1.flywire-daf.com/nglstate/6137779639549952		https://neuroglancer-demo.appspot.com/#!gs://flyem-user-links/short/2023-06-20.160824.json	https://neuroglancer-demo.appspot.com/#!gs://flyem-user-links/short/2023-06-20.155745.json	https://neuroglancer-demo.appspot.com/#!gs://flyem-user-links/short/2023-06-20.160307.json		SLPav3	BLVa2a	ADL22	46	46	0	720575940630564712,720575940625604477,720575940610979938,720575940629806807,720575940635739237,720575940638412928,720575940620551105,720575940609766293,720575940614049183,720575940628945145,720575940622520724,720575940616104379,720575940632900959,720575940632765921,720575940638953843,720575940626966814,720575940616799547,720575940632635053,720575940618976341,720575940632608460,720575940634992319,…	720575940638799011,720575940607984476,720575940628687148,720575940619509041,720575940621817638,720575940606461361,720575940627212540,720575940629917771,720575940638615529,720575940627118979,720575940643891236,720575940637468735,720575940643812887,720575940630346514,720575940630446095,720575940613463859,720575940619173848,720575940626662673,720575940617665876,720575940618953630,720575940626394767,…	H(NT)
SLPav4 (Ito)		This appears to be a subset of SLPav2 (Yu et al. 2013). SLPav2 (Ito et al. 2013) and SLPav2 (Yu et al. 2013) do not overlap completely.
SLPp&v1_posterior	DPLp2_anterior		0	4	4	https://ngl.flywire.ai/?json_url=https://globalv1.flywire-daf.com/nglstate/5338327874011136	https://ngl.flywire.ai/?json_url=https://globalv1.flywire-daf.com/nglstate/5574829686128640	https://ngl.flywire.ai/?json_url=https://globalv1.flywire-daf.com/nglstate/6215510117056512		https://neuroglancer-demo.appspot.com/#!gs://flyem-user-links/short/2023-06-20.160826.json	https://neuroglancer-demo.appspot.com/#!gs://flyem-user-links/short/2023-06-20.155747.json	https://neuroglancer-demo.appspot.com/#!gs://flyem-user-links/short/2023-06-20.160308.json		SLPp&v1	DPLp2	PDL16	60	61	0	720575940630147127,720575940608059484,720575940624331272,720575940620358336,720575940608573193,720575940617936797,720575940639626355,720575940634215525,720575940613068595,720575940608200713,720575940626831961,720575940625312356,720575940634644063,720575940619696731,720575940629918007,720575940636469166,720575940627983080,720575940607484099,720575940630146615,720575940620107968,720575940605688608,…	720575940612612886,720575940616906909,720575940623271206,720575940632323532,720575940623104973,720575940616886417,720575940617289689,720575940615823666,720575940612327410,720575940620522155,720575940632715859,720575940632433572,720575940622209833,720575940618968990,720575940625503792,720575940643693000,720575940627321146,720575940629913538,720575940634537591,720575940636477541,720575940618955678,…	H
SLPp&v1_ventral	DPLp2_medial_ventral		0	3	3	https://ngl.flywire.ai/?json_url=https://globalv1.flywire-daf.com/nglstate/6466326048538624	https://ngl.flywire.ai/?json_url=https://globalv1.flywire-daf.com/nglstate/5192345802768384	https://ngl.flywire.ai/?json_url=https://globalv1.flywire-daf.com/nglstate/5824454015844352		https://neuroglancer-demo.appspot.com/#!gs://flyem-user-links/short/2023-06-20.160828.json	https://neuroglancer-demo.appspot.com/#!gs://flyem-user-links/short/2023-06-20.155749.json	https://neuroglancer-demo.appspot.com/#!gs://flyem-user-links/short/2023-06-20.160310.json		SLPp&v1	DPLp2	PDL28	9	9	0	720575940643039688,720575940613865110,720575940616054834,720575940629287132,720575940647449988,720575940611302883,720575940624943504,720575940649181817,720575940627869971	720575940623293171,720575940612498346,720575940620043723,720575940620045259,720575940618653524,720575940612015217,720575940626853245,720575940625672997,720575940641223888	H
SLPpl1	DPLl1		0	3	3	https://ngl.flywire.ai/?json_url=https://globalv1.flywire-daf.com/nglstate/5794628554981376	https://ngl.flywire.ai/?json_url=https://globalv1.flywire-daf.com/nglstate/5652310518661120	https://ngl.flywire.ai/?json_url=https://globalv1.flywire-daf.com/nglstate/6461312680853504		https://neuroglancer-demo.appspot.com/#!gs://flyem-user-links/short/2023-06-20.160829.json	https://neuroglancer-demo.appspot.com/#!gs://flyem-user-links/short/2023-06-20.155751.json	https://neuroglancer-demo.appspot.com/#!gs://flyem-user-links/short/2023-06-20.160312.json		SLPpl1	DPLl1	PDL07	130	128	0	720575940620309072,720575940622438621,720575940628120305,720575940621198017,720575940635765496,720575940610991513,720575940625158330,720575940631663820,720575940623591403,720575940626023940,720575940614447007,720575940622129642,720575940625775193,720575940624142373,720575940612148210,720575940621204095,720575940626883345,720575940620028096,720575940622700531,720575940639497277,720575940615505979,…	720575940626537468,720575940624453916,720575940625129049,720575940610856946,720575940631518495,720575940634473497,720575940634910063,720575940628665360,720575940620032276,720575940626953475,720575940630677807,720575940613096089,720575940605413577,720575940622377655,720575940634982904,720575940615594869,720575940631118095,720575940618953492,720575940614444338,720575940617085504,720575940618556587,…	H(NT)
SLPpl2	CP6		0	2	2	https://ngl.flywire.ai/?json_url=https://globalv1.flywire-daf.com/nglstate/5114578734153728	https://ngl.flywire.ai/?json_url=https://globalv1.flywire-daf.com/nglstate/5058951164985344	https://ngl.flywire.ai/?json_url=https://globalv1.flywire-daf.com/nglstate/6315878335381504		https://neuroglancer-demo.appspot.com/#!gs://flyem-user-links/short/2023-06-20.160831.json	https://neuroglancer-demo.appspot.com/#!gs://flyem-user-links/short/2023-06-20.155752.json	https://neuroglancer-demo.appspot.com/#!gs://flyem-user-links/short/2023-06-20.160313.json		SLPpl2	CP6	PDL20	43	43	0	720575940637924696,720575940620716293,720575940628867031,720575940636557796,720575940619735979,720575940625493385,720575940614283231,720575940618319444,720575940630392879,720575940624304423,720575940616501877,720575940603082720,720575940627654677,720575940639675088,720575940610487928,720575940617739860,720575940617569752,720575940630914511,720575940606811145,720575940630482796,720575940611930339,…	720575940619405551,720575940627836924,720575940604889278,720575940604775340,720575940625212965,720575940627572349,720575940608661205,720575940624786675,720575940635535022,720575940620233966,720575940616919581,720575940635404143,720575940617991729,720575940629012219,720575940621009505,720575940626658570,720575940625609482,720575940608970453,720575940629805372,720575940619496174,720575940638264629,…	H_2NT
SLPpl3	BLVa2c		0	5	5	https://ngl.flywire.ai/?json_url=https://globalv1.flywire-daf.com/nglstate/6379070902239232	https://ngl.flywire.ai/?json_url=https://globalv1.flywire-daf.com/nglstate/5601876865187840	https://ngl.flywire.ai/?json_url=https://globalv1.flywire-daf.com/nglstate/6529203522502656		https://neuroglancer-demo.appspot.com/#!gs://flyem-user-links/short/2023-06-20.160832.json	https://neuroglancer-demo.appspot.com/#!gs://flyem-user-links/short/2023-06-20.155754.json	https://neuroglancer-demo.appspot.com/#!gs://flyem-user-links/short/2023-06-20.160315.json		SLPpl3	SLPpl3	PDL17	55	55	0	720575940621742335,720575940634557335,720575940612450277,720575940622320275,720575940617272699,720575940607605828,720575940645889844,720575940610124202,720575940615379686,720575940614918283,720575940620656645,720575940610530606,720575940625925105,720575940626209082,720575940620717667,720575940612593258,720575940610888562,720575940624895113,720575940622799949,720575940631204665,720575940624395395,…	720575940639687027,720575940616817382,720575940639370062,720575940629002716,720575940626627015,720575940632098204,720575940640329947,720575940636316023,720575940621565892,720575940618677639,720575940616556033,720575940612154482,720575940605364681,720575940622905101,720575940616395298,720575940616841729,720575940628276327,720575940623026919,720575940638353973,720575940615630685,720575940612030962,…	H(NT)
SLPpl4 (Ito)		Subset of LHl2 (Yu)
SLPpm1	DPLm1		0	4	4	https://ngl.flywire.ai/?json_url=https://globalv1.flywire-daf.com/nglstate/6023254068166656	https://ngl.flywire.ai/?json_url=https://globalv1.flywire-daf.com/nglstate/6740269892370432	https://ngl.flywire.ai/?json_url=https://globalv1.flywire-daf.com/nglstate/6184851071827968		https://neuroglancer-demo.appspot.com/#!gs://flyem-user-links/short/2023-06-20.160834.json	https://neuroglancer-demo.appspot.com/#!gs://flyem-user-links/short/2023-06-20.155756.json	https://neuroglancer-demo.appspot.com/#!gs://flyem-user-links/short/2023-06-20.160316.json		SLPpm1	DPLm1	PDL11	89	88	0	720575940629637906,720575940633545823,720575940627351887,720575940651329526,720575940626986539,720575940618693035,720575940639946203,720575940638201021,720575940607789251,720575940624071315,720575940614120145,720575940621716044,720575940622114121,720575940604714464,720575940624939036,720575940635120735,720575940620954629,720575940618335301,720575940622107937,720575940634232427,720575940632768979,…	720575940611520947,720575940617687067,720575940640123008,720575940616295451,720575940623434535,720575940620201176,720575940623767223,720575940632499170,720575940620437628,720575940618292382,720575940618855371,720575940632287057,720575940627383951,720575940616359714,720575940626631503,720575940614013196,720575940626982799,720575940630041913,720575940620499115,720575940618991227,720575940626850054,…	H(NT)
SLPpm2	DPLc2		0	5	5	https://ngl.flywire.ai/?json_url=https://globalv1.flywire-daf.com/nglstate/5460304114745344	https://ngl.flywire.ai/?json_url=https://globalv1.flywire-daf.com/nglstate/6700729592971264	https://ngl.flywire.ai/?json_url=https://globalv1.flywire-daf.com/nglstate/6325400454037504		https://neuroglancer-demo.appspot.com/#!gs://flyem-user-links/short/2023-06-20.160836.json	https://neuroglancer-demo.appspot.com/#!gs://flyem-user-links/short/2023-06-20.155757.json	https://neuroglancer-demo.appspot.com/#!gs://flyem-user-links/short/2023-06-20.160318.json		SLPpm2	DPLc2	PDM18	44	44	0	720575940615743121,720575940607507157,720575940635731957,720575940625811337,720575940631450925,720575940620093787,720575940611263667,720575940633128032,720575940623292308,720575940625960104,720575940630778060,720575940627990633,720575940627134151,720575940620018676,720575940632694368,720575940621727891,720575940626063688,720575940610574565,720575940620950655,720575940620801245,720575940619686849,…	720575940618055237,720575940635961200,720575940628317595,720575940611332722,720575940613017827,720575940627469898,720575940626733032,720575940614437318,720575940630239596,720575940635354981,720575940636284762,720575940636928326,720575940628229623,720575940630557511,720575940611541987,720575940638912344,720575940624993411,720575940616639417,720575940629062266,720575940607807836,720575940607768841,…	H(NT)
SLPpm3	DPLc3		0	2	2	https://ngl.flywire.ai/?json_url=https://globalv1.flywire-daf.com/nglstate/6727776772030464	https://ngl.flywire.ai/?json_url=https://globalv1.flywire-daf.com/nglstate/5265643043553280	https://ngl.flywire.ai/?json_url=https://globalv1.flywire-daf.com/nglstate/4557190000017408		https://neuroglancer-demo.appspot.com/#!gs://flyem-user-links/short/2023-06-20.160837.json	https://neuroglancer-demo.appspot.com/#!gs://flyem-user-links/short/2023-06-20.155759.json	https://neuroglancer-demo.appspot.com/#!gs://flyem-user-links/short/2023-06-20.160320.json		SLPpm3	DPLc3	PDM20	54	55	0	720575940624798352,720575940622182669,720575940624329037,720575940629059833,720575940615251339,720575940624481980,720575940620445934,720575940611752857,720575940619850411,720575940630520139,720575940631728431,720575940631992391,720575940631530148,720575940609646126,720575940607496405,720575940630580217,720575940635789925,720575940628314668,720575940627563014,720575940629563642,720575940635978126,…	720575940636084848,720575940625551716,720575940648716153,720575940638723133,720575940633290603,720575940622569001,720575940623539789,720575940636659007,720575940624943800,720575940635207822,720575940627851761,720575940614245526,720575940605322370,720575940631190851,720575940625947594,720575940623390954,720575940613983794,720575940638482877,720575940637361754,720575940633000877,720575940621114177,…	H
SMPad1	DAMv1_or_2		0	2	2	https://ngl.flywire.ai/?json_url=https://globalv1.flywire-daf.com/nglstate/5934035140345856	https://ngl.flywire.ai/?json_url=https://globalv1.flywire-daf.com/nglstate/4918025570484224	https://ngl.flywire.ai/?json_url=https://globalv1.flywire-daf.com/nglstate/5035366090276864		https://neuroglancer-demo.appspot.com/#!gs://flyem-user-links/short/2023-06-20.160839.json	https://neuroglancer-demo.appspot.com/#!gs://flyem-user-links/short/2023-06-20.155800.json	https://neuroglancer-demo.appspot.com/#!gs://flyem-user-links/short/2023-06-20.160321.json		SMPad1	DAMv1_or_2	ADM04	79	79	0	720575940623294647,720575940631780812,720575940612707811,720575940633291545,720575940612283373,720575940621492044,720575940626259458,720575940627663946,720575940630354117,720575940649676409,720575940629441150,720575940638763891,720575940622393607,720575940622425028,720575940628936271,720575940621558366,720575940629575755,720575940623871731,720575940611169242,720575940626709373,720575940634676325,…	720575940631815993,720575940639806773,720575940627925703,720575940630946468,720575940639807285,720575940610228186,720575940617821643,720575940650932982,720575940607863561,720575940627865930,720575940619066795,720575940631654713,720575940623083519,720575940637762906,720575940626276680,720575940637951977,720575940627161426,720575940624156139,720575940616790102,720575940627066370,720575940631926754,…	H
SMPad2	DAMd2_or_3		0	3	3	https://ngl.flywire.ai/?json_url=https://globalv1.flywire-daf.com/nglstate/4815271321665536	https://ngl.flywire.ai/?json_url=https://globalv1.flywire-daf.com/nglstate/5420248176001024	https://ngl.flywire.ai/?json_url=https://globalv1.flywire-daf.com/nglstate/5084775662485504		https://neuroglancer-demo.appspot.com/#!gs://flyem-user-links/short/2023-06-20.160840.json	https://neuroglancer-demo.appspot.com/#!gs://flyem-user-links/short/2023-06-20.155802.json	https://neuroglancer-demo.appspot.com/#!gs://flyem-user-links/short/2023-06-20.160323.json		SMPad2	DAMd2_or_3	ADM01	140	140	0	720575940628212303,720575940626187672,720575940615513995,720575940629967212,720575940649033593,720575940625367102,720575940628823746,720575940607805707,720575940612346408,720575940639812661,720575940614017170,720575940610458737,720575940613796350,720575940631554920,720575940636146288,720575940622317821,720575940640145115,720575940614942610,720575940610510741,720575940638717824,720575940628215558,…	720575940639598909,720575940630210375,720575940655628705,720575940617273233,720575940629783082,720575940613442070,720575940625170362,720575940623311630,720575940613320607,720575940638904664,720575940631016588,720575940616926784,720575940614404364,720575940631013203,720575940630610169,720575940622229757,720575940628799439,720575940613982220,720575940645029940,720575940627756017,720575940630981906,…	H/L
SMPad2__prim	DAMd2_or_3__prim		0	1	1	https://ngl.flywire.ai/?json_url=https://globalv1.flywire-daf.com/nglstate/5767697499422720	https://ngl.flywire.ai/?json_url=https://globalv1.flywire-daf.com/nglstate/5941171228508160	https://ngl.flywire.ai/?json_url=https://globalv1.flywire-daf.com/nglstate/6210675569328128		https://neuroglancer-demo.appspot.com/#!gs://flyem-user-links/short/2023-06-20.160842.json	https://neuroglancer-demo.appspot.com/#!gs://flyem-user-links/short/2023-06-20.155804.json	https://neuroglancer-demo.appspot.com/#!gs://flyem-user-links/short/2023-06-20.160324.json		SMPad2	DAMd2_or_3		2	2	0	720575940611738035,720575940611550643	720575940614506663,720575940623543989	part_of_lineage
SMPad3	DAMd1		0	2	2	https://ngl.flywire.ai/?json_url=https://globalv1.flywire-daf.com/nglstate/6586204021587968	https://ngl.flywire.ai/?json_url=https://globalv1.flywire-daf.com/nglstate/4971696018685952	https://ngl.flywire.ai/?json_url=https://globalv1.flywire-daf.com/nglstate/5371085186924544		https://neuroglancer-demo.appspot.com/#!gs://flyem-user-links/short/2023-06-20.160844.json	https://neuroglancer-demo.appspot.com/#!gs://flyem-user-links/short/2023-06-20.155805.json	https://neuroglancer-demo.appspot.com/#!gs://flyem-user-links/short/2023-06-20.160326.json		SMPad3	DAMd1	ADM07	67	67	0	720575940643174048,720575940623045267,720575940626400019,720575940619839424,720575940628289103,720575940632939181,720575940618394197,720575940631864996,720575940631651128,720575940617690658,720575940627403004,720575940619767120,720575940627866628,720575940630686457,720575940638505798,720575940626160668,720575940629199619,720575940624736440,720575940625231388,720575940627463665,720575940617888596,…	720575940615763573,720575940627951619,720575940625157680,720575940604565350,720575940646609716,720575940636351118,720575940617352059,720575940622107928,720575940620397684,720575940631071559,720575940638327640,720575940625003152,720575940627187477,720575940619766869,720575940625323962,720575940621008734,720575940608400323,720575940631656147,720575940622995082,720575940642949576,720575940615410107,…	H(NT)
SMPad4 (Ito)		May correspond to the primary / early-born secondary neurons of SMPad2/DAMd2_or_3
SMPp&v1__prim	DPLc5__prim		0	2	2	https://ngl.flywire.ai/?json_url=https://globalv1.flywire-daf.com/nglstate/5958598997835776	https://ngl.flywire.ai/?json_url=https://globalv1.flywire-daf.com/nglstate/5261504062423040	https://ngl.flywire.ai/?json_url=https://globalv1.flywire-daf.com/nglstate/4794525421666304		https://neuroglancer-demo.appspot.com/#!gs://flyem-user-links/short/2023-06-20.160845.json	https://neuroglancer-demo.appspot.com/#!gs://flyem-user-links/short/2023-06-20.155807.json	https://neuroglancer-demo.appspot.com/#!gs://flyem-user-links/short/2023-06-20.160328.json		SMPp&v1	DPLc5		2	2	0	720575940626879505,720575940631087943	720575940620759841,720575940620597232	part_of_lineage
SMPp&v1_posterior	DPLc5_anterior		0	3	3	https://ngl.flywire.ai/?json_url=https://globalv1.flywire-daf.com/nglstate/6318245709611008	https://ngl.flywire.ai/?json_url=https://globalv1.flywire-daf.com/nglstate/5175400680390656	https://ngl.flywire.ai/?json_url=https://globalv1.flywire-daf.com/nglstate/4832699090993152		https://neuroglancer-demo.appspot.com/#!gs://flyem-user-links/short/2023-06-20.160847.json	https://neuroglancer-demo.appspot.com/#!gs://flyem-user-links/short/2023-06-20.155809.json	https://neuroglancer-demo.appspot.com/#!gs://flyem-user-links/short/2023-06-20.160329.json		SMPp&v1	DPLc5	PDM11	93	93	0	720575940632155207,720575940627279674,720575940623356651,720575940618391360,720575940627098249,720575940624303347,720575940618751902,720575940613840807,720575940635842990,720575940617836854,720575940651442422,720575940642320544,720575940617436699,720575940610634666,720575940611579050,720575940612139506,720575940621010181,720575940606432177,720575940632717408,720575940610586597,720575940607874315,…	720575940619347777,720575940624555210,720575940612700847,720575940620919905,720575940621064176,720575940608002827,720575940633161497,720575940614817117,720575940627557653,720575940612547737,720575940628145393,720575940629685724,720575940623952679,720575940607536732,720575940616714497,720575940623755957,720575940637030372,720575940634283616,720575940646261300,720575940604898988,720575940626393999,…	H
SMPp&v1_ventral	DPLc5_posterior		0	2	2	https://ngl.flywire.ai/?json_url=https://globalv1.flywire-daf.com/nglstate/6496985093767168	https://ngl.flywire.ai/?json_url=https://globalv1.flywire-daf.com/nglstate/6043925477326848	https://ngl.flywire.ai/?json_url=https://globalv1.flywire-daf.com/nglstate/6464227780853760		https://neuroglancer-demo.appspot.com/#!gs://flyem-user-links/short/2023-06-20.160849.json	https://neuroglancer-demo.appspot.com/#!gs://flyem-user-links/short/2023-06-20.155811.json	https://neuroglancer-demo.appspot.com/#!gs://flyem-user-links/short/2023-06-20.160331.json		SMPp&v1	DPLc5	PVM12	22	22	0	720575940632260577,720575940648295289,720575940619421377,720575940634387551,720575940639042749,720575940617840699,720575940624678718,720575940632396615,720575940625876484,720575940604471473,720575940622743834,720575940627000862,720575940604243902,720575940633806699,720575940640663949,720575940614717883,720575940633524319,720575940627259962,720575940633317549,720575940626588965,720575940631910227,…	720575940612890341,720575940620764692,720575940627907450,720575940626966018,720575940622185983,720575940620445605,720575940637424094,720575940621164148,720575940618633944,720575940623804307,720575940628538368,720575940607023708,720575940632464557,720575940620561493,720575940637826367,720575940623131177,720575940637444585,720575940623943677,720575940625617948,720575940632585932,720575940622809747,…	H
SMPp&v2 (Ito)		The image reported for this clone in Ito el al. 2013 appears to include the SMPp&v1 clone reported by (Yu et al. 2013). We therefore suspect that this is not a discrete lineage.
SMPpd1	DPLc1		0	4	4	https://ngl.flywire.ai/?json_url=https://globalv1.flywire-daf.com/nglstate/5318822011600896	https://ngl.flywire.ai/?json_url=https://globalv1.flywire-daf.com/nglstate/6444721918443520	https://ngl.flywire.ai/?json_url=https://globalv1.flywire-daf.com/nglstate/4588182685351936		https://neuroglancer-demo.appspot.com/#!gs://flyem-user-links/short/2023-06-20.160850.json	https://neuroglancer-demo.appspot.com/#!gs://flyem-user-links/short/2023-06-20.155813.json	https://neuroglancer-demo.appspot.com/#!gs://flyem-user-links/short/2023-06-20.160333.json		SMPpd1	DPLc1	PDM07	79	77	0	720575940640057589,720575940640757467,720575940615743444,720575940614340202,720575940609940629,720575940611586227,720575940614603586,720575940616214100,720575940641953933,720575940636148325,720575940619784641,720575940626154877,720575940629547836,720575940625925784,720575940634498167,720575940637550525,720575940644613172,720575940619701174,720575940638703731,720575940611967658,720575940633583712,…	720575940606764041,720575940623297287,720575940619560257,720575940612685777,720575940604961708,720575940629259095,720575940628267599,720575940621750604,720575940617033565,720575940622154180,720575940622000422,720575940622299235,720575940621115312,720575940633034265,720575940636494302,720575940621750652,720575940624218602,720575940643361224,720575940620490416,720575940615959382,720575940639656949,…	H(NT)
SMPpd2	DPLc6		0	2	2	https://ngl.flywire.ai/?json_url=https://globalv1.flywire-daf.com/nglstate/6387403969265664	https://ngl.flywire.ai/?json_url=https://globalv1.flywire-daf.com/nglstate/5366226412896256	https://ngl.flywire.ai/?json_url=https://globalv1.flywire-daf.com/nglstate/6650381998227456		https://neuroglancer-demo.appspot.com/#!gs://flyem-user-links/short/2023-06-20.160852.json	https://neuroglancer-demo.appspot.com/#!gs://flyem-user-links/short/2023-06-20.155815.json	https://neuroglancer-demo.appspot.com/#!gs://flyem-user-links/short/2023-06-20.160334.json		SMPpd2		PDM24	11	11	0	720575940625301629,720575940624343822,720575940626788625,720575940616330011,720575940626118552,720575940631863085,720575940611585459,720575940612391464,720575940620627836,720575940620532662,720575940631098947	720575940615330098,720575940611261170,720575940620287067,720575940623218359,720575940631583519,720575940629240119,720575940626491727,720575940612734515,720575940627072617,720575940619544941,720575940616884225	H(NT)
SMPpm1	DPMm2		0	4	4	https://ngl.flywire.ai/?json_url=https://globalv1.flywire-daf.com/nglstate/5231467519016960	https://ngl.flywire.ai/?json_url=https://globalv1.flywire-daf.com/nglstate/6161265997119488	https://ngl.flywire.ai/?json_url=https://globalv1.flywire-daf.com/nglstate/6097595925528576		https://neuroglancer-demo.appspot.com/#!gs://flyem-user-links/short/2023-06-20.160854.json	https://neuroglancer-demo.appspot.com/#!gs://flyem-user-links/short/2023-06-20.155817.json	https://neuroglancer-demo.appspot.com/#!gs://flyem-user-links/short/2023-06-20.160336.json		SMPpm1	DPMm2	PDM12	69	60	0	720575940623991549,720575940623582867,720575940619667541,720575940628859751,720575940605743648,720575940630431225,720575940637618142,720575940615964061,720575940626961304,720575940643446638,720575940626797384,720575940628571868,720575940639832192,720575940609936964,720575940632126860,720575940631667281,720575940616072221,720575940632802785,720575940637784125,720575940631713128,720575940613107119,…	720575940628278654,720575940630006267,720575940640328437,720575940628490028,720575940630447175,720575940638987864,720575940627086595,720575940611555251,720575940611509485,720575940636113264,720575940623929836,720575940621047540,720575940617358552,720575940613488039,720575940620650433,720575940630658627,720575940625414666,720575940624427704,720575940621257136,720575940624589287,720575940626598233,…	H(NT)
SMPpv1	DPMpl1		0	3	3	https://ngl.flywire.ai/?json_url=https://globalv1.flywire-daf.com/nglstate/4980029085712384	https://ngl.flywire.ai/?json_url=https://globalv1.flywire-daf.com/nglstate/5381669303353344	https://ngl.flywire.ai/?json_url=https://globalv1.flywire-daf.com/nglstate/5231678601560064		https://neuroglancer-demo.appspot.com/#!gs://flyem-user-links/short/2023-06-20.160855.json	https://neuroglancer-demo.appspot.com/#!gs://flyem-user-links/short/2023-06-20.155818.json	https://neuroglancer-demo.appspot.com/#!gs://flyem-user-links/short/2023-06-20.160337.json		SMPpv1	DPMpl1	PDM15	67	65	0	720575940632512156,720575940603980256,720575940621196037,720575940635950426,720575940623796272,720575940624535554,720575940622227197,720575940611174067,720575940619186846,720575940620633309,720575940626731931,720575940636211945,720575940646173748,720575940619971845,720575940606998485,720575940617051771,720575940615763174,720575940623558152,720575940614185366,720575940626158598,720575940620199872,…	720575940630715979,720575940622617748,720575940628412145,720575940607632579,720575940625858536,720575940615820262,720575940621388947,720575940638671219,720575940632646114,720575940604332460,720575940631579219,720575940620060954,720575940624379394,720575940606028210,720575940626850603,720575940623808805,720575940632843455,720575940621456618,720575940610189154,720575940615712034,720575940626391114,…	H(NT)
SMPpv2_dorsal	CP1_dorsal		0	3	3	https://ngl.flywire.ai/?json_url=https://globalv1.flywire-daf.com/nglstate/6567479709007872	https://ngl.flywire.ai/?json_url=https://globalv1.flywire-daf.com/nglstate/5395649044414464	https://ngl.flywire.ai/?json_url=https://globalv1.flywire-daf.com/nglstate/5486390672359424		https://neuroglancer-demo.appspot.com/#!gs://flyem-user-links/short/2023-06-20.160857.json	https://neuroglancer-demo.appspot.com/#!gs://flyem-user-links/short/2023-06-20.155820.json	https://neuroglancer-demo.appspot.com/#!gs://flyem-user-links/short/2023-06-20.160339.json		SMPpv2	CP1	PDL18	56	55	0	720575940639331829,720575940637555288,720575940626859283,720575940613816626,720575940627484181,720575940610649294,720575940611679717,720575940623124917,720575940614206102,720575940621362044,720575940617179938,720575940617647429,720575940630250833,720575940627391787,720575940609116882,720575940639692251,720575940627950135,720575940625527396,720575940611344858,720575940608230212,720575940616848030,…	720575940623701768,720575940644301603,720575940636427376,720575940626020697,720575940621788125,720575940619308976,720575940627903484,720575940644703767,720575940626257539,720575940612652975,720575940626910287,720575940615950453,720575940629653442,720575940614288757,720575940637889443,720575940620551126,720575940629255484,720575940648928633,720575940628354216,720575940628354472,720575940606678795,…	H
SMPpv2_ventral	CP1_ventral		0	5	5	https://ngl.flywire.ai/?json_url=https://globalv1.flywire-daf.com/nglstate/4803300685774848	https://ngl.flywire.ai/?json_url=https://globalv1.flywire-daf.com/nglstate/5423174122471424	https://ngl.flywire.ai/?json_url=https://globalv1.flywire-daf.com/nglstate/4609688417075200		https://neuroglancer-demo.appspot.com/#!gs://flyem-user-links/short/2023-06-20.160858.json	https://neuroglancer-demo.appspot.com/#!gs://flyem-user-links/short/2023-06-20.155822.json	https://neuroglancer-demo.appspot.com/#!gs://flyem-user-links/short/2023-06-20.160340.json		SMPpv2	CP1	PVL15	30	30	0	720575940633095137,720575940617809181,720575940611644529,720575940629155227,720575940627652358,720575940635210603,720575940612429482,720575940620468718,720575940609799470,720575940617166993,720575940630020345,720575940615171003,720575940619524555,720575940613778942,720575940630968680,720575940641706184,720575940630193935,720575940650357494,720575940626806046,720575940623886008,720575940623579063,…	720575940628857210,720575940654129313,720575940627884264,720575940607378633,720575940635872101,720575940619654053,720575940626641182,720575940628237386,720575940641906317,720575940604954289,720575940617752321,720575940619498968,720575940626010042,720575940628437291,720575940626938645,720575940631058280,720575940636844870,720575940633030882,720575940635970782,720575940614740374,720575940610738898,…	H
TRdl_a	TRdl_a		0	3	3	https://ngl.flywire.ai/?json_url=https://globalv1.flywire-daf.com/nglstate/5717269256601600	https://ngl.flywire.ai/?json_url=https://globalv1.flywire-daf.com/nglstate/6357578508402688	https://ngl.flywire.ai/?json_url=https://globalv1.flywire-daf.com/nglstate/5735588323917824		https://neuroglancer-demo.appspot.com/#!gs://flyem-user-links/short/2023-06-20.160900.json	https://neuroglancer-demo.appspot.com/#!gs://flyem-user-links/short/2023-06-20.155824.json	https://neuroglancer-demo.appspot.com/#!gs://flyem-user-links/short/2023-06-20.160342.json		TRdl_a	TRdl_a		17	17	0	720575940623600619,720575940617138466,720575940620411169,720575940612284387,720575940622028778,720575940630372153,720575940628842106,720575940628269303,720575940625637946,720575940616618053,720575940621373278,720575940632639714,720575940632012243,720575940621741094,720575940626735100,720575940633226652,720575940617958814	720575940623078071,720575940617229691,720575940627498499,720575940644932131,720575940637417038,720575940620798284,720575940621560088,720575940604130481,720575940623620586,720575940629548107,720575940630619719,720575940603514141,720575940643337508,720575940618086616,720575940624865584,720575940626902856,720575940645878068	H/L
TRdl_b	TRdl_b		0	5	5	https://ngl.flywire.ai/?json_url=https://globalv1.flywire-daf.com/nglstate/6643648940736512	https://ngl.flywire.ai/?json_url=https://globalv1.flywire-daf.com/nglstate/6301300587233280	https://ngl.flywire.ai/?json_url=https://globalv1.flywire-daf.com/nglstate/5326948089724928		https://neuroglancer-demo.appspot.com/#!gs://flyem-user-links/short/2023-06-20.160902.json	https://neuroglancer-demo.appspot.com/#!gs://flyem-user-links/short/2023-06-20.155826.json	https://neuroglancer-demo.appspot.com/#!gs://flyem-user-links/short/2023-06-20.160344.json		TRdl_b	TRdl_b		65	61	0	720575940623290126,720575940632658131,720575940643569518,720575940610847973,720575940633813940,720575940628953595,720575940610604334,720575940607706563,720575940617919542,720575940626667663,720575940617346718,720575940628174848,720575940616623590,720575940627004459,720575940627177115,720575940635684526,720575940618815286,720575940620104070,720575940624886160,720575940621593626,720575940628936898,…	720575940629839947,720575940616328705,720575940626337479,720575940615742353,720575940610861554,720575940633919992,720575940612554393,720575940619932404,720575940629155958,720575940607672003,720575940650715638,720575940617952670,720575940631923304,720575940603875616,720575940628034044,720575940619754735,720575940636006000,720575940632671132,720575940620751231,720575940623201205,720575940648911481,…	H/L
TRdm	TRdm		0	3	3	https://ngl.flywire.ai/?json_url=https://globalv1.flywire-daf.com/nglstate/6576142523826176	https://ngl.flywire.ai/?json_url=https://globalv1.flywire-daf.com/nglstate/4563510379937792	https://ngl.flywire.ai/?json_url=https://globalv1.flywire-daf.com/nglstate/6625478033014784		https://neuroglancer-demo.appspot.com/#!gs://flyem-user-links/short/2023-06-20.160903.json	https://neuroglancer-demo.appspot.com/#!gs://flyem-user-links/short/2023-06-20.155828.json	https://neuroglancer-demo.appspot.com/#!gs://flyem-user-links/short/2023-06-20.160345.json		TRdm	TRdm		85	81	0	720575940630504466,720575940626960536,720575940643823470,720575940622074206,720575940648055673,720575940604791217,720575940624384304,720575940614901215,720575940604247985,720575940626545649,720575940624176312,720575940624289789,720575940648864633,720575940622433799,720575940616203869,720575940626197593,720575940634699119,720575940627254856,720575940624266128,720575940637391423,720575940644672548,…	720575940622678781,720575940610606126,720575940631639500,720575940631787693,720575940631983464,720575940610594766,720575940621930710,720575940623148285,720575940616172033,720575940633213792,720575940613356851,720575940619624795,720575940633639063,720575940624263655,720575940627419962,720575940620866544,720575940631394920,720575940631284328,720575940613170385,720575940630301836,720575940607071106,…	H/L
VESa1	BAla3		0	6	6	https://ngl.flywire.ai/?json_url=https://globalv1.flywire-daf.com/nglstate/4910870826057728	https://ngl.flywire.ai/?json_url=https://globalv1.flywire-daf.com/nglstate/4602955359584256	https://ngl.flywire.ai/?json_url=https://globalv1.flywire-daf.com/nglstate/6036770732900352		https://neuroglancer-demo.appspot.com/#!gs://flyem-user-links/short/2023-06-20.160905.json	https://neuroglancer-demo.appspot.com/#!gs://flyem-user-links/short/2023-06-20.155830.json	https://neuroglancer-demo.appspot.com/#!gs://flyem-user-links/short/2023-06-20.160347.json		VESa1	BAla3	AVM21	36	37	0	720575940608471900,720575940618391350,720575940625373733,720575940622667242,720575940603885856,720575940625919720,720575940609594574,720575940637801635,720575940615787554,720575940633462829,720575940610380970,720575940624548483,720575940631081785,720575940637032670,720575940622288107,720575940659476865,720575940625282490,720575940621370150,720575940603829950,720575940619738612,720575940617297565,…	720575940625808642,720575940612840982,720575940603235500,720575940621611302,720575940629382700,720575940617973149,720575940610727630,720575940630280234,720575940635642725,720575940614137651,720575940625114174,720575940608118283,720575940616029218,720575940625958922,720575940640591056,720575940621198177,720575940626977067,720575940613388946,720575940609239416,720575940612099442,720575940614631197,…	H
VESa2	BAlp1		0	2	2	https://ngl.flywire.ai/?json_url=https://globalv1.flywire-daf.com/nglstate/4756616672968704	https://ngl.flywire.ai/?json_url=https://globalv1.flywire-daf.com/nglstate/5621901118406656	https://ngl.flywire.ai/?json_url=https://globalv1.flywire-daf.com/nglstate/5411574355329024		https://neuroglancer-demo.appspot.com/#!gs://flyem-user-links/short/2023-06-20.160907.json	https://neuroglancer-demo.appspot.com/#!gs://flyem-user-links/short/2023-06-20.155832.json	https://neuroglancer-demo.appspot.com/#!gs://flyem-user-links/short/2023-06-20.160348.json		VESa2	BAlp1	AVM14	41	41	0	720575940626730115,720575940624681360,720575940648783737,720575940629531991,720575940643288868,720575940611217650,720575940624328462,720575940626824573,720575940621315277,720575940629513157,720575940622171530,720575940626333000,720575940633058204,720575940642804384,720575940630989007,720575940622695059,720575940625075898,720575940637686750,720575940618412337,720575940635451546,720575940615688404,…	720575940614311474,720575940621598941,720575940644582964,720575940633839979,720575940637559886,720575940618847947,720575940623659192,720575940621305716,720575940629129922,720575940630234940,720575940625692956,720575940625344304,720575940618671343,720575940629875560,720575940622044139,720575940629857420,720575940633512604,720575940626106186,720575940625765424,720575940623124813,720575940613997499,…	H
VLPa1__prim	DALl2__prim		0	3	3	https://ngl.flywire.ai/?json_url=https://globalv1.flywire-daf.com/nglstate/6507569210195968	https://ngl.flywire.ai/?json_url=https://globalv1.flywire-daf.com/nglstate/5387188361494528	https://ngl.flywire.ai/?json_url=https://globalv1.flywire-daf.com/nglstate/6076103531692032		https://neuroglancer-demo.appspot.com/#!gs://flyem-user-links/short/2023-06-20.160908.json	https://neuroglancer-demo.appspot.com/#!gs://flyem-user-links/short/2023-06-20.155834.json	https://neuroglancer-demo.appspot.com/#!gs://flyem-user-links/short/2023-06-20.160350.json		VLPa1	DALl2		3	3	0	720575940617761309,720575940637610566,720575940648869241	720575940617765405,720575940618380491,720575940605496166	part_of_lineage
VLPa1_lateral	DALl2_lateral		0	7	7	https://ngl.flywire.ai/?json_url=https://globalv1.flywire-daf.com/nglstate/5473820779479040	https://ngl.flywire.ai/?json_url=https://globalv1.flywire-daf.com/nglstate/6105928992555008	https://ngl.flywire.ai/?json_url=https://globalv1.flywire-daf.com/nglstate/5072883594297344		https://neuroglancer-demo.appspot.com/#!gs://flyem-user-links/short/2023-06-20.160910.json	https://neuroglancer-demo.appspot.com/#!gs://flyem-user-links/short/2023-06-20.155836.json	https://neuroglancer-demo.appspot.com/#!gs://flyem-user-links/short/2023-06-20.160352.json		VLPa1	DALl2	AVL11	82	82	0	720575940619380485,720575940611576050,720575940644053540,720575940617843541,720575940623600016,720575940637258985,720575940621543194,720575940626579333,720575940608911662,720575940614822559,720575940634396863,720575940618240171,720575940621201647,720575940627974138,720575940625371155,720575940637569870,720575940634147991,720575940629015678,720575940626427529,720575940621256286,720575940619759220,…	720575940631427409,720575940624101885,720575940637526845,720575940627343868,720575940619534784,720575940613890966,720575940623912380,720575940628322780,720575940621147588,720575940625870338,720575940622168712,720575940624665236,720575940615271124,720575940632723938,720575940637429567,720575940637235433,720575940613987946,720575940610098040,720575940639048280,720575940620685172,720575940659832705,…	H
VLPa1_medial	DALl2_medial		0	3	3	https://ngl.flywire.ai/?json_url=https://globalv1.flywire-daf.com/nglstate/5204747546001408	https://ngl.flywire.ai/?json_url=https://globalv1.flywire-daf.com/nglstate/6452847996567552	https://ngl.flywire.ai/?json_url=https://globalv1.flywire-daf.com/nglstate/5438543260286976		https://neuroglancer-demo.appspot.com/#!gs://flyem-user-links/short/2023-06-20.160911.json	https://neuroglancer-demo.appspot.com/#!gs://flyem-user-links/short/2023-06-20.155838.json	https://neuroglancer-demo.appspot.com/#!gs://flyem-user-links/short/2023-06-20.160353.json		VLPa1	DALl2	AVL20	42	41	0	720575940630309391,720575940630027372,720575940637175349,720575940616483284,720575940614140522,720575940627899751,720575940628837650,720575940624068028,720575940616262401,720575940642401060,720575940622045133,720575940619688688,720575940615592409,720575940618838292,720575940640460496,720575940620356557,720575940632764883,720575940630724906,720575940615635037,720575940627719294,720575940626564337,…	720575940610199538,720575940611270257,720575940641972384,720575940636471408,720575940623139341,720575940625802329,720575940611046885,720575940616502109,720575940629244357,720575940629854521,720575940609996773,720575940627850618,720575940644259876,720575940616079188,720575940604445868,720575940637834301,720575940624662508,720575940617012002,720575940613034602,720575940617034398,720575940644252951,…	H_2NT
VLPa2	DALv1		0	3	3	https://ngl.flywire.ai/?json_url=https://globalv1.flywire-daf.com/nglstate/5598316043698176	https://ngl.flywire.ai/?json_url=https://globalv1.flywire-daf.com/nglstate/5053937797300224	https://ngl.flywire.ai/?json_url=https://globalv1.flywire-daf.com/nglstate/6599720686321664		https://neuroglancer-demo.appspot.com/#!gs://flyem-user-links/short/2023-06-20.160913.json	https://neuroglancer-demo.appspot.com/#!gs://flyem-user-links/short/2023-06-20.155839.json	https://neuroglancer-demo.appspot.com/#!gs://flyem-user-links/short/2023-06-20.160355.json		VLPa2	DALv1	AVL05	114	111	0	720575940627438076,720575940629073530,720575940627665033,720575940627970971,720575940606926466,720575940649865718,720575940629254647,720575940637904000,720575940630446879,720575940620320902,720575940615338589,720575940631140909,720575940626247805,720575940605578784,720575940623054333,720575940628735350,720575940612801022,720575940630176197,720575940623468873,720575940626943518,720575940623362698,…	720575940622190571,720575940615487449,720575940628146908,720575940624656276,720575940631892364,720575940628869391,720575940624666245,720575940627732935,720575940641626056,720575940603609004,720575940619661082,720575940621889799,720575940620173737,720575940636922999,720575940619325424,720575940617887646,720575940641464309,720575940611277810,720575940630071803,720575940659042689,720575940620031308,…	H
VLPd&p1_dorsal	DPLl2_anterior		0	3	3	https://ngl.flywire.ai/?json_url=https://globalv1.flywire-daf.com/nglstate/5812892072935424	https://ngl.flywire.ai/?json_url=https://globalv1.flywire-daf.com/nglstate/5075580431106048	https://ngl.flywire.ai/?json_url=https://globalv1.flywire-daf.com/nglstate/5152568969789440		https://neuroglancer-demo.appspot.com/#!gs://flyem-user-links/short/2023-06-20.160915.json	https://neuroglancer-demo.appspot.com/#!gs://flyem-user-links/short/2023-06-20.155841.json	https://neuroglancer-demo.appspot.com/#!gs://flyem-user-links/short/2023-06-20.160357.json		VLPd&p1	DPLl2	ADL14	66	66	0	720575940622263275,720575940630742521,720575940611724714,720575940611201433,720575940610980374,720575940629909751,720575940625328074,720575940617276889,720575940631417119,720575940620492126,720575940617931166,720575940634315967,720575940624628920,720575940648236153,720575940638635635,720575940612654573,720575940628991993,720575940644071703,720575940659773313,720575940629878892,720575940631170152,…	720575940611134414,720575940637029860,720575940641876168,720575940614328994,720575940610034638,720575940621646730,720575940608709387,720575940615992091,720575940614203798,720575940629382903,720575940630460663,720575940637599204,720575940604798688,720575940616046405,720575940603827633,720575940608526089,720575940626352009,720575940630118028,720575940622919352,720575940628056380,720575940615922971,…	H
VLPd&p1_posterior	DPLl2_posterior		0	3	3	https://ngl.flywire.ai/?json_url=https://globalv1.flywire-daf.com/nglstate/5633722277691392	https://ngl.flywire.ai/?json_url=https://globalv1.flywire-daf.com/nglstate/5850058463379456	https://ngl.flywire.ai/?json_url=https://globalv1.flywire-daf.com/nglstate/6357367425859584		https://neuroglancer-demo.appspot.com/#!gs://flyem-user-links/short/2023-06-20.160916.json	https://neuroglancer-demo.appspot.com/#!gs://flyem-user-links/short/2023-06-20.155843.json	https://neuroglancer-demo.appspot.com/#!gs://flyem-user-links/short/2023-06-20.160358.json		VLPd&p1	DPLl2	PDL15/PDL24	103	103	0	720575940619071323,720575940621841869,720575940609454802,720575940604832702,720575940630092406,720575940631188039,720575940640792539,720575940624283882,720575940635033023,720575940629136183,720575940618254750,720575940629144987,720575940621537805,720575940634792884,720575940627631125,720575940605295281,720575940627468273,720575940620653684,720575940617493972,720575940621742972,720575940630171708,…	720575940630402834,720575940631661337,720575940631740447,720575940621811482,720575940651717110,720575940644640110,720575940632401745,720575940639926360,720575940630118927,720575940613035048,720575940621502422,720575940610224281,720575940617442233,720575940638608336,720575940637068912,720575940630050391,720575940615975474,720575940625488156,720575940628698679,720575940627221011,720575940626112774,…	H
VLPd1	DPLam		0	2	2	https://ngl.flywire.ai/?json_url=https://globalv1.flywire-daf.com/nglstate/5728855266426880	https://ngl.flywire.ai/?json_url=https://globalv1.flywire-daf.com/nglstate/6747801025249280	https://ngl.flywire.ai/?json_url=https://globalv1.flywire-daf.com/nglstate/6179837704142848		https://neuroglancer-demo.appspot.com/#!gs://flyem-user-links/short/2023-06-20.160918.json	https://neuroglancer-demo.appspot.com/#!gs://flyem-user-links/short/2023-06-20.155845.json	https://neuroglancer-demo.appspot.com/#!gs://flyem-user-links/short/2023-06-20.160400.json		VLPd1	DPLam	ADL12	66	66	0	720575940626062364,720575940623612395,720575940611929202,720575940622105377,720575940627394837,720575940621136961,720575940646433059,720575940609329102,720575940638715251,720575940616376891,720575940605681440,720575940625149733,720575940625765649,720575940621636109,720575940631049234,720575940626802770,720575940616060765,720575940641685133,720575940632650797,720575940625414387,720575940612488419,…	720575940615529631,720575940628810512,720575940614672534,720575940632219361,720575940623079373,720575940608501316,720575940622215960,720575940629006587,720575940626225182,720575940624185319,720575940640485109,720575940636365454,720575940625916190,720575940614048307,720575940630051279,720575940625955992,720575940620193780,720575940623531790,720575940622435085,720575940630918930,720575940629343959,…	H(NT)
VLPd1__prim	DPLam__prim		0	3	3	https://ngl.flywire.ai/?json_url=https://globalv1.flywire-daf.com/nglstate/6521548951257088	https://ngl.flywire.ai/?json_url=https://globalv1.flywire-daf.com/nglstate/5208529264705536	https://ngl.flywire.ai/?json_url=https://globalv1.flywire-daf.com/nglstate/4893925703680000		https://neuroglancer-demo.appspot.com/#!gs://flyem-user-links/short/2023-06-20.160919.json	https://neuroglancer-demo.appspot.com/#!gs://flyem-user-links/short/2023-06-20.155847.json	https://neuroglancer-demo.appspot.com/#!gs://flyem-user-links/short/2023-06-20.160401.json		VLPd1	DPLam		4	4	0	720575940629951852,720575940619517131,720575940626465096,720575940637830272	720575940633973017,720575940622252031,720575940626126398,720575940621773808	part_of_lineage
VLPd2 (Ito)		Subset of VLPd1 (which was reported in both Ito et al. 2013 and Yu et al. 2013)
VLPl&d1_dorsal	BLAv1_medial		0	4	4	https://ngl.flywire.ai/?json_url=https://globalv1.flywire-daf.com/nglstate/5616887750721536	https://ngl.flywire.ai/?json_url=https://globalv1.flywire-daf.com/nglstate/6278468876632064	https://ngl.flywire.ai/?json_url=https://globalv1.flywire-daf.com/nglstate/5792101503598592		https://neuroglancer-demo.appspot.com/#!gs://flyem-user-links/short/2023-06-20.160921.json	https://neuroglancer-demo.appspot.com/#!gs://flyem-user-links/short/2023-06-20.155849.json	https://neuroglancer-demo.appspot.com/#!gs://flyem-user-links/short/2023-06-20.160403.json		VLPl&d1	BLAv1	AVL08	102	100	0	720575940618183765,720575940627084905,720575940620625646,720575940617622219,720575940631668511,720575940621870204,720575940646368132,720575940632638803,720575940613530636,720575940616416539,720575940618003672,720575940603695025,720575940633540447,720575940611008409,720575940616054843,720575940630622803,720575940628087887,720575940619938031,720575940613784062,720575940635574106,720575940614949938,…	720575940622784660,720575940626086942,720575940639256704,720575940631490980,720575940626315027,720575940627211944,720575940645761844,720575940619584961,720575940630274635,720575940619853481,720575940612752303,720575940610414450,720575940607848203,720575940636708318,720575940621230739,720575940618582336,720575940623983032,720575940629345398,720575940623171308,720575940617456340,720575940613579682,…	H
VLPl&d1_lateral	BLAv1_posterior		0	2	2	https://ngl.flywire.ai/?json_url=https://globalv1.flywire-daf.com/nglstate/5172638370496512	https://ngl.flywire.ai/?json_url=https://globalv1.flywire-daf.com/nglstate/5824930060959744	https://ngl.flywire.ai/?json_url=https://globalv1.flywire-daf.com/nglstate/5261980107538432		https://neuroglancer-demo.appspot.com/#!gs://flyem-user-links/short/2023-06-20.160923.json	https://neuroglancer-demo.appspot.com/#!gs://flyem-user-links/short/2023-06-20.155851.json	https://neuroglancer-demo.appspot.com/#!gs://flyem-user-links/short/2023-06-20.160405.json		VLPl&d1	BLAv1	AVL10	105	103	0	720575940643249608,720575940606810057,720575940634523255,720575940626952963,720575940630734075,720575940627041028,720575940618621830,720575940629891535,720575940643836196,720575940626837764,720575940622723059,720575940634176738,720575940635586405,720575940604763326,720575940622299747,720575940625663525,720575940641629344,720575940613298911,720575940625161146,720575940632171309,720575940627416263,…	720575940618247333,720575940618245797,720575940618129573,720575940634334559,720575940623509577,720575940624179175,720575940616424902,720575940632580503,720575940619309653,720575940615648117,720575940632851039,720575940603720294,720575940639748686,720575940660004737,720575940616392849,720575940659146113,720575940629759307,720575940629708482,720575940614390930,720575940624194232,720575940625910147,…	H
VLPl&p1_lateral	BLVp2_anterior		0	4	4	https://ngl.flywire.ai/?json_url=https://globalv1.flywire-daf.com/nglstate/4737892360388608	https://ngl.flywire.ai/?json_url=https://globalv1.flywire-daf.com/nglstate/5459945644359680	https://ngl.flywire.ai/?json_url=https://globalv1.flywire-daf.com/nglstate/6549074029314048		https://neuroglancer-demo.appspot.com/#!gs://flyem-user-links/short/2023-06-20.160924.json	https://neuroglancer-demo.appspot.com/#!gs://flyem-user-links/short/2023-06-20.155853.json	https://neuroglancer-demo.appspot.com/#!gs://flyem-user-links/short/2023-06-20.160406.json		VLPl&p1	BLVp2	AVL13	74	70	0	720575940626812433,720575940634643886,720575940627469041,720575940625923965,720575940628610135,720575940629250602,720575940619878977,720575940619739595,720575940618045776,720575940637627581,720575940634676916,720575940634477163,720575940625800841,720575940638971088,720575940613108882,720575940622078685,720575940619899014,720575940621106721,720575940630318533,720575940618611280,720575940649024121,…	720575940631283471,720575940626810628,720575940611975338,720575940615924667,720575940617499205,720575940615865739,720575940635170927,720575940637450074,720575940619119963,720575940639485312,720575940635437560,720575940623249993,720575940625994073,720575940618965553,720575940622367880,720575940629125996,720575940603609824,720575940633351578,720575940611329137,720575940619883142,720575940620072070,…	H
VLPl&p1_posterior	BLVp2_posterior		0	4	4	https://ngl.flywire.ai/?json_url=https://globalv1.flywire-daf.com/nglstate/4682622531796992	https://ngl.flywire.ai/?json_url=https://globalv1.flywire-daf.com/nglstate/5229151550177280	https://ngl.flywire.ai/?json_url=https://globalv1.flywire-daf.com/nglstate/6463275774509056		https://neuroglancer-demo.appspot.com/#!gs://flyem-user-links/short/2023-06-20.160926.json	https://neuroglancer-demo.appspot.com/#!gs://flyem-user-links/short/2023-06-20.155855.json	https://neuroglancer-demo.appspot.com/#!gs://flyem-user-links/short/2023-06-20.160408.json		VLPl&p1	BLVp2	PVL04	110	113	0	720575940630566487,720575940625745137,720575940619865676,720575940634168928,720575940624915435,720575940616809190,720575940621646668,720575940620981492,720575940610205282,720575940631603256,720575940623865417,720575940614376615,720575940620904614,720575940626507027,720575940632749212,720575940625764154,720575940623223501,720575940638776227,720575940651713782,720575940633353327,720575940605856689,…	720575940614081909,720575940616155707,720575940641254133,720575940623817447,720575940621432926,720575940635744623,720575940621758028,720575940626744838,720575940627720335,720575940632817634,720575940615641428,720575940622752041,720575940627752585,720575940623088309,720575940637281395,720575940628955006,720575940647434372,720575940621801310,720575940628599934,720575940622796557,720575940632525920,…	H
VLPl&p2_lateral	BLVp1_anterior		0	3	3	https://ngl.flywire.ai/?json_url=https://globalv1.flywire-daf.com/nglstate/4691961602637824	https://ngl.flywire.ai/?json_url=https://globalv1.flywire-daf.com/nglstate/4746555175206912	https://ngl.flywire.ai/?json_url=https://globalv1.flywire-daf.com/nglstate/4667397745147904		https://neuroglancer-demo.appspot.com/#!gs://flyem-user-links/short/2023-06-20.160927.json	https://neuroglancer-demo.appspot.com/#!gs://flyem-user-links/short/2023-06-20.155857.json	https://neuroglancer-demo.appspot.com/#!gs://flyem-user-links/short/2023-06-20.160409.json		VLPl&p2	BLVp1	AVL02	175	178	0	720575940618901231,720575940638164864,720575940616478292,720575940617700253,720575940626054641,720575940615903417,720575940618182491,720575940626069962,720575940644478260,720575940613226961,720575940621526697,720575940622726292,720575940623119812,720575940618176379,720575940632991935,720575940621231850,720575940610907619,720575940615629524,720575940627498152,720575940636624014,720575940629478956,…	720575940643800776,720575940627983554,720575940619215701,720575940638676387,720575940619090548,720575940618091333,720575940631303877,720575940622196694,720575940620024837,720575940622172877,720575940638770083,720575940629349839,720575940622929251,720575940617353433,720575940619102580,720575940632008877,720575940625701909,720575940622274124,720575940605799601,720575940611648209,720575940620232640,…	H
VLPl&p2_posterior	BLVp1_posterior		0	3	3	https://ngl.flywire.ai/?json_url=https://globalv1.flywire-daf.com/nglstate/6492126319738880	https://ngl.flywire.ai/?json_url=https://globalv1.flywire-daf.com/nglstate/4871093993078784	https://ngl.flywire.ai/?json_url=https://globalv1.flywire-daf.com/nglstate/4719486680694784		https://neuroglancer-demo.appspot.com/#!gs://flyem-user-links/short/2023-06-20.160929.json	https://neuroglancer-demo.appspot.com/#!gs://flyem-user-links/short/2023-06-20.155859.json	https://neuroglancer-demo.appspot.com/#!gs://flyem-user-links/short/2023-06-20.160411.json		VLPl&p2	BLVp1	PVL05	90	89	0	720575940611292330,720575940609681198,720575940628404227,720575940625096240,720575940623433725,720575940625422867,720575940629789660,720575940629504335,720575940622150583,720575940619591128,720575940627969359,720575940625738073,720575940628412732,720575940619318950,720575940653703585,720575940631624785,720575940631242514,720575940628852730,720575940625913105,720575940630352658,720575940631914700,…	720575940632137517,720575940626591875,720575940617322897,720575940626149918,720575940625583132,720575940630404823,720575940643417454,720575940632584147,720575940620883952,720575940630020968,720575940605488305,720575940615928251,720575940628098203,720575940615416763,720575940608120587,720575940617025793,720575940626318717,720575940643177376,720575940629092546,720575940618900358,720575940635113976,…	H
VLPl1_or_VLPl5	BLVa3_or_4		0	2	2	https://ngl.flywire.ai/?json_url=https://globalv1.flywire-daf.com/nglstate/4908503451828224	https://ngl.flywire.ai/?json_url=https://globalv1.flywire-daf.com/nglstate/5689410286780416	https://ngl.flywire.ai/?json_url=https://globalv1.flywire-daf.com/nglstate/6298538277339136		https://neuroglancer-demo.appspot.com/#!gs://flyem-user-links/short/2023-06-20.160931.json	https://neuroglancer-demo.appspot.com/#!gs://flyem-user-links/short/2023-06-20.155901.json	https://neuroglancer-demo.appspot.com/#!gs://flyem-user-links/short/2023-06-20.160413.json		VLPl1_or_VLPl5	BLVa3_or_4	AVL14, AVL16, AVL17, AVL19	266	269	0	720575940629394885,720575940618864833,720575940615011782,720575940638364750,720575940602879404,720575940632649567,720575940643053620,720575940619863796,720575940628081751,720575940612105395,720575940639977691,720575940613208115,720575940619572529,720575940621622310,720575940614482143,720575940613028659,720575940636050606,720575940621681228,720575940622374399,720575940625585182,720575940639204669,…	720575940621369468,720575940613977494,720575940627265040,720575940630033270,720575940624315662,720575940623272427,720575940658297985,720575940614845708,720575940610466514,720575940639578958,720575940630638188,720575940659015041,720575940621806686,720575940607614217,720575940612082322,720575940625617289,720575940611294426,720575940623871888,720575940611972210,720575940622467307,720575940623978242,…	2L_1NT
VLPl2_lateral	BLAv2_lateral		0	3	3	https://ngl.flywire.ai/?json_url=https://globalv1.flywire-daf.com/nglstate/4677981861576704	https://ngl.flywire.ai/?json_url=https://globalv1.flywire-daf.com/nglstate/6034403358670848	https://ngl.flywire.ai/?json_url=https://globalv1.flywire-daf.com/nglstate/6252360240201728		https://neuroglancer-demo.appspot.com/#!gs://flyem-user-links/short/2023-06-20.160932.json	https://neuroglancer-demo.appspot.com/#!gs://flyem-user-links/short/2023-06-20.155903.json	https://neuroglancer-demo.appspot.com/#!gs://flyem-user-links/short/2023-06-20.160414.json		VLPl2	BLAv2	AVL24	7	7	0	720575940604787424,720575940623089996,720575940629967164,720575940614614495,720575940623612647,720575940614646726,720575940630006521	720575940626309562,720575940630794044,720575940626056292,720575940613455986,720575940628793191,720575940620023686,720575940624931888	part_of_lineage
VLPl2_medial	BLAv2_medial		0	2	2	https://ngl.flywire.ai/?json_url=https://globalv1.flywire-daf.com/nglstate/5176780438634496	https://ngl.flywire.ai/?json_url=https://globalv1.flywire-daf.com/nglstate/5126460333359104	https://ngl.flywire.ai/?json_url=https://globalv1.flywire-daf.com/nglstate/5513153578270720		https://neuroglancer-demo.appspot.com/#!gs://flyem-user-links/short/2023-06-20.160934.json	https://neuroglancer-demo.appspot.com/#!gs://flyem-user-links/short/2023-06-20.155904.json	https://neuroglancer-demo.appspot.com/#!gs://flyem-user-links/short/2023-06-20.160416.json		VLPl2	BLAv2	AVL03,AVL26	159	157	0	720575940626838909,720575940616941201,720575940635129440,720575940619937374,720575940624061336,720575940626805777,720575940612296677,720575940629366479,720575940630079575,720575940629708994,720575940604930918,720575940611630309,720575940635090533,720575940622755978,720575940609194082,720575940616941798,720575940616295749,720575940620424472,720575940627939334,720575940626115324,720575940616597977,…	720575940620175040,720575940634874266,720575940609806126,720575940631763148,720575940629469404,720575940612031089,720575940630302551,720575940608082990,720575940622832398,720575940624130964,720575940612159411,720575940623211957,720575940609721464,720575940623948546,720575940612014120,720575940612401138,720575940631429447,720575940639776829,720575940620588481,720575940625032841,720575940624146151,…	H
VLPl2_posterior	BLAv2_posterior		0	3	3	https://ngl.flywire.ai/?json_url=https://globalv1.flywire-daf.com/nglstate/4554482895552512	https://ngl.flywire.ai/?json_url=https://globalv1.flywire-daf.com/nglstate/5070772324270080	https://ngl.flywire.ai/?json_url=https://globalv1.flywire-daf.com/nglstate/4509195351097344		https://neuroglancer-demo.appspot.com/#!gs://flyem-user-links/short/2023-06-20.160936.json	https://neuroglancer-demo.appspot.com/#!gs://flyem-user-links/short/2023-06-20.155906.json	https://neuroglancer-demo.appspot.com/#!gs://flyem-user-links/short/2023-06-20.160417.json		VLPl2	BLAv2	AVL07	101	98	0	720575940633500084,720575940644623396,720575940639175869,720575940624349448,720575940621746300,720575940631394003,720575940606999682,720575940622930712,720575940612919410,720575940624642452,720575940624615513,720575940623538951,720575940635690670,720575940618022469,720575940637832937,720575940635655657,720575940624853031,720575940629065078,720575940633041619,720575940645093230,720575940632671827,…	720575940635565816,720575940634703511,720575940613890735,720575940619319745,720575940606582027,720575940632519967,720575940621885957,720575940625954853,720575940627446415,720575940613398495,720575940620719600,720575940626283838,720575940614701730,720575940635926335,720575940633254370,720575940624107751,720575940625035790,720575940610284018,720575940632238253,720575940605957809,720575940614474407,…	H
VLPl3 (Ito)		Subset of VLPl2 (which was reported in both Ito et al. 2013 and Yu et al. 2013)
VLPl4_anterior	BLD3_anterior		0	3	3	https://ngl.flywire.ai/?json_url=https://globalv1.flywire-daf.com/nglstate/4584784451862528	https://ngl.flywire.ai/?json_url=https://globalv1.flywire-daf.com/nglstate/5366250639196160	https://ngl.flywire.ai/?json_url=https://globalv1.flywire-daf.com/nglstate/5808522438639616		https://neuroglancer-demo.appspot.com/#!gs://flyem-user-links/short/2023-06-20.160937.json	https://neuroglancer-demo.appspot.com/#!gs://flyem-user-links/short/2023-06-20.155908.json	https://neuroglancer-demo.appspot.com/#!gs://flyem-user-links/short/2023-06-20.160419.json		VLPl4	BLD3	AVL21	44	44	0	720575940626322746,720575940622202829,720575940614819926,720575940629568331,720575940621765354,720575940612313827,720575940639032125,720575940611869866,720575940625720658,720575940618674648,720575940610041050,720575940623475197,720575940630637074,720575940621400155,720575940625595696,720575940607905547,720575940642253728,720575940653018785,720575940612181106,720575940611756441,720575940635733093,…	720575940619840427,720575940616464340,720575940646614404,720575940622544166,720575940632817047,720575940620005358,720575940621644228,720575940630164431,720575940628214887,720575940622773444,720575940621920461,720575940627130142,720575940611606234,720575940639221632,720575940628731756,720575940605842097,720575940619824075,720575940628525159,720575940614695611,720575940646414724,720575940613407967,…	H
VLPl4_dorsal	BLD3_dorsal		0	3	3	https://ngl.flywire.ai/?json_url=https://globalv1.flywire-daf.com/nglstate/5929200592617472	https://ngl.flywire.ai/?json_url=https://globalv1.flywire-daf.com/nglstate/6639053485113344	https://ngl.flywire.ai/?json_url=https://globalv1.flywire-daf.com/nglstate/5882516579811328		https://neuroglancer-demo.appspot.com/#!gs://flyem-user-links/short/2023-06-20.160939.json	https://neuroglancer-demo.appspot.com/#!gs://flyem-user-links/short/2023-06-20.155909.json	https://neuroglancer-demo.appspot.com/#!gs://flyem-user-links/short/2023-06-20.160421.json		VLPl4	BLD3	AVL18	53	53	0	720575940609876036,720575940609482190,720575940635025765,720575940625035301,720575940614043699,720575940630808131,720575940619865941,720575940622027527,720575940618755494,720575940623784428,720575940659760769,720575940624977930,720575940627418856,720575940636174960,720575940639939536,720575940614047026,720575940628915191,720575940617977684,720575940622312521,720575940613795880,720575940604147633,…	720575940613504749,720575940605023008,720575940630557302,720575940634834356,720575940624403239,720575940629347319,720575940603167916,720575940629761591,720575940617878273,720575940606563249,720575940603917158,720575940619930021,720575940629980790,720575940611514261,720575940627720079,720575940623588074,720575940626965258,720575940628003304,720575940618887838,720575940635141518,720575940621356470,…	H
VLPp&l1__prim	DPLpv__prim		0	3	3	https://ngl.flywire.ai/?json_url=https://globalv1.flywire-daf.com/nglstate/4528753516478464	https://ngl.flywire.ai/?json_url=https://globalv1.flywire-daf.com/nglstate/5872455082049536	https://ngl.flywire.ai/?json_url=https://globalv1.flywire-daf.com/nglstate/5037347034890240		https://neuroglancer-demo.appspot.com/#!gs://flyem-user-links/short/2023-06-20.160940.json	https://neuroglancer-demo.appspot.com/#!gs://flyem-user-links/short/2023-06-20.155911.json	https://neuroglancer-demo.appspot.com/#!gs://flyem-user-links/short/2023-06-20.160422.json		VLPp&l1	DPLpv		10	10	0	720575940640111568,720575940631262506,720575940623004748,720575940613429811,720575940651804918,720575940632376899,720575940629473847,720575940623132296,720575940630535030,720575940621277790	720575940628646160,720575940613871527,720575940649213049,720575940632015914,720575940618968118,720575940622854861,720575940625984893,720575940637293146,720575940645325934,720575940635651941	part_of_lineage
VLPp&l1_anterior	DPLpv_anterior		0	3	3	https://ngl.flywire.ai/?json_url=https://globalv1.flywire-daf.com/nglstate/6375842026356736	https://ngl.flywire.ai/?json_url=https://globalv1.flywire-daf.com/nglstate/4844985356648448	https://ngl.flywire.ai/?json_url=https://globalv1.flywire-daf.com/nglstate/4662538971119616		https://neuroglancer-demo.appspot.com/#!gs://flyem-user-links/short/2023-06-20.160942.json	https://neuroglancer-demo.appspot.com/#!gs://flyem-user-links/short/2023-06-20.155913.json	https://neuroglancer-demo.appspot.com/#!gs://flyem-user-links/short/2023-06-20.160424.json		VLPp&l1	DPLpv	PDL09	107	102	0	720575940608027915,720575940622812493,720575940622388716,720575940622587882,720575940644303383,720575940637326963,720575940633352929,720575940605248898,720575940625489978,720575940604100785,720575940619915686,720575940631385057,720575940627055147,720575940618214827,720575940619246677,720575940629005815,720575940618604352,720575940627252538,720575940618085189,720575940610315310,720575940635175776,…	720575940636408165,720575940629567964,720575940613284527,720575940617770043,720575940613894910,720575940618135621,720575940633420139,720575940630541399,720575940624383928,720575940617576733,720575940614162582,720575940626254076,720575940615201211,720575940643536919,720575940620128282,720575940634555488,720575940621726698,720575940632387353,720575940631804703,720575940613902386,720575940633327385,…	part_of_lineage
VLPp&l1_lateral	DPLpv_lateral		0	2	2	https://ngl.flywire.ai/?json_url=https://globalv1.flywire-daf.com/nglstate/5635095257939968	https://ngl.flywire.ai/?json_url=https://globalv1.flywire-daf.com/nglstate/5154319303180288	https://ngl.flywire.ai/?json_url=https://globalv1.flywire-daf.com/nglstate/6492150546038784		https://neuroglancer-demo.appspot.com/#!gs://flyem-user-links/short/2023-06-20.160944.json	https://neuroglancer-demo.appspot.com/#!gs://flyem-user-links/short/2023-06-20.155914.json	https://neuroglancer-demo.appspot.com/#!gs://flyem-user-links/short/2023-06-20.160426.json		VLPp&l1	DPLpv	PVL14	45	45	0	720575940642843848,720575940603979488,720575940630219461,720575940636712774,720575940628584954,720575940613355175,720575940634382492,720575940645814638,720575940620851777,720575940620939685,720575940605487550,720575940621245260,720575940630711377,720575940632787863,720575940613830550,720575940614346989,720575940620872384,720575940612090595,720575940628394455,720575940612049102,720575940627653882,…	720575940622027809,720575940625994896,720575940636282431,720575940619779137,720575940645834036,720575940630342135,720575940620892698,720575940619996598,720575940625071749,720575940634194936,720575940628793916,720575940638192829,720575940624571792,720575940633967842,720575940632052194,720575940616344477,720575940626701886,720575940626671272,720575940650876150,720575940625610270,720575940630709499,…	part_of_lineage
VLPp&l1_posterior	DPLpv_posterior		0	5	5	https://ngl.flywire.ai/?json_url=https://globalv1.flywire-daf.com/nglstate/6391542950395904	https://ngl.flywire.ai/?json_url=https://globalv1.flywire-daf.com/nglstate/5117432848973824	https://ngl.flywire.ai/?json_url=https://globalv1.flywire-daf.com/nglstate/5287108509958144		https://neuroglancer-demo.appspot.com/#!gs://flyem-user-links/short/2023-06-20.160945.json	https://neuroglancer-demo.appspot.com/#!gs://flyem-user-links/short/2023-06-20.155916.json	https://neuroglancer-demo.appspot.com/#!gs://flyem-user-links/short/2023-06-20.160427.json		VLPp&l1	DPLpv	PVL11	44	46	0	720575940630879548,720575940618116766,720575940627268936,720575940643656046,720575940637983716,720575940627173884,720575940621832397,720575940628999038,720575940617532062,720575940622650808,720575940617490388,720575940631434693,720575940637074291,720575940629841563,720575940621782024,720575940632401233,720575940631547729,720575940627190466,720575940634144180,720575940604479660,720575940635321054,…	720575940618833624,720575940610053827,720575940628096335,720575940615944337,720575940623061718,720575940643671406,720575940630063160,720575940609474766,720575940634579319,720575940627046031,720575940621504255,720575940619374273,720575940617158814,720575940626288661,720575940624969765,720575940614566598,720575940647589172,720575940614311917,720575940631189366,720575940636337007,720575940616263436,…	part_of_lineage
VLPp1	BLP2		0	3	3	https://ngl.flywire.ai/?json_url=https://globalv1.flywire-daf.com/nglstate/4662563197419520	https://ngl.flywire.ai/?json_url=https://globalv1.flywire-daf.com/nglstate/6513088268337152	https://ngl.flywire.ai/?json_url=https://globalv1.flywire-daf.com/nglstate/6019825610522624		https://neuroglancer-demo.appspot.com/#!gs://flyem-user-links/short/2023-06-20.160947.json	https://neuroglancer-demo.appspot.com/#!gs://flyem-user-links/short/2023-06-20.155918.json	https://neuroglancer-demo.appspot.com/#!gs://flyem-user-links/short/2023-06-20.160429.json		VLPp1	BLP2	PVL07	56	56	0	720575940608223701,720575940629544812,720575940626630641,720575940625465733,720575940630889784,720575940640312995,720575940618296645,720575940644090135,720575940639135360,720575940622664191,720575940625062552,720575940612149362,720575940614269546,720575940637001444,720575940605995721,720575940651557622,720575940627114499,720575940610983573,720575940603713248,720575940613715198,720575940629038718,…	720575940611267697,720575940634694836,720575940604607689,720575940605720497,720575940633962903,720575940632873442,720575940615265478,720575940618831576,720575940623029245,720575940613891515,720575940633410923,720575940626276989,720575940634018711,720575940634311359,720575940614132074,720575940636591326,720575940620979809,720575940622986503,720575940607621131,720575940627440134,720575940644790126,…	H(NT)
VLPp2	DPMpl3		0	5	5	https://ngl.flywire.ai/?json_url=https://globalv1.flywire-daf.com/nglstate/5056852897300480	https://ngl.flywire.ai/?json_url=https://globalv1.flywire-daf.com/nglstate/5264258075983872	https://ngl.flywire.ai/?json_url=https://globalv1.flywire-daf.com/nglstate/4968467142803456		https://neuroglancer-demo.appspot.com/#!gs://flyem-user-links/short/2023-06-20.160949.json	https://neuroglancer-demo.appspot.com/#!gs://flyem-user-links/short/2023-06-20.155919.json	https://neuroglancer-demo.appspot.com/#!gs://flyem-user-links/short/2023-06-20.160430.json		VLPp2	DPMpl3	PVM01	59	57	0	720575940639666395,720575940619542107,720575940627153767,720575940614434302,720575940627717314,720575940625961049,720575940626575997,720575940616111243,720575940608083780,720575940631184610,720575940608390446,720575940615759105,720575940633082778,720575940627875388,720575940616420825,720575940615898068,720575940618999216,720575940622076680,720575940637302756,720575940615559202,720575940628520279,…	720575940625040190,720575940633554071,720575940624437962,720575940626587921,720575940604104625,720575940611628697,720575940620961008,720575940623053493,720575940626533063,720575940620898053,720575940643283872,720575940628714499,720575940628032768,720575940630288426,720575940616112724,720575940614936774,720575940622018301,720575940618983150,720575940619986822,720575940621328645,720575940620189217,…	H(NT)
VPNd1	BLD6		0	4	4	https://ngl.flywire.ai/?json_url=https://globalv1.flywire-daf.com/nglstate/5165905313005568	https://ngl.flywire.ai/?json_url=https://globalv1.flywire-daf.com/nglstate/6243332755816448	https://ngl.flywire.ai/?json_url=https://globalv1.flywire-daf.com/nglstate/5309505128628224		https://neuroglancer-demo.appspot.com/#!gs://flyem-user-links/short/2023-06-20.160950.json	https://neuroglancer-demo.appspot.com/#!gs://flyem-user-links/short/2023-06-20.155921.json	https://neuroglancer-demo.appspot.com/#!gs://flyem-user-links/short/2023-06-20.160432.json		VPNd1	BLD6	PVL01	296	296	0	720575940622258473,720575940626447848,720575940617815225,720575940636536286,720575940622253526,720575940628105883,720575940621061545,720575940612045352,720575940626364312,720575940605825666,720575940626735016,720575940634260079,720575940635040357,720575940611863666,720575940634179320,720575940611063770,720575940624924990,720575940604016608,720575940613804906,720575940634502812,720575940634857583,…	720575940635497311,720575940619398127,720575940627471619,720575940645134359,720575940625031426,720575940623425097,720575940626392593,720575940639109795,720575940613672931,720575940623299111,720575940635307639,720575940614209576,720575940626414279,720575940608422958,720575940621259875,720575940607074057,720575940623262461,720575940634361336,720575940641552347,720575940613145258,720575940615957314,…	H(NT)
VPNd2			0	5	5	https://ngl.flywire.ai/?json_url=https://globalv1.flywire-daf.com/nglstate/6094367049646080	https://ngl.flywire.ai/?json_url=https://globalv1.flywire-daf.com/nglstate/6127151902359552	https://ngl.flywire.ai/?json_url=https://globalv1.flywire-daf.com/nglstate/5471453405249536		https://neuroglancer-demo.appspot.com/#!gs://flyem-user-links/short/2023-06-20.160952.json	https://neuroglancer-demo.appspot.com/#!gs://flyem-user-links/short/2023-06-20.155923.json	https://neuroglancer-demo.appspot.com/#!gs://flyem-user-links/short/2023-06-20.160434.json		VPNd2			412	395	0	720575940620532400,720575940623959477,720575940624243006,720575940635728479,720575940627364102,720575940624335689,720575940627088539,720575940613183272,720575940634578367,720575940639057240,720575940628895232,720575940617514397,720575940620720112,720575940605411262,720575940636249407,720575940618567425,720575940619577014,720575940637344590,720575940623212988,720575940621166972,720575940625729226,…	720575940627692677,720575940617010905,720575940627975952,720575940623989941,720575940611711461,720575940628662519,720575940621279401,720575940605114046,720575940617796150,720575940620644437,720575940627454440,720575940633988506,720575940612841907,720575940621201279,720575940633188121,720575940617826624,720575940627371599,720575940623622899,720575940613686434,720575940629993167,720575940630545483,…	lineage_not_confirmed
VPNd3			0	2	2	https://ngl.flywire.ai/?json_url=https://globalv1.flywire-daf.com/nglstate/5230347698569216	https://ngl.flywire.ai/?json_url=https://globalv1.flywire-daf.com/nglstate/5920425328508928	https://ngl.flywire.ai/?json_url=https://globalv1.flywire-daf.com/nglstate/6280219210022912		https://neuroglancer-demo.appspot.com/#!gs://flyem-user-links/short/2023-06-20.160954.json	https://neuroglancer-demo.appspot.com/#!gs://flyem-user-links/short/2023-06-20.155924.json	https://neuroglancer-demo.appspot.com/#!gs://flyem-user-links/short/2023-06-20.160435.json		VPNd3			165	171	0	720575940619434432,720575940629549049,720575940625752451,720575940628337103,720575940625971204,720575940619410671,720575940621415382,720575940614636661,720575940619643190,720575940619676654,720575940618541995,720575940615480281,720575940621290948,720575940621001485,720575940630865197,720575940629983350,720575940603391404,720575940624740185,720575940630788772,720575940628679887,720575940614602655,…	720575940626669114,720575940617253666,720575940642907080,720575940617216320,720575940615123250,720575940625390979,720575940632214497,720575940643880484,720575940620970078,720575940647182644,720575940622382320,720575940617678897,720575940625809816,720575940625746709,720575940622964477,720575940626803624,720575940632592609,720575940628026112,720575940614230495,720575940616565131,720575940628684154,…	lineage_not_confirmed
VPNl&d1_dorsal	BLAl2_dorsal		0	2	2	https://ngl.flywire.ai/?json_url=https://globalv1.flywire-daf.com/nglstate/4831837991993344	https://ngl.flywire.ai/?json_url=https://globalv1.flywire-daf.com/nglstate/4949992542306304	https://ngl.flywire.ai/?json_url=https://globalv1.flywire-daf.com/nglstate/6724215950540800		https://neuroglancer-demo.appspot.com/#!gs://flyem-user-links/short/2023-06-20.160955.json	https://neuroglancer-demo.appspot.com/#!gs://flyem-user-links/short/2023-06-20.155926.json	https://neuroglancer-demo.appspot.com/#!gs://flyem-user-links/short/2023-06-20.160437.json		VPNl&d1	BLAl2	ADL11	77	77	0	720575940629337191,720575940620004523,720575940619575893,720575940639680371,720575940660179585,720575940616807051,720575940612553642,720575940617186875,720575940613523306,720575940609856324,720575940621376756,720575940616905019,720575940619746907,720575940624555815,720575940621954398,720575940609054020,720575940626608712,720575940617394781,720575940616548825,720575940620899711,720575940635003071,…	720575940621797982,720575940646502020,720575940627364629,720575940625585957,720575940640254939,720575940642253453,720575940626949918,720575940637978202,720575940627089545,720575940630013148,720575940622842441,720575940608897237,720575940621594974,720575940626159716,720575940633591521,720575940621777663,720575940629564922,720575940612798998,720575940629396858,720575940627833860,720575940643328712,…	H
VPNl&d1_lateral	BLAl2_lateral		0	4	4	https://ngl.flywire.ai/?json_url=https://globalv1.flywire-daf.com/nglstate/6302680345477120	https://ngl.flywire.ai/?json_url=https://globalv1.flywire-daf.com/nglstate/4872844326469632	https://ngl.flywire.ai/?json_url=https://globalv1.flywire-daf.com/nglstate/4984168066842624		https://neuroglancer-demo.appspot.com/#!gs://flyem-user-links/short/2023-06-20.160957.json	https://neuroglancer-demo.appspot.com/#!gs://flyem-user-links/short/2023-06-20.155927.json	https://neuroglancer-demo.appspot.com/#!gs://flyem-user-links/short/2023-06-20.160438.json		VPNl&d1	BLAl2		33	35	0	720575940620360528,720575940607796693,720575940623747145,720575940629710556,720575940620995660,720575940623696152,720575940623642904,720575940613753007,720575940644651208,720575940640352419,720575940616431138,720575940609385592,720575940628438544,720575940629467495,720575940606693810,720575940618006417,720575940605971145,720575940620368976,720575940631445591,720575940617579062,720575940607791113,…	720575940619773376,720575940641048016,720575940614226655,720575940617929177,720575940620582747,720575940624118675,720575940622246538,720575940617001355,720575940617987677,720575940631212575,720575940635749227,720575940616558548,720575940614606767,720575940620030885,720575940612226326,720575940648313209,720575940629251840,720575940640846221,720575940605179326,720575940620672903,720575940628056828,…	H
VPNl&d1_medial_Lee	BLAl2_medial_Lee	Present in the clone from Yu et al 2013, but not present in Ito et al. 2013.	0	6	6	https://ngl.flywire.ai/?json_url=https://globalv1.flywire-daf.com/nglstate/4663143311605760	https://ngl.flywire.ai/?json_url=https://globalv1.flywire-daf.com/nglstate/6163246941732864	https://ngl.flywire.ai/?json_url=https://globalv1.flywire-daf.com/nglstate/5803881768419328		https://neuroglancer-demo.appspot.com/#!gs://flyem-user-links/short/2023-06-20.160958.json	https://neuroglancer-demo.appspot.com/#!gs://flyem-user-links/short/2023-06-20.155929.json	https://neuroglancer-demo.appspot.com/#!gs://flyem-user-links/short/2023-06-20.160440.json		VPNl&d1	BLAl2	AVL04	12	12	0	720575940618703636,720575940633429331,720575940608661955,720575940630681644,720575940636588389,720575940619021272,720575940641276045,720575940631263023,720575940617260374,720575940634763871,720575940615522922,720575940611633010	720575940622738217,720575940614007402,720575940617727793,720575940655000737,720575940619731334,720575940615274914,720575940615709597,720575940617502528,720575940628830538,720575940622992598,720575940637106032,720575940639563728	part_of_lineage
VPNp&v1_posterior	BLP1_posterior		0	5	5	https://ngl.flywire.ai/?json_url=https://globalv1.flywire-daf.com/nglstate/5480975523905536	https://ngl.flywire.ai/?json_url=https://globalv1.flywire-daf.com/nglstate/5714082592194560	https://ngl.flywire.ai/?json_url=https://globalv1.flywire-daf.com/nglstate/5636905519546368		https://neuroglancer-demo.appspot.com/#!gs://flyem-user-links/short/2023-06-20.161000.json	https://neuroglancer-demo.appspot.com/#!gs://flyem-user-links/short/2023-06-20.155931.json	https://neuroglancer-demo.appspot.com/#!gs://flyem-user-links/short/2023-06-20.160442.json		VPNp&v1	BLP1	PVL03	193	197	0	720575940604624998,720575940629108332,720575940626439426,720575940628992567,720575940622416778,720575940625775336,720575940621761818,720575940610467538,720575940619925620,720575940614129887,720575940620191453,720575940617529669,720575940624309739,720575940604906016,720575940639910515,720575940635026879,720575940626312714,720575940621147357,720575940614159210,720575940629798082,720575940629495883,…	720575940623283753,720575940632722527,720575940620666544,720575940614792554,720575940635065080,720575940634171759,720575940614636450,720575940632757658,720575940630434858,720575940611673586,720575940618932603,720575940619823051,720575940629414201,720575940629864011,720575940606673074,720575940623860458,720575940626372113,720575940632363420,720575940607854684,720575940623209727,720575940620470219,…	H
VPNp&v1_ventral	BLP1_ventral		0	3	3	https://ngl.flywire.ai/?json_url=https://globalv1.flywire-daf.com/nglstate/5600296988311552	https://ngl.flywire.ai/?json_url=https://globalv1.flywire-daf.com/nglstate/6660545878949888	https://ngl.flywire.ai/?json_url=https://globalv1.flywire-daf.com/nglstate/5817861509480448		https://neuroglancer-demo.appspot.com/#!gs://flyem-user-links/short/2023-06-20.161002.json	https://neuroglancer-demo.appspot.com/#!gs://flyem-user-links/short/2023-06-20.155932.json	https://neuroglancer-demo.appspot.com/#!gs://flyem-user-links/short/2023-06-20.160443.json		VPNp&v1	BLP1		63	63	0	720575940620478958,720575940638602842,720575940613410930,720575940640645621,720575940619109870,720575940629382204,720575940639550653,720575940611351514,720575940619556219,720575940640089307,720575940631385804,720575940618720054,720575940610983091,720575940626159248,720575940629524780,720575940624207091,720575940625224229,720575940626026883,720575940611962083,720575940623892045,720575940633741337,…	720575940606531505,720575940626019197,720575940624290744,720575940628867015,720575940621470196,720575940618601473,720575940622189388,720575940627607451,720575940645304942,720575940638383704,720575940660042369,720575940651207414,720575940615612822,720575940643594007,720575940639131224,720575940633192090,720575940641983989,720575940635047103,720575940630790201,720575940617092057,720575940626811153,…	H
VPNp1_lateral	BLD5_lateral		0	2	2	https://ngl.flywire.ai/?json_url=https://globalv1.flywire-daf.com/nglstate/6585845551202304	https://ngl.flywire.ai/?json_url=https://globalv1.flywire-daf.com/nglstate/5072145304518656	https://ngl.flywire.ai/?json_url=https://globalv1.flywire-daf.com/nglstate/6181800797798400		https://neuroglancer-demo.appspot.com/#!gs://flyem-user-links/short/2023-06-20.161004.json	https://neuroglancer-demo.appspot.com/#!gs://flyem-user-links/short/2023-06-20.155934.json	https://neuroglancer-demo.appspot.com/#!gs://flyem-user-links/short/2023-06-20.160445.json		VPNp1	BLD5	PVL12	56	57	0	720575940619251182,720575940622037139,720575940630191447,720575940620490177,720575940638681203,720575940633471583,720575940636576111,720575940617343557,720575940634799864,720575940622368477,720575940623194845,720575940614370610,720575940609234130,720575940641188304,720575940631530693,720575940613477023,720575940627435283,720575940646113390,720575940619688112,720575940625019696,720575940636059760,…	720575940643399534,720575940624336391,720575940620665965,720575940636919182,720575940618076345,720575940621706264,720575940616577979,720575940619096144,720575940630161914,720575940636280809,720575940630937923,720575940625334794,720575940622366814,720575940621584520,720575940659087489,720575940626669736,720575940634895514,720575940612874898,720575940621297089,720575940623232392,720575940603174572,…	H
VPNp1_medial	BLD5_medial		0	4	4	https://ngl.flywire.ai/?json_url=https://globalv1.flywire-daf.com/nglstate/5654653423321088	https://ngl.flywire.ai/?json_url=https://globalv1.flywire-daf.com/nglstate/6606875430748160	https://ngl.flywire.ai/?json_url=https://globalv1.flywire-daf.com/nglstate/4628185364824064		https://neuroglancer-demo.appspot.com/#!gs://flyem-user-links/short/2023-06-20.161006.json	https://neuroglancer-demo.appspot.com/#!gs://flyem-user-links/short/2023-06-20.155936.json	https://neuroglancer-demo.appspot.com/#!gs://flyem-user-links/short/2023-06-20.160447.json		VPNp1	BLD5	PVL10	49	51	0	720575940624540967,720575940612166063,720575940640445648,720575940636612207,720575940630274678,720575940616315281,720575940621049182,720575940636029503,720575940606776962,720575940620573037,720575940620314721,720575940611345331,720575940618490203,720575940626770258,720575940626874511,720575940618362203,720575940611145714,720575940617272025,720575940621221614,720575940607206066,720575940610031578,…	720575940637121001,720575940629798211,720575940615909403,720575940639349053,720575940628935877,720575940629198462,720575940632501404,720575940630946245,720575940632548543,720575940643160520,720575940630016709,720575940625843262,720575940614031978,720575940623041732,720575940634488695,720575940615877403,720575940622060551,720575940631702855,720575940629671802,720575940610702456,720575940617120697,…	H
VPNp2			0	3	3	https://ngl.flywire.ai/?json_url=https://globalv1.flywire-daf.com/nglstate/4619852297797632	https://ngl.flywire.ai/?json_url=https://globalv1.flywire-daf.com/nglstate/5788463104262144	https://ngl.flywire.ai/?json_url=https://globalv1.flywire-daf.com/nglstate/5641139417776128		https://neuroglancer-demo.appspot.com/#!gs://flyem-user-links/short/2023-06-20.161007.json	https://neuroglancer-demo.appspot.com/#!gs://flyem-user-links/short/2023-06-20.155937.json	https://neuroglancer-demo.appspot.com/#!gs://flyem-user-links/short/2023-06-20.160448.json		VPNp2			92	95	0	720575940619414918,720575940612779237,720575940627623467,720575940614348082,720575940614581516,720575940630577450,720575940632828441,720575940625739266,720575940615552918,720575940616910749,720575940607174153,720575940624081852,720575940623690471,720575940636670831,720575940612078102,720575940622437770,720575940622413552,720575940625822809,720575940621270554,720575940638212942,720575940617763707,…	720575940610800533,720575940615177127,720575940619551366,720575940627100444,720575940635188343,720575940620227264,720575940630726201,720575940629338238,720575940638213966,720575940628090055,720575940638981208,720575940622534694,720575940621973005,720575940630211147,720575940621242657,720575940627475722,720575940641933301,720575940615116998,720575940638625443,720575940628358526,720575940631759052,…	lineage_not_confirmed
VPNp3			0	3	3	https://ngl.flywire.ai/?json_url=https://globalv1.flywire-daf.com/nglstate/6726196895154176	https://ngl.flywire.ai/?json_url=https://globalv1.flywire-daf.com/nglstate/5745752204640256	https://ngl.flywire.ai/?json_url=https://globalv1.flywire-daf.com/nglstate/5254911556059136		https://neuroglancer-demo.appspot.com/#!gs://flyem-user-links/short/2023-06-20.161009.json	https://neuroglancer-demo.appspot.com/#!gs://flyem-user-links/short/2023-06-20.155939.json	https://neuroglancer-demo.appspot.com/#!gs://flyem-user-links/short/2023-06-20.160450.json		VPNp3			123	134	0	720575940609058628,720575940634721272,720575940620113268,720575940631673939,720575940635554958,720575940619674606,720575940625301285,720575940617034779,720575940631677647,720575940613322407,720575940619929441,720575940630560056,720575940610717077,720575940613268531,720575940623154429,720575940629933354,720575940634500856,720575940625956989,720575940632714977,720575940620517492,720575940603909804,…	720575940611763097,720575940627502342,720575940604058540,720575940625637122,720575940616629204,720575940626847976,720575940635104879,720575940629416044,720575940630147343,720575940618407451,720575940626871558,720575940634729652,720575940616352953,720575940637589574,720575940635449230,720575940611520610,720575940631331748,720575940627019004,720575940616637670,720575940622932438,720575940639453685,…	lineage_not_confirmed
VPNv1			0	2	2	https://ngl.flywire.ai/?json_url=https://globalv1.flywire-daf.com/nglstate/5789043218448384	https://ngl.flywire.ai/?json_url=https://globalv1.flywire-daf.com/nglstate/4895305461923840	https://ngl.flywire.ai/?json_url=https://globalv1.flywire-daf.com/nglstate/6021205368766464		https://neuroglancer-demo.appspot.com/#!gs://flyem-user-links/short/2023-06-20.161011.json	https://neuroglancer-demo.appspot.com/#!gs://flyem-user-links/short/2023-06-20.155940.json	https://neuroglancer-demo.appspot.com/#!gs://flyem-user-links/short/2023-06-20.160451.json		VPNv1			142	133	0	720575940637545013,720575940636788910,720575940634908023,720575940618392187,720575940625917821,720575940618025748,720575940619977398,720575940643215895,720575940627846915,720575940610632883,720575940636934007,720575940620332577,720575940623880684,720575940609250628,720575940615961489,720575940628330599,720575940639878901,720575940607092828,720575940618368592,720575940627978556,720575940628133847,…	720575940618674379,720575940608610652,720575940624320514,720575940613283734,720575940636234718,720575940626225930,720575940619667009,720575940629135607,720575940627591273,720575940614786828,720575940620445318,720575940628200826,720575940625634078,720575940604903298,720575940639290832,720575940620537370,720575940626312478,720575940608369859,720575940614430623,720575940639042648,720575940620648869,…	lineage_not_confirmed
VPNv2			0	4	4	https://ngl.flywire.ai/?json_url=https://globalv1.flywire-daf.com/nglstate/6387880014381056	https://ngl.flywire.ai/?json_url=https://globalv1.flywire-daf.com/nglstate/6198045211361280	https://ngl.flywire.ai/?json_url=https://globalv1.flywire-daf.com/nglstate/4982783099273216		https://neuroglancer-demo.appspot.com/#!gs://flyem-user-links/short/2023-06-20.161012.json	https://neuroglancer-demo.appspot.com/#!gs://flyem-user-links/short/2023-06-20.155942.json	https://neuroglancer-demo.appspot.com/#!gs://flyem-user-links/short/2023-06-20.160453.json		VPNv2			74	77	0	720575940617374465,720575940624140732,720575940624593982,720575940631086151,720575940613168554,720575940625871768,720575940628309416,720575940638881699,720575940615989972,720575940620642287,720575940618214360,720575940607361481,720575940636087006,720575940640231485,720575940628309160,720575940617990454,720575940631153491,720575940614702815,720575940612201586,720575940628308904,720575940629686978,…	720575940618160273,720575940613261795,720575940626371465,720575940618566657,720575940604053350,720575940610633714,720575940622018698,720575940628513015,720575940623368629,720575940624412222,720575940634916453,720575940634780517,720575940617914693,720575940621101662,720575940610397845,720575940620490093,720575940618445622,720575940630914863,720575940632108257,720575940611607779,720575940614341938,…	lineage_not_confirmed
WEDa1	BAlv		0	2	2	https://ngl.flywire.ai/?json_url=https://globalv1.flywire-daf.com/nglstate/6075892449148928	https://ngl.flywire.ai/?json_url=https://globalv1.flywire-daf.com/nglstate/5961857779105792	https://ngl.flywire.ai/?json_url=https://globalv1.flywire-daf.com/nglstate/5398907825684480		https://neuroglancer-demo.appspot.com/#!gs://flyem-user-links/short/2023-06-20.161014.json	https://neuroglancer-demo.appspot.com/#!gs://flyem-user-links/short/2023-06-20.155944.json	https://neuroglancer-demo.appspot.com/#!gs://flyem-user-links/short/2023-06-20.160455.json		WEDa1	BAlv	AVL15	82	83	0	720575940615906388,720575940630622509,720575940623666213,720575940621324996,720575940628471916,720575940608606933,720575940632865178,720575940624461496,720575940616420150,720575940609653572,720575940608370012,720575940654490785,720575940625052942,720575940626096138,720575940629592119,720575940631328738,720575940634631342,720575940612273575,720575940621540586,720575940628481798,720575940630049617,…	720575940615541810,720575940620910774,720575940630713029,720575940620840669,720575940624808636,720575940630258003,720575940623484100,720575940654401441,720575940629315372,720575940602380768,720575940615395165,720575940612078511,720575940623688119,720575940627454730,720575940629211960,720575940623090446,720575940660314241,720575940611604776,720575940613788859,720575940623802298,720575940608432760,…	H
WEDa2	BAlp3		0	5	5	https://ngl.flywire.ai/?json_url=https://globalv1.flywire-daf.com/nglstate/4525192694988800	https://ngl.flywire.ai/?json_url=https://globalv1.flywire-daf.com/nglstate/5651092601831424	https://ngl.flywire.ai/?json_url=https://globalv1.flywire-daf.com/nglstate/6182752804143104		https://neuroglancer-demo.appspot.com/#!gs://flyem-user-links/short/2023-06-20.161015.json	https://neuroglancer-demo.appspot.com/#!gs://flyem-user-links/short/2023-06-20.155945.json	https://neuroglancer-demo.appspot.com/#!gs://flyem-user-links/short/2023-06-20.160456.json		WEDa2	BAlp3	AVL01	98	100	0	720575940602415584,720575940623150005,720575940614908010,720575940629970489,720575940624763678,720575940625186250,720575940608985208,720575940623986634,720575940625092154,720575940622865084,720575940621623334,720575940615915035,720575940622523912,720575940634028151,720575940626415080,720575940610678226,720575940623772564,720575940610088618,720575940623696681,720575940629316152,720575940628261852,…	720575940631921828,720575940609630357,720575940613808638,720575940613185587,720575940621148799,720575940607054514,720575940620219329,720575940625906088,720575940624732260,720575940627632428,720575940624300531,720575940631798436,720575940616614998,720575940626323911,720575940609362898,720575940603889086,720575940642183880,720575940625845391,720575940630819923,720575940617105822,720575940612162769,…	H(NT)
WEDd1	DALd		0	3	3	https://ngl.flywire.ai/?json_url=https://globalv1.flywire-daf.com/nglstate/5710684358705152	https://ngl.flywire.ai/?json_url=https://globalv1.flywire-daf.com/nglstate/6380811462901760	https://ngl.flywire.ai/?json_url=https://globalv1.flywire-daf.com/nglstate/5357475375087616		https://neuroglancer-demo.appspot.com/#!gs://flyem-user-links/short/2023-06-20.161017.json	https://neuroglancer-demo.appspot.com/#!gs://flyem-user-links/short/2023-06-20.155947.json	https://neuroglancer-demo.appspot.com/#!gs://flyem-user-links/short/2023-06-20.160458.json		WEDd1	DALd	ADM06	98	98	0	720575940646952324,720575940622204186,720575940604737708,720575940620380449,720575940641627099,720575940612662499,720575940626990084,720575940610626162,720575940610056601,720575940642627876,720575940621290605,720575940624874983,720575940609488942,720575940632639202,720575940618097573,720575940621354416,720575940614403178,720575940612010961,720575940634569579,720575940637608560,720575940616793246,…	720575940618167579,720575940603930046,720575940634253281,720575940631099091,720575940627649641,720575940610507106,720575940626573585,720575940634309477,720575940609097429,720575940629490476,720575940629327659,720575940618656347,720575940629182149,720575940625314964,720575940625039370,720575940626386025,720575940638972149,720575940639742781,720575940634851952,720575940616978590,720575940625875843,…	H
WEDd2	BAmd2		0	3	3	https://ngl.flywire.ai/?json_url=https://globalv1.flywire-daf.com/nglstate/5088142648410112	https://ngl.flywire.ai/?json_url=https://globalv1.flywire-daf.com/nglstate/5512942495727616	https://ngl.flywire.ai/?json_url=https://globalv1.flywire-daf.com/nglstate/6638842402570240		https://neuroglancer-demo.appspot.com/#!gs://flyem-user-links/short/2023-06-20.161019.json	https://neuroglancer-demo.appspot.com/#!gs://flyem-user-links/short/2023-06-20.155949.json	https://neuroglancer-demo.appspot.com/#!gs://flyem-user-links/short/2023-06-20.160500.json		WEDd2	BAmd2	AVM22	36	36	0	720575940632742300,720575940621490019,720575940622374896,720575940630251807,720575940639094589,720575940628766415,720575940626793861,720575940612768106,720575940635954318,720575940610465905,720575940616881409,720575940608904312,720575940623274168,720575940620219585,720575940621202701,720575940623260308,720575940626697371,720575940629300736,720575940604364222,720575940603730144,720575940631288915,…	720575940624126768,720575940624401968,720575940632760801,720575940626497798,720575940607935154,720575940623956682,720575940621452045,720575940625008272,720575940638563968,720575940631299923,720575940611251442,720575940631445452,720575940621199273,720575940631842104,720575940614383547,720575940613375903,720575940636119671,720575940611852072,720575940617604165,720575940621278685,720575940626705746,…	H(NT)
