# Supplementary material for: A consensus cell type atlas from multiple connectomes reveals principles of circuit stereotypy and variation
Source: bioRxiv. 2023 Jun 27:2023.06.27.546055. Preprint. [Version 1] doi: 10.1101/2023.06.27.546055 (PMC10327018; doi:10.1101/2023.06.27.546055)
Supplement: Supplement 3 [file media-3.csv]

supervoxel_id	root_630	ito_lee_hemilineage	hartenstein_hemilineage	dendrogram_order	group	morphological_group	neuropil	col_elbow	height_10
78745992123757814	720575940633804212	ALad1	BAmv3	0	1	ALad1_1	AL_LH_MB_CA	#1f77b4	2
78745992123858456	720575940603985952	ALad1	BAmv3	1	1	ALad1_1	AL_LH_MB_CA	#1f77b4	2
78675623379704451	720575940627844734	ALad1	BAmv3	2	1	ALad1_1	AL_LH_MB_CA	#1f77b4	2
80646154308114655	720575940612197374	ALad1	BAmv3	3	1	ALad1_1	AL_LH_MB_CA	#1f77b4	2
80716454332894196	720575940618499238	ALad1	BAmv3	4	1	ALad1_1	AL_LH_MB_CA	#1f77b4	2
80716454332861359	720575940611703080	ALad1	BAmv3	5	1	ALad1_1	AL_LH_MB_CA	#1f77b4	2
82122386509729698	720575940625507496	ALad1	BAmv3	6	1	ALad1_1	AL_LH_MB_CA	#1f77b4	2
81207524116314626	720575940625673486	ALad1	BAmv3	7	1	ALad1_1	AL_LH_MB_CA	#1f77b4	2
76774430738807767	720575940626271996	ALad1	BAmv3	8	1	ALad1_1	AL_LH_MB_CA	#1f77b4	2
77337105814399891	720575940624632247	ALad1	BAmv3	9	1	ALad1_1	AL_LH_MB_CA	#1f77b4	2
82122386509656314	720575940623902471	ALad1	BAmv3	10	1	ALad1_1	AL_LH_MB_CA	#1f77b4	2
80364679398274427	720575940625493400	ALad1	BAmv3	11	1	ALad1_1	AL_LH_MB_CA	#1f77b4	2
80294310654002814	720575940632409192	ALad1	BAmv3	12	1	ALad1_1	AL_LH_MB_CA	#1f77b4	2
77196368326031582	720575940622785062	ALad1	BAmv3	13	1	ALad1_1	AL_LH_MB_CA	#1f77b4	2
77196437045522635	720575940620437339	ALad1	BAmv3	14	1	ALad1_1	AL_LH_MB_CA	#1f77b4	2
79097767125104346	720575940631328104	ALad1	BAmv3	15	1	ALad1_1	AL_LH_MB_CA	#1f77b4	2
77548143327717278	720575940613167007	ALad1	BAmv3	16	1	ALad1_1	AL_LH_MB_CA	#1f77b4	2
79027604606249414	720575940628524292	ALad1	BAmv3	17	1	ALad1_1	AL_LH_MB_CA	#1f77b4	2
81277824207687280	720575940617903168	ALad1	BAmv3	18	1	ALad1_1	AL_LH_MB_CA	#1f77b4	2
82263123997858023	720575940631462200	ALad1	BAmv3	19	1	ALad1_1	AL_LH_MB_CA	#1f77b4	2
82263192717318723	720575940625328020	ALad1	BAmv3	20	1	ALad1_1	AL_LH_MB_CA	#1f77b4	2
82122317790326791	720575940630914858	ALad1	BAmv3	21	1	ALad1_1	AL_LH_MB_CA	#1f77b4	2
77618512071865495	720575940613579943	ALad1	BAmv3	22	1	ALad1_1	AL_LH_MB_CA	#1f77b4	2
77407543278164171	720575940618936385	ALad1	BAmv3	23	1	ALad1_1	AL_LH_MB_CA	#1f77b4	2
78886935770658624	720575940628058896	ALad1	BAmv3	24	1	ALad1_1	AL_LH_MB_CA	#1f77b4	2
80435185514453241	720575940608628419	ALad1	BAmv3	25	1	ALad1_1	AL_LH_MB_CA	#1f77b4	2
80435185581185505	720575940605309361	ALad1	BAmv3	26	1	ALad1_1	AL_LH_MB_CA	#1f77b4	2
82122386509779945	720575940630448188	ALad1	BAmv3	27	1	ALad1_1	AL_LH_MB_CA	#1f77b4	2
81137086719193193	720575940626986885	ALad1	BAmv3	28	1	ALad1_1	AL_LH_MB_CA	#1f77b4	2
78251830769423438	720575940631204982	ALad1	BAmv3	29	1	ALad1_1	AL_LH_MB_CA	#1f77b4	2
78886935770409432	720575940625769042	ALad1	BAmv3	30	1	ALad1_1	AL_LH_MB_CA	#1f77b4	2
78251830769492373	720575940640210933	ALad1	BAmv3	31	1	ALad1_1	AL_LH_MB_CA	#1f77b4	2
79027673258978252	720575940617179451	ALad1	BAmv3	32	1	ALad1_1	AL_LH_MB_CA	#1f77b4	2
78957235795118437	720575940640697808	ALad1	BAmv3	33	1	ALad1_1	AL_LH_MB_CA	#1f77b4	2
80224079281825260	720575940607687260	ALad1	BAmv3	34	1	ALad1_1	AL_LH_MB_CA	#1f77b4	2
80364816770407913	720575940619280705	ALad1	BAmv3	35	1	ALad1_1	AL_LH_MB_CA	#1f77b4	2
80435185514524409	720575940619637780	ALad1	BAmv3	36	1	ALad1_1	AL_LH_MB_CA	#1f77b4	2
80435185514499960	720575940622287142	ALad1	BAmv3	37	1	ALad1_1	AL_LH_MB_CA	#1f77b4	2
80435185514491668	720575940624661552	ALad1	BAmv3	38	1	ALad1_1	AL_LH_MB_CA	#1f77b4	2
78957304447921539	720575940610505170	ALad1	BAmv3	39	1	ALad1_1	AL_LH_MB_CA	#1f77b4	2
78887004489925320	720575940620189790	ALad1	BAmv3	40	1	ALad1_1	AL_LH_MB_CA	#1f77b4	2
78957304514685298	720575940625431866	ALad1	BAmv3	41	1	ALad1_1	AL_LH_MB_CA	#1f77b4	2
80364816770240494	720575940634325087	ALad1	BAmv3	42	1	ALad1_1	AL_LH_MB_CA	#1f77b4	2
80364748050945181	720575940639121571	ALad1	BAmv3	43	1	ALad1_1	AL_LH_MB_CA	#1f77b4	2
80435185514454526	720575940616020795	ALad1	BAmv3	44	1	ALad1_1	AL_LH_MB_CA	#1f77b4	2
80152954555929222	720575940629279544	ALad1	BAmv3	45	1	ALad1_1	AL_LH_MB_CA	#1f77b4	2
80364816770274143	720575940606649865	ALad1	BAmv3	46	1	ALad1_1	AL_LH_MB_CA	#1f77b4	2
78957235795359597	720575940611372714	ALad1	BAmv3	47	1	ALad1_1	AL_LH_MB_CA	#1f77b4	2
78181462091981466	720575940644961588	ALad1	BAmv3	48	1	ALad1_1	AL_LH_MB_CA	#1f77b4	2
78957304514428074	720575940635082871	ALad1	BAmv3	49	1	ALad1_1	AL_LH_MB_CA	#1f77b4	2
78957304514447859	720575940627035388	ALad1	BAmv3	50	1	ALad1_1	AL_LH_MB_CA	#1f77b4	2
80575991856002257	720575940623617973	ALad1	BAmv3	51	2	ALad1_2	AL_LH_MB_CA	#ff7f0e	1
78464998183733877	720575940620445062	ALad1	BAmv3	52	2	ALad1_2	AL_LH_MB_CA	#ff7f0e	1
77759318346278064	720575940619895125	ALad1	BAmv3	53	2	ALad1_2	AL_LH_MB_CA	#ff7f0e	1
80083479366605794	720575940608293129	ALad1	BAmv3	54	2	ALad1_2	AL_LH_MB_CA	#ff7f0e	1
80576266667451568	720575940629752219	ALad1	BAmv3	55	2	ALad1_2	AL_LH_MB_CA	#ff7f0e	1
78816910691164924	720575940612856342	ALad1	BAmv3	56	2	ALad1_2	AL_LH_MB_CA	#ff7f0e	1
78746267001728261	720575940604431584	ALad1	BAmv3	57	2	ALad1_2	AL_LH_MB_CA	#ff7f0e	4
78746267001736331	720575940630170187	ALad1	BAmv3	58	2	ALad1_2	AL_LH_MB_CA	#ff7f0e	4
80787097954841257	720575940629009513	ALad1	BAmv3	59	2	ALad1_2	AL_LH_MB_CA	#ff7f0e	4
81277892927015166	720575940619456728	ALad1	BAmv3	60	2	ALad1_2	AL_LH_MB_CA	#ff7f0e	4
80717004155694188	720575940604352172	ALad1	BAmv3	61	2	ALad1_2	AL_LH_MB_CA	#ff7f0e	4
78464998250290724	720575940631930828	ALad1	BAmv3	62	2	ALad1_2	AL_LH_MB_CA	#ff7f0e	4
80505966709272889	720575940614326162	ALad1	BAmv3	63	2	ALad1_2	AL_LH_MB_CA	#ff7f0e	4
78887279435223116	720575940623875819	ALad1	BAmv3	64	2	ALad1_2	AL_LH_MB_CA	#ff7f0e	4
78957235795510355	720575940619928429	ALad1	BAmv3	65	2	ALad1_2	AL_LH_MB_CA	#ff7f0e	4
79027673259228320	720575940619902598	ALad1	BAmv3	66	2	ALad1_2	AL_LH_MB_CA	#ff7f0e	4
78887004489993582	720575940620465904	ALad1	BAmv3	67	2	ALad1_2	AL_LH_MB_CA	#ff7f0e	4
80223941977041315	720575940629743415	ALad1	BAmv3	68	2	ALad1_2	AL_LH_MB_CA	#ff7f0e	4
78181393305807094	720575940615394719	ALad1	BAmv3	69	2	ALad1_2	AL_LH_MB_CA	#ff7f0e	4
80435185514599951	720575940607439964	ALad1	BAmv3	70	2	ALad1_2	AL_LH_MB_CA	#ff7f0e	4
81277824140974788	720575940623945404	ALad1	BAmv3	71	2	ALad1_2	AL_LH_MB_CA	#ff7f0e	4
81207455396805605	720575940621533985	ALad1	BAmv3	72	2	ALad1_2	AL_LH_MB_CA	#ff7f0e	4
80364679398217027	720575940624345352	ALad1	BAmv3	73	2	ALad1_2	AL_LH_MB_CA	#ff7f0e	4
80153367141349171	720575940603453286	ALad1	BAmv3	74	2	ALad1_2	AL_LH_MB_CA	#ff7f0e	4
80716523119204423	720575940642962286	ALad1	BAmv3	75	2	ALad1_2	AL_LH_MB_CA	#ff7f0e	4
78394354628249196	720575940625413395	ALad1	BAmv3	76	2	ALad1_2	AL_LH_MB_CA	#ff7f0e	4
78534954677633947	720575940618491668	ALad1	BAmv3	77	2	ALad1_2	AL_LH_MB_CA	#ff7f0e	4
80223873257627428	720575940613050577	ALad1	BAmv3	78	2	ALad1_2	AL_LH_MB_CA	#ff7f0e	4
80294242001660213	720575940624789125	ALad1	BAmv3	79	2	ALad1_2	AL_LH_MB_CA	#ff7f0e	4
82403655260828865	720575940629587671	ALad1	BAmv3	80	2	ALad1_2	AL_LH_MB_CA	#ff7f0e	4
82544461468493467	720575940624620952	ALad1	BAmv3	81	2	ALad1_2	AL_LH_MB_CA	#ff7f0e	4
79238710906072894	720575940620551259	ALad1	BAmv3	82	2	ALad1_2	AL_LH_MB_CA	#ff7f0e	4
79238710906072881	720575940614316987	ALad1	BAmv3	83	2	ALad1_2	AL_LH_MB_CA	#ff7f0e	4
79097835978827708	720575940628013568	ALad1	BAmv3	84	2	ALad1_2	AL_LH_MB_CA	#ff7f0e	4
79027467234627595	720575940614316731	ALad1	BAmv3	85	2	ALad1_2	AL_LH_MB_CA	#ff7f0e	4
79097904698059574	720575940627949929	ALad1	BAmv3	86	2	ALad1_2	AL_LH_MB_CA	#ff7f0e	4
78605323421786457	720575940637919139	ALad1	BAmv3	87	3	ALad1_3	AL_LH_MB_CA	#2ca02c	0
78534954677638648	720575940629900652	ALad1	BAmv3	88	3	ALad1_3	AL_LH_MB_CA	#2ca02c	0
78605323421809715	720575940625718311	ALad1	BAmv3	89	3	ALad1_3	AL_LH_MB_CA	#2ca02c	0
80716523119144459	720575940611762090	ALad1	BAmv3	90	3	ALad1_3	AL_LH_MB_CA	#2ca02c	0
80575785630731241	720575940628335724	ALad1	BAmv3	91	3	ALad1_3	AL_LH_MB_CA	#2ca02c	0
80646154374986687	720575940617906393	ALad1	BAmv3	92	3	ALad1_3	AL_LH_MB_CA	#2ca02c	0
79941917110158553	720575940613655483	ALad1	BAmv3	93	3	ALad1_3	AL_LH_MB_CA	#2ca02c	0
81068229400807813	720575940630217086	ALad1	BAmv3	94	3	ALad1_3	AL_LH_MB_CA	#2ca02c	0
80927491912508368	720575940609903077	ALad1	BAmv3	95	3	ALad1_3	AL_LH_MB_CA	#2ca02c	0
81068229334326487	720575940624941244	ALad1	BAmv3	96	3	ALad1_3	AL_LH_MB_CA	#2ca02c	0
80927560632173525	720575940621123113	ALad1	BAmv3	97	3	ALad1_3	AL_LH_MB_CA	#2ca02c	0
78323642220035336	720575940605421442	ALad1	BAmv3	98	3	ALad1_3	AL_LH_MB_CA	#2ca02c	0
78323710939434624	720575940620103590	ALad1	BAmv3	99	3	ALad1_3	AL_LH_MB_CA	#2ca02c	0
78253342195247781	720575940642046453	ALad1	BAmv3	100	3	ALad1_3	AL_LH_MB_CA	#2ca02c	0
78394079683584602	720575940620800944	ALad1	BAmv3	101	3	ALad1_3	AL_LH_MB_CA	#2ca02c	0
79027123436000833	720575940630928715	ALad1	BAmv3	102	3	ALad1_3	AL_LH_MB_CA	#2ca02c	0
79941848390608639	720575940631161570	ALad1	BAmv3	103	3	ALad1_3	AL_LH_MB_CA	#2ca02c	0
80857191888013362	720575940637864355	ALad1	BAmv3	104	3	ALad1_3	AL_LH_MB_CA	#2ca02c	0
80785380370626954	720575940619531373	ALad1	BAmv3	105	3	ALad1_3	AL_LH_MB_CA	#2ca02c	0
80927560632051810	720575940614714178	ALad1	BAmv3	106	3	ALad1_3	AL_LH_MB_CA	#2ca02c	0
78394079683626837	720575940627772009	ALad1	BAmv3	107	3	ALad1_3	AL_LH_MB_CA	#2ca02c	0
78464517213828200	720575940628181520	ALad1	BAmv3	108	3	ALad1_3	AL_LH_MB_CA	#2ca02c	0
78605254702295340	720575940620467438	ALad1	BAmv3	109	3	ALad1_3	AL_LH_MB_CA	#2ca02c	0
78464517147407685	720575940611022515	ALad1	BAmv3	110	3	ALad1_3	AL_LH_MB_CA	#2ca02c	0
78746266934722494	720575940620199962	ALad1	BAmv3	111	4	ALad1_4	AL_LH_MB_CA	#d62728	3
78675760751653300	720575940629097922	ALad1	BAmv3	112	4	ALad1_4	AL_LH_MB_CA	#d62728	3
78746129495900603	720575940629733626	ALad1	BAmv3	113	4	ALad1_4	AL_LH_MB_CA	#d62728	3
78886935703724778	720575940628283560	ALad1	BAmv3	114	4	ALad1_4	AL_LH_MB_CA	#d62728	3
80857535351169664	720575940633165025	ALad1	BAmv3	115	4	ALad1_4	AL_LH_MB_CA	#d62728	3
80787097887346541	720575940623739076	ALad1	BAmv3	116	4	ALad1_4	AL_LH_MB_CA	#d62728	3
80575991654878636	720575940625014928	ALad1	BAmv3	117	4	ALad1_4	AL_LH_MB_CA	#d62728	3
80435185447348031	720575940630989354	ALad1	BAmv3	118	4	ALad1_4	AL_LH_MB_CA	#d62728	3
80435185447312181	720575940621696747	ALad1	BAmv3	119	4	ALad1_4	AL_LH_MB_CA	#d62728	3
80787029235320779	720575940637943374	ALad1	BAmv3	120	4	ALad1_4	AL_LH_MB_CA	#d62728	3
80787097954638144	720575940617781383	ALad1	BAmv3	121	4	ALad1_4	AL_LH_MB_CA	#d62728	3
78605392074215055	720575940634939327	ALad1	BAmv3	122	4	ALad1_4	AL_LH_MB_CA	#d62728	3
78605460793658388	720575940630131663	ALad1	BAmv3	123	4	ALad1_4	AL_LH_MB_CA	#d62728	3
78392636977325008	720575940613419695	ALad1	BAmv3	124	4	ALad1_4	AL_LH_MB_CA	#d62728	3
78675760818513353	720575940640804853	ALad1	BAmv3	125	4	ALad1_4	AL_LH_MB_CA	#d62728	3
78675760818435897	720575940622811430	ALad1	BAmv3	126	4	ALad1_4	AL_LH_MB_CA	#d62728	3
80646291747053078	720575940620266406	ALad1	BAmv3	127	4	ALad1_4	AL_LH_MB_CA	#d62728	3
80787029235273527	720575940625564676	ALad1	BAmv3	128	4	ALad1_4	AL_LH_MB_CA	#d62728	3
80787029235253775	720575940622448589	ALad1	BAmv3	129	4	ALad1_4	AL_LH_MB_CA	#d62728	3
80787029235250876	720575940630547909	ALad1	BAmv3	130	4	ALad1_4	AL_LH_MB_CA	#d62728	3
77477774650108691	720575940636000631	ALad1__prim	BAmv3__prim	0	1	ALad1__prim_1	AL_LH_MB_CA	#1f77b4	0
80506310105431540	720575940637303182	ALad1__prim	BAmv3__prim	1	1	ALad1__prim_1	AL_LH_MB_CA	#1f77b4	0
78111024628256188	720575940629614083	ALad1__prim	BAmv3__prim	2	1	ALad1__prim_1	AL_LH_MB_CA	#1f77b4	0
80294379373595920	720575940605676204	ALad1__prim	BAmv3__prim	3	1	ALad1__prim_1	AL_LH_MB_CA	#1f77b4	0
81559230464785731	720575940622910903	ALad1__prim	BAmv3__prim	4	1	ALad1__prim_1	AL_LH_MB_CA	#1f77b4	0
79098042003429232	720575940614727903	ALad1__prim	BAmv3__prim	5	1	ALad1__prim_1	AL_LH_MB_CA	#1f77b4	0
77548143327710080	720575940624057853	ALad1__prim	BAmv3__prim	6	2	ALad1__prim_2	AL_LH_MB_CA	#ff7f0e	0
80364954276417909	720575940632698797	ALad1__prim	BAmv3__prim	7	2	ALad1__prim_2	AL_LH_MB_CA	#ff7f0e	0
79027742045357563	720575940640971995	ALad1__prim	BAmv3__prim	8	2	ALad1__prim_2	AL_LH_MB_CA	#ff7f0e	0
80295066433864307	720575940608898005	ALad1__prim	BAmv3__prim	9	2	ALad1__prim_2	AL_LH_MB_CA	#ff7f0e	0
80364954275909628	720575940617917760	ALad1__prim	BAmv3__prim	10	2	ALad1__prim_2	AL_LH_MB_CA	#ff7f0e	0
80364954275929148	720575940616566133	ALad1__prim	BAmv3__prim	11	2	ALad1__prim_2	AL_LH_MB_CA	#ff7f0e	0
79027810698067777	720575940624677965	ALad1__prim	BAmv3__prim	12	2	ALad1__prim_2	AL_LH_MB_CA	#ff7f0e	0
78040724603560570	720575940627480586	ALad1__prim	BAmv3__prim	13	2	ALad1__prim_2	AL_LH_MB_CA	#ff7f0e	0
78887141862138866	720575940619633787	ALad1__prim	BAmv3__prim	14	2	ALad1__prim_2	AL_LH_MB_CA	#ff7f0e	0
81488930440175672	720575940647094819	ALad1__prim	BAmv3__prim	15	2	ALad1__prim_2	AL_LH_MB_CA	#ff7f0e	0
78464517147318033	720575940618295454	ALad1__prim	BAmv3__prim	16	3	ALad1__prim_3	AL_LH_MB_CA	#2ca02c	0
80223941977174752	720575940603464672	ALad1__prim	BAmv3__prim	17	3	ALad1__prim_3	AL_LH_MB_CA	#2ca02c	0
80647116380376412	720575940618865112	ALad1__prim	BAmv3__prim	18	3	ALad1__prim_3	AL_LH_MB_CA	#2ca02c	0
78605873177681144	720575940628467611	ALad1__prim	BAmv3__prim	19	3	ALad1__prim_3	AL_LH_MB_CA	#2ca02c	0
80646498039639834	720575940626887268	ALad1__prim	BAmv3__prim	20	3	ALad1__prim_3	AL_LH_MB_CA	#2ca02c	0
78746473293959861	720575940614705583	ALad1__prim	BAmv3__prim	21	3	ALad1__prim_3	AL_LH_MB_CA	#2ca02c	0
78816704398485146	720575940625784153	ALad1__prim	BAmv3__prim	22	4	ALad1__prim_4	AL_LH_MB_CA	#d62728	0
80576060441438480	720575940618277184	ALad1__prim	BAmv3__prim	23	4	ALad1__prim_4	AL_LH_MB_CA	#d62728	0
80575922935438662	720575940637594334	ALad1__prim	BAmv3__prim	24	4	ALad1__prim_4	AL_LH_MB_CA	#d62728	0
78535092049564789	720575940636873791	ALad1__prim	BAmv3__prim	25	4	ALad1__prim_4	AL_LH_MB_CA	#d62728	0
77196437112374594	720575940608970197	ALad1__prim	BAmv3__prim	26	4	ALad1__prim_4	AL_LH_MB_CA	#d62728	0
82052017832429733	720575940649045369	ALad1__prim	BAmv3__prim	27	4	ALad1__prim_4	AL_LH_MB_CA	#d62728	0
77337105814452184	720575940622368792	ALad1__prim	BAmv3__prim	28	5	ALad1__prim_5	AL_LH_MB_CA	#9467bd	0
78534748452308679	720575940616079035	ALad1__prim	BAmv3__prim	29	5	ALad1__prim_5	AL_LH_MB_CA	#9467bd	0
80857191821269694	720575940627042064	ALad1__prim	BAmv3__prim	30	5	ALad1__prim_5	AL_LH_MB_CA	#9467bd	0
80927491845825492	720575940632167085	ALad1__prim	BAmv3__prim	31	5	ALad1__prim_5	AL_LH_MB_CA	#9467bd	0
78745992123918993	720575940659400577	ALad1__prim	BAmv3__prim	32	5	ALad1__prim_5	AL_LH_MB_CA	#9467bd	0
77407474558478990	720575940625924618	ALad1__prim	BAmv3__prim	33	5	ALad1__prim_5	AL_LH_MB_CA	#9467bd	0
80716523118796119	720575940649133945	ALad1__prim	BAmv3__prim	34	5	ALad1__prim_5	AL_LH_MB_CA	#9467bd	0
82192274083575686	720575940630155083	ALad1__prim	BAmv3__prim	35	5	ALad1__prim_5	AL_LH_MB_CA	#9467bd	0
77337037095153683	720575940617207185	ALad1__prim	BAmv3__prim	36	5	ALad1__prim_5	AL_LH_MB_CA	#9467bd	0
81418492976613026	720575940639080765	ALad1__prim	BAmv3__prim	37	5	ALad1__prim_5	AL_LH_MB_CA	#9467bd	0
82263261437188421	720575940617513867	ALad1__prim	BAmv3__prim	38	5	ALad1__prim_5	AL_LH_MB_CA	#9467bd	0
78746129563009839	720575940655631265	ALad1__prim	BAmv3__prim	39	5	ALad1__prim_5	AL_LH_MB_CA	#9467bd	0
80435185581291588	720575940617343316	ALad1__prim	BAmv3__prim	40	5	ALad1__prim_5	AL_LH_MB_CA	#9467bd	0
78957304515029923	720575940627708688	ALad1__prim	BAmv3__prim	41	5	ALad1__prim_5	AL_LH_MB_CA	#9467bd	0
81561291579211153	720575940616579257	ALl1_dorsal	BAlc_dorsal	0	1	ALl1_dorsal_1	AL_GNG_VES	#1f77b4	4
81491197713115638	720575940610836885	ALl1_dorsal	BAlc_dorsal	1	1	ALl1_dorsal_1	AL_GNG_VES	#1f77b4	4
77619886058395717	720575940621814054	ALl1_dorsal	BAlc_dorsal	2	1	ALl1_dorsal_1	AL_GNG_VES	#1f77b4	4
77619886058365490	720575940621164927	ALl1_dorsal	BAlc_dorsal	3	1	ALl1_dorsal_1	AL_GNG_VES	#1f77b4	4
77902048297258306	720575940615669972	ALl1_dorsal	BAlc_dorsal	4	1	ALl1_dorsal_1	AL_GNG_VES	#1f77b4	4
78254029457121502	720575940621177613	ALl1_dorsal	BAlc_dorsal	5	1	ALl1_dorsal_1	AL_GNG_VES	#1f77b4	4
81069122754605508	720575940630592031	ALl1_dorsal	BAlc_dorsal	6	1	ALl1_dorsal_1	AL_GNG_VES	#1f77b4	4
80998754077066169	720575940627214235	ALl1_dorsal	BAlc_dorsal	7	1	ALl1_dorsal_1	AL_GNG_VES	#1f77b4	4
77549517314011667	720575940631275181	ALl1_dorsal	BAlc_dorsal	8	1	ALl1_dorsal_1	AL_GNG_VES	#1f77b4	4
77620092216622334	720575940611906713	ALl1_dorsal	BAlc_dorsal	9	1	ALl1_dorsal_1	AL_GNG_VES	#1f77b4	4
77619954777855798	720575940609959726	ALl1_dorsal	BAlc_dorsal	10	1	ALl1_dorsal_1	AL_GNG_VES	#1f77b4	4
81069054035123373	720575940622726663	ALl1_dorsal	BAlc_dorsal	11	1	ALl1_dorsal_1	AL_GNG_VES	#1f77b4	4
81420691529817315	720575940614054802	ALl1_dorsal	BAlc_dorsal	12	1	ALl1_dorsal_1	AL_GNG_VES	#1f77b4	4
81420966407795023	720575940613791399	ALl1_dorsal	BAlc_dorsal	13	1	ALl1_dorsal_1	AL_GNG_VES	#1f77b4	4
81560879263037054	720575940626002064	ALl1_dorsal	BAlc_dorsal	14	2	ALl1_dorsal_2	AL_CRE_LAL	#ff7f0e	2
81068366773241863	720575940646576436	ALl1_dorsal	BAlc_dorsal	15	2	ALl1_dorsal_2	AL_CRE_LAL	#ff7f0e	2
78534954610908402	720575940624700140	ALl1_dorsal	BAlc_dorsal	16	2	ALl1_dorsal_2	AL_CRE_LAL	#ff7f0e	2
80927698004377476	720575940623146701	ALl1_dorsal	BAlc_dorsal	17	2	ALl1_dorsal_2	AL_CRE_LAL	#ff7f0e	2
78464792025305629	720575940631923267	ALl1_dorsal	BAlc_dorsal	18	2	ALl1_dorsal_2	AL_CRE_LAL	#ff7f0e	2
78183179609463892	720575940615657631	ALl1_dorsal	BAlc_dorsal	19	2	ALl1_dorsal_2	AL_CRE_LAL	#ff7f0e	2
81419935615936956	720575940630225403	ALl1_dorsal	BAlc_dorsal	20	2	ALl1_dorsal_2	AL_CRE_LAL	#ff7f0e	2
81068366773261896	720575940624832743	ALl1_dorsal	BAlc_dorsal	21	2	ALl1_dorsal_2	AL_CRE_LAL	#ff7f0e	2
81420760249554378	720575940619059102	ALl1_dorsal	BAlc_dorsal	22	2	ALl1_dorsal_2	AL_CRE_LAL	#ff7f0e	2
81068366773252191	720575940621585279	ALl1_dorsal	BAlc_dorsal	23	2	ALl1_dorsal_2	AL_CRE_LAL	#ff7f0e	2
80927698004373657	720575940616197819	ALl1_dorsal	BAlc_dorsal	24	2	ALl1_dorsal_2	AL_CRE_LAL	#ff7f0e	2
81068366773261981	720575940625584484	ALl1_dorsal	BAlc_dorsal	25	2	ALl1_dorsal_2	AL_CRE_LAL	#ff7f0e	2
81068366773245759	720575940622650879	ALl1_dorsal	BAlc_dorsal	26	2	ALl1_dorsal_2	AL_CRE_LAL	#ff7f0e	2
78394217122515466	720575940626881149	ALl1_dorsal	BAlc_dorsal	27	2	ALl1_dorsal_2	AL_CRE_LAL	#ff7f0e	2
80998066748550319	720575940613804259	ALl1_dorsal	BAlc_dorsal	28	2	ALl1_dorsal_2	AL_CRE_LAL	#ff7f0e	2
78464723305575261	720575940606751922	ALl1_dorsal	BAlc_dorsal	29	2	ALl1_dorsal_2	AL_CRE_LAL	#ff7f0e	2
78746129562893375	720575940631975884	ALl1_dorsal	BAlc_dorsal	30	2	ALl1_dorsal_2	AL_CRE_LAL	#ff7f0e	2
78605392074266439	720575940617586757	ALl1_dorsal	BAlc_dorsal	31	2	ALl1_dorsal_2	AL_CRE_LAL	#ff7f0e	2
78464585866700621	720575940627208872	ALl1_dorsal	BAlc_dorsal	32	2	ALl1_dorsal_2	AL_CRE_LAL	#ff7f0e	2
81490579238084552	720575940619078091	ALl1_dorsal	BAlc_dorsal	33	2	ALl1_dorsal_2	AL_CRE_LAL	#ff7f0e	2
78464517147143954	720575940627737365	ALl1_dorsal	BAlc_dorsal	34	2	ALl1_dorsal_2	AL_CRE_LAL	#ff7f0e	2
78464448427493614	720575940608241365	ALl1_dorsal	BAlc_dorsal	35	2	ALl1_dorsal_2	AL_CRE_LAL	#ff7f0e	2
78463967323937232	720575940628451856	ALl1_dorsal	BAlc_dorsal	36	2	ALl1_dorsal_2	AL_CRE_LAL	#ff7f0e	2
78535092050052761	720575940630183286	ALl1_dorsal	BAlc_dorsal	37	2	ALl1_dorsal_2	AL_CRE_LAL	#ff7f0e	2
78253548353624878	720575940621298270	ALl1_dorsal	BAlc_dorsal	38	2	ALl1_dorsal_2	AL_CRE_LAL	#ff7f0e	2
78042304682130661	720575940608977347	ALl1_dorsal	BAlc_dorsal	39	2	ALl1_dorsal_2	AL_CRE_LAL	#ff7f0e	2
78464723305641214	720575940606056905	ALl1_dorsal	BAlc_dorsal	40	2	ALl1_dorsal_2	AL_CRE_LAL	#ff7f0e	2
78394285842089278	720575940622920074	ALl1_dorsal	BAlc_dorsal	41	2	ALl1_dorsal_2	AL_CRE_LAL	#ff7f0e	2
78394423347675777	720575940630571052	ALl1_dorsal	BAlc_dorsal	42	2	ALl1_dorsal_2	AL_CRE_LAL	#ff7f0e	2
78182973450943184	720575940617537570	ALl1_dorsal	BAlc_dorsal	43	2	ALl1_dorsal_2	AL_CRE_LAL	#ff7f0e	2
78323985817400231	720575940634034839	ALl1_dorsal	BAlc_dorsal	44	2	ALl1_dorsal_2	AL_CRE_LAL	#ff7f0e	2
78745923471095376	720575940618561403	ALl1_dorsal	BAlc_dorsal	45	2	ALl1_dorsal_2	AL_CRE_LAL	#ff7f0e	2
78394285842060914	720575940627105301	ALl1_dorsal	BAlc_dorsal	46	2	ALl1_dorsal_2	AL_CRE_LAL	#ff7f0e	2
78746129562960104	720575940631287912	ALl1_dorsal	BAlc_dorsal	47	2	ALl1_dorsal_2	AL_CRE_LAL	#ff7f0e	2
78394285842046398	720575940641606541	ALl1_dorsal	BAlc_dorsal	48	2	ALl1_dorsal_2	AL_CRE_LAL	#ff7f0e	2
78394423347530943	720575940641593051	ALl1_dorsal	BAlc_dorsal	49	2	ALl1_dorsal_2	AL_CRE_LAL	#ff7f0e	2
77690529680380958	720575940627690246	ALl1_dorsal	BAlc_dorsal	50	2	ALl1_dorsal_2	AL_CRE_LAL	#ff7f0e	2
77620023497132061	720575940626142014	ALl1_dorsal	BAlc_dorsal	51	2	ALl1_dorsal_2	AL_CRE_LAL	#ff7f0e	2
78535160835906538	720575940631423116	ALl1_dorsal	BAlc_dorsal	52	2	ALl1_dorsal_2	AL_CRE_LAL	#ff7f0e	2
78816704532409682	720575940619931119	ALl1_dorsal	BAlc_dorsal	53	2	ALl1_dorsal_2	AL_CRE_LAL	#ff7f0e	2
78887073142457325	720575940660217473	ALl1_dorsal	BAlc_dorsal	54	2	ALl1_dorsal_2	AL_CRE_LAL	#ff7f0e	2
78605323355082545	720575940613734893	ALl1_dorsal	BAlc_dorsal	55	2	ALl1_dorsal_2	AL_CRE_LAL	#ff7f0e	2
77620023497360396	720575940640830453	ALl1_dorsal	BAlc_dorsal	56	2	ALl1_dorsal_2	AL_CRE_LAL	#ff7f0e	2
78957373234578560	720575940631619921	ALl1_dorsal	BAlc_dorsal	57	2	ALl1_dorsal_2	AL_CRE_LAL	#ff7f0e	2
78605392074572067	720575940615303903	ALl1_dorsal	BAlc_dorsal	58	2	ALl1_dorsal_2	AL_CRE_LAL	#ff7f0e	2
78394148403015593	720575940631586858	ALl1_dorsal	BAlc_dorsal	59	2	ALl1_dorsal_2	AL_CRE_LAL	#ff7f0e	2
78253273475618222	720575940620584880	ALl1_dorsal	BAlc_dorsal	60	2	ALl1_dorsal_2	AL_CRE_LAL	#ff7f0e	2
78464723305608547	720575940623136717	ALl1_dorsal	BAlc_dorsal	61	2	ALl1_dorsal_2	AL_CRE_LAL	#ff7f0e	2
77971661126697823	720575940620565313	ALl1_dorsal	BAlc_dorsal	62	2	ALl1_dorsal_2	AL_CRE_LAL	#ff7f0e	2
81068435492742954	720575940620224091	ALl1_dorsal	BAlc_dorsal	63	2	ALl1_dorsal_2	AL_CRE_LAL	#ff7f0e	2
80997998029088491	720575940631704716	ALl1_dorsal	BAlc_dorsal	64	2	ALl1_dorsal_2	AL_CRE_LAL	#ff7f0e	2
80716523052142771	720575940623792648	ALl1_dorsal	BAlc_dorsal	65	2	ALl1_dorsal_2	AL_CRE_LAL	#ff7f0e	2
81068435492708420	720575940626342174	ALl1_dorsal	BAlc_dorsal	66	2	ALl1_dorsal_2	AL_CRE_LAL	#ff7f0e	2
81419935615716498	720575940616908177	ALl1_dorsal	BAlc_dorsal	67	2	ALl1_dorsal_2	AL_CRE_LAL	#ff7f0e	2
80786823077043914	720575940623137997	ALl1_dorsal	BAlc_dorsal	68	2	ALl1_dorsal_2	AL_CRE_LAL	#ff7f0e	2
80998066748553310	720575940638025818	ALl1_dorsal	BAlc_dorsal	69	2	ALl1_dorsal_2	AL_CRE_LAL	#ff7f0e	2
81068435492727976	720575940660217729	ALl1_dorsal	BAlc_dorsal	70	2	ALl1_dorsal_2	AL_CRE_LAL	#ff7f0e	2
80998066748551395	720575940629792732	ALl1_dorsal	BAlc_dorsal	71	2	ALl1_dorsal_2	AL_CRE_LAL	#ff7f0e	2
80927629284906951	720575940621195947	ALl1_dorsal	BAlc_dorsal	72	2	ALl1_dorsal_2	AL_CRE_LAL	#ff7f0e	2
81068435492719363	720575940629994743	ALl1_dorsal	BAlc_dorsal	73	2	ALl1_dorsal_2	AL_CRE_LAL	#ff7f0e	2
81068435492738946	720575940612347571	ALl1_dorsal	BAlc_dorsal	74	2	ALl1_dorsal_2	AL_CRE_LAL	#ff7f0e	2
80857191820722521	720575940631603281	ALl1_dorsal	BAlc_dorsal	75	2	ALl1_dorsal_2	AL_CRE_LAL	#ff7f0e	2
80997998029083963	720575940615708482	ALl1_dorsal	BAlc_dorsal	76	2	ALl1_dorsal_2	AL_CRE_LAL	#ff7f0e	2
80997998029093889	720575940625585508	ALl1_dorsal	BAlc_dorsal	77	2	ALl1_dorsal_2	AL_CRE_LAL	#ff7f0e	2
80927629284917769	720575940618112310	ALl1_dorsal	BAlc_dorsal	78	2	ALl1_dorsal_2	AL_CRE_LAL	#ff7f0e	2
81349498152332614	720575940630407388	ALl1_dorsal	BAlc_dorsal	79	2	ALl1_dorsal_2	AL_CRE_LAL	#ff7f0e	2
78464860811224129	720575940630131004	ALl1_dorsal	BAlc_dorsal	80	2	ALl1_dorsal_2	AL_CRE_LAL	#ff7f0e	2
77831267168949597	720575940611379569	ALl1_dorsal	BAlc_dorsal	81	2	ALl1_dorsal_2	AL_CRE_LAL	#ff7f0e	2
81490647957364110	720575940636279927	ALl1_dorsal	BAlc_dorsal	82	2	ALl1_dorsal_2	AL_CRE_LAL	#ff7f0e	2
78746267001924505	720575940614457086	ALl1_dorsal	BAlc_dorsal	83	2	ALl1_dorsal_2	AL_CRE_LAL	#ff7f0e	2
81138735517428407	720575940605758142	ALl1_dorsal	BAlc_dorsal	84	2	ALl1_dorsal_2	AL_CRE_LAL	#ff7f0e	2
81490854115719545	720575940609282825	ALl1_dorsal	BAlc_dorsal	85	2	ALl1_dorsal_2	AL_CRE_LAL	#ff7f0e	2
81420347932538686	720575940617265269	ALl1_dorsal	BAlc_dorsal	86	2	ALl1_dorsal_2	AL_CRE_LAL	#ff7f0e	2
81490785396413563	720575940640803200	ALl1_dorsal	BAlc_dorsal	87	2	ALl1_dorsal_2	AL_CRE_LAL	#ff7f0e	2
78746267001971521	720575940620904869	ALl1_dorsal	BAlc_dorsal	88	2	ALl1_dorsal_2	AL_CRE_LAL	#ff7f0e	2
77760898357374019	720575940623788040	ALl1_dorsal	BAlc_dorsal	89	2	ALl1_dorsal_2	AL_CRE_LAL	#ff7f0e	2
77831404607694577	720575940638128474	ALl1_dorsal	BAlc_dorsal	90	2	ALl1_dorsal_2	AL_CRE_LAL	#ff7f0e	2
77761035863776056	720575940634250652	ALl1_dorsal	BAlc_dorsal	91	2	ALl1_dorsal_2	AL_CRE_LAL	#ff7f0e	2
77760898424610301	720575940627927573	ALl1_dorsal	BAlc_dorsal	92	2	ALl1_dorsal_2	AL_CRE_LAL	#ff7f0e	2
81561429018515252	720575940637136752	ALl1_dorsal	BAlc_dorsal	93	2	ALl1_dorsal_2	AL_CRE_LAL	#ff7f0e	2
81561222927056457	720575940612346547	ALl1_dorsal	BAlc_dorsal	94	2	ALl1_dorsal_2	AL_CRE_LAL	#ff7f0e	2
81068435492736802	720575940623146957	ALl1_dorsal	BAlc_dorsal	95	2	ALl1_dorsal_2	AL_CRE_LAL	#ff7f0e	2
81701891628984642	720575940606722249	ALl1_dorsal	BAlc_dorsal	96	2	ALl1_dorsal_2	AL_CRE_LAL	#ff7f0e	2
81138735517439517	720575940612637554	ALl1_dorsal	BAlc_dorsal	97	2	ALl1_dorsal_2	AL_CRE_LAL	#ff7f0e	2
80927629284915113	720575940628059978	ALl1_dorsal	BAlc_dorsal	98	2	ALl1_dorsal_2	AL_CRE_LAL	#ff7f0e	2
80927629284902186	720575940624435128	ALl1_dorsal	BAlc_dorsal	99	2	ALl1_dorsal_2	AL_CRE_LAL	#ff7f0e	2
80997929309610208	720575940617090134	ALl1_dorsal	BAlc_dorsal	100	2	ALl1_dorsal_2	AL_CRE_LAL	#ff7f0e	2
81420897688547166	720575940637623780	ALl1_dorsal	BAlc_dorsal	101	2	ALl1_dorsal_2	AL_CRE_LAL	#ff7f0e	2
81068366773245963	720575940651758838	ALl1_dorsal	BAlc_dorsal	102	3	ALl1_dorsal_3	AL_CRE_LAL	#2ca02c	1
78957441953967476	720575940633212441	ALl1_dorsal	BAlc_dorsal	103	3	ALl1_dorsal_3	AL_CRE_LAL	#2ca02c	1
81279198194386146	720575940660217985	ALl1_dorsal	BAlc_dorsal	104	3	ALl1_dorsal_3	AL_CRE_LAL	#2ca02c	1
78394217122567983	720575940631121739	ALl1_dorsal	BAlc_dorsal	105	3	ALl1_dorsal_3	AL_CRE_LAL	#2ca02c	1
81068366773246732	720575940640415859	ALl1_dorsal	BAlc_dorsal	106	3	ALl1_dorsal_3	AL_CRE_LAL	#2ca02c	1
77831404540548855	720575940610157688	ALl1_dorsal	BAlc_dorsal	107	3	ALl1_dorsal_3	AL_CRE_LAL	#2ca02c	1
80928453850837046	720575940620840624	ALl1_dorsal	BAlc_dorsal	108	3	ALl1_dorsal_3	AL_CRE_LAL	#2ca02c	1
81068366773259354	720575940616486230	ALl1_dorsal	BAlc_dorsal	109	3	ALl1_dorsal_3	AL_CRE_LAL	#2ca02c	1
78041961084775029	720575940612461461	ALl1_dorsal	BAlc_dorsal	110	3	ALl1_dorsal_3	AL_CRE_LAL	#2ca02c	1
80927698004391851	720575940617579165	ALl1_dorsal	BAlc_dorsal	111	3	ALl1_dorsal_3	AL_CRE_LAL	#2ca02c	1
78675966977263658	720575940628517380	ALl1_dorsal	BAlc_dorsal	112	3	ALl1_dorsal_3	AL_CRE_LAL	#2ca02c	1
80927698004389151	720575940641578715	ALl1_dorsal	BAlc_dorsal	113	3	ALl1_dorsal_3	AL_CRE_LAL	#2ca02c	1
78605598233152052	720575940617448193	ALl1_dorsal	BAlc_dorsal	114	3	ALl1_dorsal_3	AL_CRE_LAL	#2ca02c	1
80576678849521902	720575940633172172	ALl1_dorsal	BAlc_dorsal	115	3	ALl1_dorsal_3	AL_CRE_LAL	#2ca02c	1
80505760350044839	720575940614135336	ALl1_dorsal	BAlc_dorsal	116	3	ALl1_dorsal_3	AL_CRE_LAL	#2ca02c	1
80646429185716212	720575940628420264	ALl1_dorsal	BAlc_dorsal	117	3	ALl1_dorsal_3	AL_CRE_LAL	#2ca02c	1
78394972969231714	720575940619581307	ALl1_dorsal	BAlc_dorsal	118	3	ALl1_dorsal_3	AL_CRE_LAL	#2ca02c	1
77761104515834359	720575940628383643	ALl1_dorsal	BAlc_dorsal	119	3	ALl1_dorsal_3	AL_CRE_LAL	#2ca02c	1
78253204688672103	720575940616830813	ALl1_dorsal	BAlc_dorsal	120	3	ALl1_dorsal_3	AL_CRE_LAL	#2ca02c	1
78675623379627686	720575940615303391	ALl1_dorsal	BAlc_dorsal	121	3	ALl1_dorsal_3	AL_CRE_LAL	#2ca02c	1
81068298053775107	720575940640986075	ALl1_dorsal	BAlc_dorsal	122	3	ALl1_dorsal_3	AL_CRE_LAL	#2ca02c	1
81068366773256544	720575940634303132	ALl1_dorsal	BAlc_dorsal	123	3	ALl1_dorsal_3	AL_CRE_LAL	#2ca02c	1
78394423281130727	720575940628999430	ALl1_dorsal	BAlc_dorsal	124	3	ALl1_dorsal_3	AL_CRE_LAL	#2ca02c	1
81068435492739418	720575940626378242	ALl1_dorsal	BAlc_dorsal	125	3	ALl1_dorsal_3	AL_CRE_LAL	#2ca02c	1
78746267001974888	720575940636143608	ALl1_dorsal	BAlc_dorsal	126	3	ALl1_dorsal_3	AL_CRE_LAL	#2ca02c	1
78464517147106795	720575940627468165	ALl1_dorsal	BAlc_dorsal	127	3	ALl1_dorsal_3	AL_CRE_LAL	#2ca02c	1
81490579238272905	720575940625977802	ALl1_dorsal	BAlc_dorsal	128	3	ALl1_dorsal_3	AL_CRE_LAL	#2ca02c	1
81068366773247489	720575940617044441	ALl1_dorsal	BAlc_dorsal	129	3	ALl1_dorsal_3	AL_CRE_LAL	#2ca02c	1
81068366773254857	720575940605883569	ALl1_dorsal	BAlc_dorsal	130	3	ALl1_dorsal_3	AL_CRE_LAL	#2ca02c	1
78605323355057878	720575940612855318	ALl1_dorsal	BAlc_dorsal	131	3	ALl1_dorsal_3	AL_CRE_LAL	#2ca02c	1
78042029870863965	720575940614944977	ALl1_dorsal	BAlc_dorsal	132	3	ALl1_dorsal_3	AL_CRE_LAL	#2ca02c	1
81279404285917306	720575940623955637	ALl1_dorsal	BAlc_dorsal	133	3	ALl1_dorsal_3	AL_CRE_LAL	#2ca02c	1
81490304360329786	720575940640955637	ALl1_dorsal	BAlc_dorsal	134	3	ALl1_dorsal_3	AL_CRE_LAL	#2ca02c	1
78887004422963997	720575940629193319	ALl1_dorsal	BAlc_dorsal	135	3	ALl1_dorsal_3	AL_CRE_LAL	#2ca02c	1
77971798565812735	720575940632636876	ALl1_dorsal	BAlc_dorsal	136	3	ALl1_dorsal_3	AL_CRE_LAL	#2ca02c	1
81138804236909933	720575940618954038	ALl1_dorsal	BAlc_dorsal	137	3	ALl1_dorsal_3	AL_CRE_LAL	#2ca02c	1
78323779658799793	720575940626624275	ALl1_dorsal	BAlc_dorsal	138	3	ALl1_dorsal_3	AL_CRE_LAL	#2ca02c	1
81138804236901353	720575940623650823	ALl1_dorsal	BAlc_dorsal	139	3	ALl1_dorsal_3	AL_CRE_LAL	#2ca02c	1
78394217122531407	720575940627605779	ALl1_dorsal	BAlc_dorsal	140	3	ALl1_dorsal_3	AL_CRE_LAL	#2ca02c	1
78394217122503283	720575940610669614	ALl1_dorsal	BAlc_dorsal	141	3	ALl1_dorsal_3	AL_CRE_LAL	#2ca02c	1
78112398548491963	720575940611818133	ALl1_dorsal	BAlc_dorsal	142	3	ALl1_dorsal_3	AL_CRE_LAL	#2ca02c	1
80997998029089519	720575940626115134	ALl1_dorsal	BAlc_dorsal	143	3	ALl1_dorsal_3	AL_CRE_LAL	#2ca02c	1
80997929309615048	720575940635249332	ALl1_dorsal	BAlc_dorsal	144	3	ALl1_dorsal_3	AL_CRE_LAL	#2ca02c	1
81138804236907484	720575940634949311	ALl1_dorsal	BAlc_dorsal	145	3	ALl1_dorsal_3	AL_CRE_LAL	#2ca02c	1
80997929309613867	720575940610951634	ALl1_dorsal	BAlc_dorsal	146	3	ALl1_dorsal_3	AL_CRE_LAL	#2ca02c	1
81138735517430946	720575940642343565	ALl1_dorsal	BAlc_dorsal	147	4	ALl1_dorsal_4	AL_EB_LAL	#d62728	3
81420347865448641	720575940617157377	ALl1_dorsal	BAlc_dorsal	148	4	ALl1_dorsal_4	AL_EB_LAL	#d62728	3
77690460960805617	720575940638775118	ALl1_dorsal	BAlc_dorsal	149	4	ALl1_dorsal_4	AL_EB_LAL	#d62728	3
77831610698933500	720575940627236373	ALl1_dorsal	BAlc_dorsal	150	4	ALl1_dorsal_4	AL_EB_LAL	#d62728	3
81561154073238158	720575940621416572	ALl1_dorsal	BAlc_dorsal	151	4	ALl1_dorsal_4	AL_EB_LAL	#d62728	3
81490579170626648	720575940622626303	ALl1_dorsal	BAlc_dorsal	152	4	ALl1_dorsal_4	AL_EB_LAL	#d62728	3
81560947981956083	720575940635847269	ALl1_dorsal	BAlc_dorsal	153	4	ALl1_dorsal_4	AL_EB_LAL	#d62728	3
78182629786012906	720575940640060112	ALl1_dorsal	BAlc_dorsal	154	4	ALl1_dorsal_4	AL_EB_LAL	#d62728	3
77901223595977610	720575940625177836	ALl1_dorsal	BAlc_dorsal	155	4	ALl1_dorsal_4	AL_EB_LAL	#d62728	3
77619817338710994	720575940622714793	ALl1_dorsal	BAlc_dorsal	156	4	ALl1_dorsal_4	AL_EB_LAL	#d62728	3
81842422958613687	720575940619954112	ALl1_dorsal	BAlc_dorsal	157	5	ALl1_dorsal_5	AL_CRE_LAL	#9467bd	0
81138735517429793	720575940637846947	ALl1_dorsal	BAlc_dorsal	158	5	ALl1_dorsal_5	AL_CRE_LAL	#9467bd	0
81842491678093024	720575940625555749	ALl1_dorsal	BAlc_dorsal	159	5	ALl1_dorsal_5	AL_CRE_LAL	#9467bd	0
81842422958690969	720575940626579593	ALl1_dorsal	BAlc_dorsal	160	5	ALl1_dorsal_5	AL_CRE_LAL	#9467bd	0
77549586033482746	720575940613817086	ALl1_dorsal	BAlc_dorsal	161	5	ALl1_dorsal_5	AL_CRE_LAL	#9467bd	0
77619954777817320	720575940637510121	ALl1_dorsal	BAlc_dorsal	162	5	ALl1_dorsal_5	AL_CRE_LAL	#9467bd	0
77549860911387417	720575940633189145	ALl1_dorsal	BAlc_dorsal	163	5	ALl1_dorsal_5	AL_CRE_LAL	#9467bd	0
77549654752919923	720575940618681168	ALl1_dorsal	BAlc_dorsal	164	5	ALl1_dorsal_5	AL_CRE_LAL	#9467bd	0
78253342195078343	720575940630575375	ALl1_dorsal	BAlc_dorsal	165	5	ALl1_dorsal_5	AL_CRE_LAL	#9467bd	0
78112123603017699	720575940617140765	ALl1_dorsal	BAlc_dorsal	166	5	ALl1_dorsal_5	AL_CRE_LAL	#9467bd	0
77971454901250314	720575940623248883	ALl1_dorsal	BAlc_dorsal	167	5	ALl1_dorsal_5	AL_CRE_LAL	#9467bd	0
78252861091312116	720575940618158672	ALl1_dorsal	BAlc_dorsal	168	5	ALl1_dorsal_5	AL_CRE_LAL	#9467bd	0
78675623379554931	720575940616892061	ALl1_dorsal	BAlc_dorsal	169	5	ALl1_dorsal_5	AL_CRE_LAL	#9467bd	0
77619886058208800	720575940625772828	ALl1_dorsal	BAlc_dorsal	170	5	ALl1_dorsal_5	AL_CRE_LAL	#9467bd	0
77760486107584517	720575940623183763	ALl1_dorsal	BAlc_dorsal	171	5	ALl1_dorsal_5	AL_CRE_LAL	#9467bd	0
78182492347223508	720575940636110222	ALl1_dorsal	BAlc_dorsal	172	5	ALl1_dorsal_5	AL_CRE_LAL	#9467bd	0
77549586033453089	720575940623540477	ALl1_dorsal	BAlc_dorsal	173	5	ALl1_dorsal_5	AL_CRE_LAL	#9467bd	0
77549723472393957	720575940641158901	ALl1_dorsal	BAlc_dorsal	174	5	ALl1_dorsal_5	AL_CRE_LAL	#9467bd	0
81561429018201101	720575940622811400	ALl1_dorsal	BAlc_dorsal	175	5	ALl1_dorsal_5	AL_CRE_LAL	#9467bd	0
81631110567677601	720575940621681321	ALl1_dorsal	BAlc_dorsal	176	5	ALl1_dorsal_5	AL_CRE_LAL	#9467bd	0
81772054214458905	720575940614661087	ALl1_dorsal	BAlc_dorsal	177	5	ALl1_dorsal_5	AL_CRE_LAL	#9467bd	0
81842354239123066	720575940624645818	ALl1_dorsal	BAlc_dorsal	178	5	ALl1_dorsal_5	AL_CRE_LAL	#9467bd	0
81771985494995359	720575940629324791	ALl1_dorsal	BAlc_dorsal	179	5	ALl1_dorsal_5	AL_CRE_LAL	#9467bd	0
81701548031355064	720575940618304670	ALl1_dorsal	BAlc_dorsal	180	5	ALl1_dorsal_5	AL_CRE_LAL	#9467bd	0
81701548031603385	720575940624356792	ALl1_dorsal	BAlc_dorsal	181	5	ALl1_dorsal_5	AL_CRE_LAL	#9467bd	0
81490991487545635	720575940630354373	ALl1_dorsal	BAlc_dorsal	182	5	ALl1_dorsal_5	AL_CRE_LAL	#9467bd	0
81561222792682136	720575940621832001	ALl1_dorsal	BAlc_dorsal	183	5	ALl1_dorsal_5	AL_CRE_LAL	#9467bd	0
78252861091286676	720575940659844225	ALl1_dorsal	BAlc_dorsal	184	5	ALl1_dorsal_5	AL_CRE_LAL	#9467bd	0
77619954777705810	720575940620755126	ALl1_dorsal	BAlc_dorsal	185	5	ALl1_dorsal_5	AL_CRE_LAL	#9467bd	0
81560879195389494	720575940612042981	ALl1_dorsal	BAlc_dorsal	186	4	ALl1_dorsal_4	AL_EB_LAL	#d62728	0
81560741756396761	720575940609112587	ALl1_dorsal	BAlc_dorsal	187	5	ALl1_dorsal_5	AL_CRE_LAL	#9467bd	0
77690254802616320	720575940627014641	ALl1_dorsal	BAlc_dorsal	188	5	ALl1_dorsal_5	AL_CRE_LAL	#9467bd	0
81560947914897792	720575940635689829	ALl1_dorsal	BAlc_dorsal	189	5	ALl1_dorsal_5	AL_CRE_LAL	#9467bd	0
81490235573294831	720575940649154681	ALl1_dorsal	BAlc_dorsal	190	5	ALl1_dorsal_5	AL_CRE_LAL	#9467bd	0
78675348501599336	720575940630197036	ALl1_dorsal	BAlc_dorsal	191	5	ALl1_dorsal_5	AL_CRE_LAL	#9467bd	0
81490166853738284	720575940624422643	ALl1_dorsal	BAlc_dorsal	192	5	ALl1_dorsal_5	AL_CRE_LAL	#9467bd	0
77549586033551567	720575940618259766	ALl1_dorsal	BAlc_dorsal	193	5	ALl1_dorsal_5	AL_CRE_LAL	#9467bd	0
77830854784632547	720575940621271301	ALl1_dorsal	BAlc_dorsal	194	5	ALl1_dorsal_5	AL_CRE_LAL	#9467bd	0
77971592273020383	720575940620400116	ALl1_dorsal	BAlc_dorsal	195	5	ALl1_dorsal_5	AL_CRE_LAL	#9467bd	0
77901223528815530	720575940626518302	ALl1_dorsal	BAlc_dorsal	196	5	ALl1_dorsal_5	AL_CRE_LAL	#9467bd	0
77901292248317157	720575940629059710	ALl1_dorsal	BAlc_dorsal	197	5	ALl1_dorsal_5	AL_CRE_LAL	#9467bd	0
78182973450849529	720575940627390440	ALl1_dorsal	BAlc_dorsal	198	5	ALl1_dorsal_5	AL_CRE_LAL	#9467bd	0
81490716609587599	720575940628142352	ALl1_dorsal	BAlc_dorsal	199	5	ALl1_dorsal_5	AL_CRE_LAL	#9467bd	0
81561016701388329	720575940634364311	ALl1_dorsal	BAlc_dorsal	200	5	ALl1_dorsal_5	AL_CRE_LAL	#9467bd	0
81560947914797892	720575940616198587	ALl1_dorsal	BAlc_dorsal	201	5	ALl1_dorsal_5	AL_CRE_LAL	#9467bd	0
81701685470451560	720575940638844504	ALl1_dorsal	BAlc_dorsal	202	5	ALl1_dorsal_5	AL_CRE_LAL	#9467bd	0
81631110567610982	720575940631978956	ALl1_dorsal	BAlc_dorsal	203	5	ALl1_dorsal_5	AL_CRE_LAL	#9467bd	0
77831473259982457	720575940613489617	ALl1_dorsal	BAlc_dorsal	204	5	ALl1_dorsal_5	AL_CRE_LAL	#9467bd	0
80646704063816534	720575940631305234	ALl1_dorsal	BAlc_dorsal	205	5	ALl1_dorsal_5	AL_CRE_LAL	#9467bd	0
80787716362558282	720575940632007983	ALl1_dorsal	BAlc_dorsal	206	5	ALl1_dorsal_5	AL_CRE_LAL	#9467bd	0
77831679485511172	720575940622930154	ALl1_dorsal	BAlc_dorsal	207	5	ALl1_dorsal_5	AL_CRE_LAL	#9467bd	0
77971454834103384	720575940632000993	ALl1_dorsal	BAlc_dorsal	208	5	ALl1_dorsal_5	AL_CRE_LAL	#9467bd	0
77901154809347756	720575940621089780	ALl1_dorsal	BAlc_dorsal	209	5	ALl1_dorsal_5	AL_CRE_LAL	#9467bd	0
81701479311968306	720575940628251907	ALl1_dorsal	BAlc_dorsal	210	5	ALl1_dorsal_5	AL_CRE_LAL	#9467bd	0
81701616750777120	720575940607923209	ALl1_dorsal	BAlc_dorsal	211	5	ALl1_dorsal_5	AL_CRE_LAL	#9467bd	0
81701685470394126	720575940640020944	ALl1_dorsal	BAlc_dorsal	212	5	ALl1_dorsal_5	AL_CRE_LAL	#9467bd	0
81560673036929727	720575940621343838	ALl1_dorsal	BAlc_dorsal	213	5	ALl1_dorsal_5	AL_CRE_LAL	#9467bd	0
78041823578281517	720575940630864170	ALl1_dorsal	BAlc_dorsal	214	5	ALl1_dorsal_5	AL_CRE_LAL	#9467bd	0
78041754858797353	720575940622961802	ALl1_dorsal	BAlc_dorsal	215	5	ALl1_dorsal_5	AL_CRE_LAL	#9467bd	0
78041823645283676	720575940644255255	ALl1_dorsal	BAlc_dorsal	216	5	ALl1_dorsal_5	AL_CRE_LAL	#9467bd	0
77830854851995271	720575940627173636	ALl1_dorsal	BAlc_dorsal	217	5	ALl1_dorsal_5	AL_CRE_LAL	#9467bd	0
77760623546686982	720575940616642790	ALl1_dorsal	BAlc_dorsal	218	5	ALl1_dorsal_5	AL_CRE_LAL	#9467bd	0
77830854851721442	720575940641609869	ALl1_dorsal	BAlc_dorsal	219	5	ALl1_dorsal_5	AL_CRE_LAL	#9467bd	0
77760486107651869	720575940630080763	ALl1_dorsal	BAlc_dorsal	220	5	ALl1_dorsal_5	AL_CRE_LAL	#9467bd	0
81631247939517026	720575940641621645	ALl1_dorsal	BAlc_dorsal	221	5	ALl1_dorsal_5	AL_CRE_LAL	#9467bd	0
81772054214437300	720575940638731427	ALl1_dorsal	BAlc_dorsal	222	5	ALl1_dorsal_5	AL_CRE_LAL	#9467bd	0
81701822909152779	720575940604568521	ALl1_dorsal	BAlc_dorsal	223	5	ALl1_dorsal_5	AL_CRE_LAL	#9467bd	0
81068366773257509	720575940634385247	ALl1_dorsal	BAlc_dorsal	224	5	ALl1_dorsal_5	AL_CRE_LAL	#9467bd	0
77760692198843038	720575940630723384	ALl1_dorsal	BAlc_dorsal	225	5	ALl1_dorsal_5	AL_CRE_LAL	#9467bd	0
78605598300183444	720575940614832543	ALl1_dorsal	BAlc_dorsal	226	5	ALl1_dorsal_5	AL_CRE_LAL	#9467bd	0
78816498306566251	720575940631842617	ALl1_dorsal	BAlc_dorsal	227	5	ALl1_dorsal_5	AL_CRE_LAL	#9467bd	0
77760760918345214	720575940617938752	ALl1_dorsal	BAlc_dorsal	228	5	ALl1_dorsal_5	AL_CRE_LAL	#9467bd	0
77830923504106386	720575940626310686	ALl1_dorsal	BAlc_dorsal	229	5	ALl1_dorsal_5	AL_CRE_LAL	#9467bd	0
81560810543066900	720575940634962936	ALl1_dorsal	BAlc_dorsal	230	5	ALl1_dorsal_5	AL_CRE_LAL	#9467bd	0
81560741756396140	720575940637183454	ALl1_dorsal	BAlc_dorsal	231	5	ALl1_dorsal_5	AL_CRE_LAL	#9467bd	0
81560810475830131	720575940617544193	ALl1_dorsal	BAlc_dorsal	232	5	ALl1_dorsal_5	AL_CRE_LAL	#9467bd	0
81701685470255901	720575940614858399	ALl1_dorsal	BAlc_dorsal	233	5	ALl1_dorsal_5	AL_CRE_LAL	#9467bd	0
78182698505483739	720575940606745266	ALl1_dorsal	BAlc_dorsal	234	5	ALl1_dorsal_5	AL_CRE_LAL	#9467bd	0
77831198382024746	720575940619959174	ALl1_dorsal	BAlc_dorsal	235	5	ALl1_dorsal_5	AL_CRE_LAL	#9467bd	0
81631248006640611	720575940610426578	ALl1_dorsal	BAlc_dorsal	236	5	ALl1_dorsal_5	AL_CRE_LAL	#9467bd	0
78112329761298310	720575940629912428	ALl1_dorsal	BAlc_dorsal	237	5	ALl1_dorsal_5	AL_CRE_LAL	#9467bd	0
77830992223573479	720575940629409580	ALl1_dorsal	BAlc_dorsal	238	5	ALl1_dorsal_5	AL_CRE_LAL	#9467bd	0
81490510451140314	720575940605305777	ALl1_dorsal	BAlc_dorsal	239	5	ALl1_dorsal_5	AL_CRE_LAL	#9467bd	0
81631385378504250	720575940604008160	ALl1_dorsal	BAlc_dorsal	240	5	ALl1_dorsal_5	AL_CRE_LAL	#9467bd	0
81138804236907590	720575940622457443	ALl1_dorsal	BAlc_dorsal	241	5	ALl1_dorsal_5	AL_CRE_LAL	#9467bd	0
78464517147234715	720575940641592795	ALl1_dorsal	BAlc_dorsal	242	5	ALl1_dorsal_5	AL_CRE_LAL	#9467bd	0
81068366773260727	720575940631304978	ALl1_dorsal	BAlc_dorsal	243	5	ALl1_dorsal_5	AL_CRE_LAL	#9467bd	0
80787716362533597	720575940635092122	ALl1_dorsal	BAlc_dorsal	244	5	ALl1_dorsal_5	AL_CRE_LAL	#9467bd	0
80716523052341402	720575940638006086	ALl1_dorsal	BAlc_dorsal	245	5	ALl1_dorsal_5	AL_CRE_LAL	#9467bd	0
78183042170331864	720575940617249949	ALl1_dorsal	BAlc_dorsal	246	5	ALl1_dorsal_5	AL_CRE_LAL	#9467bd	0
78042373401660408	720575940634657431	ALl1_dorsal	BAlc_dorsal	247	5	ALl1_dorsal_5	AL_CRE_LAL	#9467bd	0
78253548353618337	720575940644362788	ALl1_dorsal	BAlc_dorsal	248	3	ALl1_dorsal_3	AL_CRE_LAL	#2ca02c	0
81490647957786834	720575940629218919	ALl1_dorsal	BAlc_dorsal	249	3	ALl1_dorsal_3	AL_CRE_LAL	#2ca02c	0
78042098590469887	720575940624738121	ALl1_dorsal	BAlc_dorsal	250	3	ALl1_dorsal_3	AL_CRE_LAL	#2ca02c	0
78324054536956261	720575940636241550	ALl1_dorsal	BAlc_dorsal	251	3	ALl1_dorsal_3	AL_CRE_LAL	#2ca02c	0
81490510518698165	720575940632812575	ALl1_dorsal	BAlc_dorsal	252	3	ALl1_dorsal_3	AL_CRE_LAL	#2ca02c	0
77901498541011106	720575940623942280	ALl1_dorsal	BAlc_dorsal	253	3	ALl1_dorsal_3	AL_CRE_LAL	#2ca02c	0
80998754077078786	720575940630788919	ALl1_ventral	BAlc_ventral	0	1	ALl1_ventral_1	AMMC_SAD_WED	#1f77b4	1
77972554547066187	720575940609268491	ALl1_ventral	BAlc_ventral	1	1	ALl1_ventral_1	AMMC_SAD_WED	#1f77b4	1
80998754077049944	720575940634000540	ALl1_ventral	BAlc_ventral	2	1	ALl1_ventral_1	AMMC_SAD_WED	#1f77b4	1
78113292035457949	720575940620348769	ALl1_ventral	BAlc_ventral	3	1	ALl1_ventral_1	AMMC_SAD_WED	#1f77b4	1
77831748339178082	720575940611588835	ALl1_ventral	BAlc_ventral	4	1	ALl1_ventral_1	AMMC_SAD_WED	#1f77b4	1
80998754077068900	720575940632153113	ALl1_ventral	BAlc_ventral	5	1	ALl1_ventral_1	AMMC_SAD_WED	#1f77b4	1
80998754077074455	720575940613422860	ALl1_ventral	BAlc_ventral	6	1	ALl1_ventral_1	AMMC_SAD_WED	#1f77b4	1
80998754077067592	720575940637197710	ALl1_ventral	BAlc_ventral	7	1	ALl1_ventral_1	AMMC_SAD_WED	#1f77b4	1
78113498261390717	720575940617467712	ALl1_ventral	BAlc_ventral	8	1	ALl1_ventral_1	AMMC_SAD_WED	#1f77b4	1
78183798286109560	720575940632716964	ALl1_ventral	BAlc_ventral	9	1	ALl1_ventral_1	AMMC_SAD_WED	#1f77b4	1
80998754077078762	720575940623817572	ALl1_ventral	BAlc_ventral	10	1	ALl1_ventral_1	AMMC_SAD_WED	#1f77b4	1
78183935725044867	720575940637458997	ALl1_ventral	BAlc_ventral	11	1	ALl1_ventral_1	AMMC_SAD_WED	#1f77b4	1
80998754077071680	720575940626018321	ALl1_ventral	BAlc_ventral	12	1	ALl1_ventral_1	AMMC_SAD_WED	#1f77b4	1
78254098176621857	720575940617886301	ALl1_ventral	BAlc_ventral	13	1	ALl1_ventral_1	AMMC_SAD_WED	#1f77b4	1
78183729432414391	720575940602718432	ALl1_ventral	BAlc_ventral	14	1	ALl1_ventral_1	AMMC_SAD_WED	#1f77b4	1
80998754077071506	720575940620097985	ALl1_ventral	BAlc_ventral	15	1	ALl1_ventral_1	AMMC_SAD_WED	#1f77b4	1
80998754077064717	720575940626404337	ALl1_ventral	BAlc_ventral	16	1	ALl1_ventral_1	AMMC_SAD_WED	#1f77b4	1
81702097787241189	720575940618089851	ALl1_ventral	BAlc_ventral	17	1	ALl1_ventral_1	AMMC_SAD_WED	#1f77b4	1
78254098176631284	720575940629554391	ALl1_ventral	BAlc_ventral	18	1	ALl1_ventral_1	AMMC_SAD_WED	#1f77b4	1
78254098176626183	720575940629133071	ALl1_ventral	BAlc_ventral	19	1	ALl1_ventral_1	AMMC_SAD_WED	#1f77b4	1
80998754077063291	720575940625146122	ALl1_ventral	BAlc_ventral	20	1	ALl1_ventral_1	AMMC_SAD_WED	#1f77b4	1
81139422779304067	720575940638214461	ALl1_ventral	BAlc_ventral	21	1	ALl1_ventral_1	AMMC_SAD_WED	#1f77b4	1
77972554480418901	720575940632649697	ALl1_ventral	BAlc_ventral	22	1	ALl1_ventral_1	AMMC_SAD_WED	#1f77b4	1
81561429085511260	720575940628910095	ALl1_ventral	BAlc_ventral	23	1	ALl1_ventral_1	AMMC_SAD_WED	#1f77b4	4
81631660390569725	720575940642412941	ALl1_ventral	BAlc_ventral	24	1	ALl1_ventral_1	AMMC_SAD_WED	#1f77b4	4
81420485439194044	720575940610077026	ALl1_ventral	BAlc_ventral	25	1	ALl1_ventral_1	AMMC_SAD_WED	#1f77b4	4
81069054101773485	720575940627957719	ALl1_ventral	BAlc_ventral	26	1	ALl1_ventral_1	AMMC_SAD_WED	#1f77b4	4
80998685357592677	720575940620758221	ALl1_ventral	BAlc_ventral	27	1	ALl1_ventral_1	AMMC_SAD_WED	#1f77b4	4
81490785463600848	720575940618758753	ALl1_ventral	BAlc_ventral	28	1	ALl1_ventral_1	AMMC_SAD_WED	#1f77b4	4
81209516712365810	720575940635547113	ALl1_ventral	BAlc_ventral	29	1	ALl1_ventral_1	AMMC_SAD_WED	#1f77b4	4
81350254200569048	720575940625683176	ALl1_ventral	BAlc_ventral	30	1	ALl1_ventral_1	AMMC_SAD_WED	#1f77b4	4
81280022895296791	720575940626562570	ALl1_ventral	BAlc_ventral	31	1	ALl1_ventral_1	AMMC_SAD_WED	#1f77b4	4
81420829036605634	720575940622097959	ALl1_ventral	BAlc_ventral	32	1	ALl1_ventral_1	AMMC_SAD_WED	#1f77b4	4
81209722870666619	720575940629913169	ALl1_ventral	BAlc_ventral	33	1	ALl1_ventral_1	AMMC_SAD_WED	#1f77b4	4
81279954176009353	720575940614450774	ALl1_ventral	BAlc_ventral	34	1	ALl1_ventral_1	AMMC_SAD_WED	#1f77b4	4
81561291646658495	720575940607371076	ALl1_ventral	BAlc_ventral	35	1	ALl1_ventral_1	AMMC_SAD_WED	#1f77b4	4
81491197780588298	720575940615408059	ALl1_ventral	BAlc_ventral	36	1	ALl1_ventral_1	AMMC_SAD_WED	#1f77b4	4
80998685357601725	720575940632715359	ALl1_ventral	BAlc_ventral	37	1	ALl1_ventral_1	AMMC_SAD_WED	#1f77b4	4
81491129061221979	720575940624795017	ALl1_ventral	BAlc_ventral	38	1	ALl1_ventral_1	AMMC_SAD_WED	#1f77b4	4
81209791523474257	720575940635054072	ALl1_ventral	BAlc_ventral	39	1	ALl1_ventral_1	AMMC_SAD_WED	#1f77b4	4
81491197780413308	720575940609843865	ALl1_ventral	BAlc_ventral	40	1	ALl1_ventral_1	AMMC_SAD_WED	#1f77b4	4
77761242156114173	720575940636679989	ALl1_ventral	BAlc_ventral	41	1	ALl1_ventral_1	AMMC_SAD_WED	#1f77b4	4
77831610900511159	720575940630603091	ALl1_ventral	BAlc_ventral	42	1	ALl1_ventral_1	AMMC_SAD_WED	#1f77b4	4
78324535774138722	720575940624704393	ALl1_ventral	BAlc_ventral	43	1	ALl1_ventral_1	AMMC_SAD_WED	#1f77b4	4
77690873345372628	720575940612146174	ALl1_ventral	BAlc_ventral	44	1	ALl1_ventral_1	AMMC_SAD_WED	#1f77b4	4
78324741932818385	720575940612523571	ALl1_ventral	BAlc_ventral	45	1	ALl1_ventral_1	AMMC_SAD_WED	#1f77b4	4
78254167029761470	720575940610358990	ALl1_ventral	BAlc_ventral	46	1	ALl1_ventral_1	AMMC_SAD_WED	#1f77b4	4
77831404675131628	720575940610638434	ALl1_ventral	BAlc_ventral	47	1	ALl1_ventral_1	AMMC_SAD_WED	#1f77b4	4
77761104650269756	720575940607188036	ALl1_ventral	BAlc_ventral	48	1	ALl1_ventral_1	AMMC_SAD_WED	#1f77b4	4
77831679553201197	720575940627410944	ALl1_ventral	BAlc_ventral	49	1	ALl1_ventral_1	AMMC_SAD_WED	#1f77b4	4
77902117016874231	720575940616809401	ALl1_ventral	BAlc_ventral	50	1	ALl1_ventral_1	AMMC_SAD_WED	#1f77b4	4
77761379528529528	720575940624872179	ALl1_ventral	BAlc_ventral	51	1	ALl1_ventral_1	AMMC_SAD_WED	#1f77b4	4
77902048364006064	720575940606332629	ALl1_ventral	BAlc_ventral	52	1	ALl1_ventral_1	AMMC_SAD_WED	#1f77b4	4
77972348388717330	720575940622254375	ALl1_ventral	BAlc_ventral	53	1	ALl1_ventral_1	AMMC_SAD_WED	#1f77b4	4
77972279669194275	720575940604839200	ALl1_ventral	BAlc_ventral	54	1	ALl1_ventral_1	AMMC_SAD_WED	#1f77b4	4
77901842205492124	720575940630223052	ALl1_ventral	BAlc_ventral	55	1	ALl1_ventral_1	AMMC_SAD_WED	#1f77b4	4
77831473394789751	720575940620694015	ALl1_ventral	BAlc_ventral	56	1	ALl1_ventral_1	AMMC_SAD_WED	#1f77b4	4
77831542114229536	720575940619942859	ALl1_ventral	BAlc_ventral	57	1	ALl1_ventral_1	AMMC_SAD_WED	#1f77b4	4
77901979644471362	720575940611277293	ALl1_ventral	BAlc_ventral	58	1	ALl1_ventral_1	AMMC_SAD_WED	#1f77b4	4
80998754077075890	720575940622168088	ALl1_ventral	BAlc_ventral	59	1	ALl1_ventral_1	AMMC_SAD_WED	#1f77b4	11
78042923224608485	720575940659098241	ALl1_ventral	BAlc_ventral	60	1	ALl1_ventral_1	AMMC_SAD_WED	#1f77b4	11
80998754077061926	720575940609832410	ALl1_ventral	BAlc_ventral	61	1	ALl1_ventral_1	AMMC_SAD_WED	#1f77b4	11
78183729432409431	720575940627455621	ALl1_ventral	BAlc_ventral	62	1	ALl1_ventral_1	AMMC_SAD_WED	#1f77b4	11
78254029457115849	720575940628016983	ALl1_ventral	BAlc_ventral	63	1	ALl1_ventral_1	AMMC_SAD_WED	#1f77b4	11
78183660712942897	720575940603195494	ALl1_ventral	BAlc_ventral	64	1	ALl1_ventral_1	AMMC_SAD_WED	#1f77b4	11
78395041957314281	720575940624245946	ALl1_ventral	BAlc_ventral	65	1	ALl1_ventral_1	AMMC_SAD_WED	#1f77b4	11
77902117016752272	720575940629063418	ALl1_ventral	BAlc_ventral	66	1	ALl1_ventral_1	AMMC_SAD_WED	#1f77b4	11
77972485760952514	720575940639696755	ALl1_ventral	BAlc_ventral	67	1	ALl1_ventral_1	AMMC_SAD_WED	#1f77b4	11
77902048297279660	720575940626153488	ALl1_ventral	BAlc_ventral	68	1	ALl1_ventral_1	AMMC_SAD_WED	#1f77b4	11
77972485760952603	720575940607570185	ALl1_ventral	BAlc_ventral	69	1	ALl1_ventral_1	AMMC_SAD_WED	#1f77b4	11
77972485760962200	720575940644072483	ALl1_ventral	BAlc_ventral	70	1	ALl1_ventral_1	AMMC_SAD_WED	#1f77b4	11
80998685357634687	720575940630131218	ALl1_ventral	BAlc_ventral	71	1	ALl1_ventral_1	AMMC_SAD_WED	#1f77b4	11
80998685357643977	720575940625454596	ALl1_ventral	BAlc_ventral	72	1	ALl1_ventral_1	AMMC_SAD_WED	#1f77b4	11
80998685357617157	720575940621339686	ALl1_ventral	BAlc_ventral	73	1	ALl1_ventral_1	AMMC_SAD_WED	#1f77b4	11
80998754077084258	720575940624878602	ALl1_ventral	BAlc_ventral	74	1	ALl1_ventral_1	AMMC_SAD_WED	#1f77b4	11
80998685357603944	720575940644345652	ALl1_ventral	BAlc_ventral	75	1	ALl1_ventral_1	AMMC_SAD_WED	#1f77b4	11
80998685357591337	720575940621815766	ALl1_ventral	BAlc_ventral	76	1	ALl1_ventral_1	AMMC_SAD_WED	#1f77b4	11
77972485760959582	720575940623735482	ALl1_ventral	BAlc_ventral	77	1	ALl1_ventral_1	AMMC_SAD_WED	#1f77b4	11
77902117016746712	720575940621575774	ALl1_ventral	BAlc_ventral	78	1	ALl1_ventral_1	AMMC_SAD_WED	#1f77b4	11
77690804625236574	720575940603616800	ALl1_ventral	BAlc_ventral	79	1	ALl1_ventral_1	AMMC_SAD_WED	#1f77b4	11
80998685357597089	720575940623873829	ALl1_ventral	BAlc_ventral	80	1	ALl1_ventral_1	AMMC_SAD_WED	#1f77b4	11
81491128993814212	720575940632122464	ALl1_ventral	BAlc_ventral	81	1	ALl1_ventral_1	AMMC_SAD_WED	#1f77b4	11
81561429018608550	720575940624109464	ALl1_ventral	BAlc_ventral	82	1	ALl1_ventral_1	AMMC_SAD_WED	#1f77b4	11
81561291579535152	720575940634915576	ALl1_ventral	BAlc_ventral	83	1	ALl1_ventral_1	AMMC_SAD_WED	#1f77b4	11
80928385400273140	720575940606336213	ALl1_ventral	BAlc_ventral	84	1	ALl1_ventral_1	AMMC_SAD_WED	#1f77b4	3
81069122821234486	720575940609076693	ALl1_ventral	BAlc_ventral	85	1	ALl1_ventral_1	AMMC_SAD_WED	#1f77b4	3
78324604493824005	720575940620980323	ALl1_ventral	BAlc_ventral	86	1	ALl1_ventral_1	AMMC_SAD_WED	#1f77b4	3
80716454667939695	720575940639205198	ALl1_ventral	BAlc_ventral	87	1	ALl1_ventral_1	AMMC_SAD_WED	#1f77b4	3
77901979845923100	720575940634599792	ALl1_ventral	BAlc_ventral	88	1	ALl1_ventral_1	AMMC_SAD_WED	#1f77b4	3
77972485827764597	720575940627408640	ALl1_ventral	BAlc_ventral	89	1	ALl1_ventral_1	AMMC_SAD_WED	#1f77b4	3
80928454119722993	720575940609522382	ALl1_ventral	BAlc_ventral	90	1	ALl1_ventral_1	AMMC_SAD_WED	#1f77b4	3
78324604493726373	720575940614310802	ALl1_ventral	BAlc_ventral	91	1	ALl1_ventral_1	AMMC_SAD_WED	#1f77b4	3
81069122821244408	720575940607183172	ALl1_ventral	BAlc_ventral	92	1	ALl1_ventral_1	AMMC_SAD_WED	#1f77b4	3
78254304468837626	720575940646400644	ALl1_ventral	BAlc_ventral	93	1	ALl1_ventral_1	AMMC_SAD_WED	#1f77b4	3
78324673213090236	720575940618392912	ALl1_ventral	BAlc_ventral	94	1	ALl1_ventral_1	AMMC_SAD_WED	#1f77b4	3
80998754077072931	720575940618409797	ALl1_ventral	BAlc_ventral	95	1	ALl1_ventral_1	AMMC_SAD_WED	#1f77b4	3
77831748272584060	720575940634877850	ALl1_ventral	BAlc_ventral	96	1	ALl1_ventral_1	AMMC_SAD_WED	#1f77b4	3
77831748272580935	720575940617882397	ALl1_ventral	BAlc_ventral	97	1	ALl1_ventral_1	AMMC_SAD_WED	#1f77b4	3
77902117016767039	720575940621800798	ALl1_ventral	BAlc_ventral	98	1	ALl1_ventral_1	AMMC_SAD_WED	#1f77b4	3
80998754077079900	720575940611864243	ALl1_ventral	BAlc_ventral	99	1	ALl1_ventral_1	AMMC_SAD_WED	#1f77b4	3
77691079771896950	720575940621043753	ALl1_ventral	BAlc_ventral	100	1	ALl1_ventral_1	AMMC_SAD_WED	#1f77b4	3
78254167030130360	720575940630184787	ALl1_ventral	BAlc_ventral	101	1	ALl1_ventral_1	AMMC_SAD_WED	#1f77b4	3
81491128993885914	720575940611388141	ALl1_ventral	BAlc_ventral	102	1	ALl1_ventral_1	AMMC_SAD_WED	#1f77b4	3
81561360365867599	720575940631631564	ALl1_ventral	BAlc_ventral	103	1	ALl1_ventral_1	AMMC_SAD_WED	#1f77b4	3
78254167030099727	720575940631490360	ALl1_ventral	BAlc_ventral	104	1	ALl1_ventral_1	AMMC_SAD_WED	#1f77b4	3
77902048297273429	720575940620731631	ALl1_ventral	BAlc_ventral	105	1	ALl1_ventral_1	AMMC_SAD_WED	#1f77b4	3
81561497738212308	720575940624087283	ALl1_ventral	BAlc_ventral	106	1	ALl1_ventral_1	AMMC_SAD_WED	#1f77b4	3
81561429018729175	720575940617609029	ALl1_ventral	BAlc_ventral	107	1	ALl1_ventral_1	AMMC_SAD_WED	#1f77b4	3
81631729043237544	720575940612153086	ALl1_ventral	BAlc_ventral	108	1	ALl1_ventral_1	AMMC_SAD_WED	#1f77b4	3
80998685357610949	720575940618063855	ALl1_ventral	BAlc_ventral	109	1	ALl1_ventral_1	AMMC_SAD_WED	#1f77b4	3
78254167030053415	720575940630277175	ALl1_ventral	BAlc_ventral	110	1	ALl1_ventral_1	AMMC_SAD_WED	#1f77b4	3
78254167030074952	720575940625483962	ALl1_ventral	BAlc_ventral	111	1	ALl1_ventral_1	AMMC_SAD_WED	#1f77b4	3
81561360299278132	720575940603636913	ALl1_ventral	BAlc_ventral	112	1	ALl1_ventral_1	AMMC_SAD_WED	#1f77b4	3
81490922902698788	720575940606010569	ALl1_ventral	BAlc_ventral	113	1	ALl1_ventral_1	AMMC_SAD_WED	#1f77b4	3
78324535774246647	720575940621242025	ALl1_ventral	BAlc_ventral	114	1	ALl1_ventral_1	AMMC_SAD_WED	#1f77b4	3
78324604493817251	720575940619405812	ALl1_ventral	BAlc_ventral	115	1	ALl1_ventral_1	AMMC_SAD_WED	#1f77b4	3
78254235749375310	720575940614840891	ALl1_ventral	BAlc_ventral	116	1	ALl1_ventral_1	AMMC_SAD_WED	#1f77b4	3
80998754077084111	720575940654117025	ALl1_ventral	BAlc_ventral	117	1	ALl1_ventral_1	AMMC_SAD_WED	#1f77b4	3
80998754077084080	720575940615723077	ALl1_ventral	BAlc_ventral	118	1	ALl1_ventral_1	AMMC_SAD_WED	#1f77b4	3
78324604493538871	720575940622577336	ALl1_ventral	BAlc_ventral	119	1	ALl1_ventral_1	AMMC_SAD_WED	#1f77b4	3
78042854505144759	720575940618066415	ALl1_ventral	BAlc_ventral	120	1	ALl1_ventral_1	AMMC_SAD_WED	#1f77b4	3
77831748272574252	720575940618524481	ALl1_ventral	BAlc_ventral	121	1	ALl1_ventral_1	AMMC_SAD_WED	#1f77b4	3
80998754077067538	720575940634606693	ALl1_ventral	BAlc_ventral	122	1	ALl1_ventral_1	AMMC_SAD_WED	#1f77b4	3
80998754077067525	720575940627235386	ALl1_ventral	BAlc_ventral	123	1	ALl1_ventral_1	AMMC_SAD_WED	#1f77b4	3
78183248597472007	720575940613380914	ALl1_ventral	BAlc_ventral	124	1	ALl1_ventral_1	AMMC_SAD_WED	#1f77b4	3
78113085877184129	720575940627263375	ALl1_ventral	BAlc_ventral	125	1	ALl1_ventral_1	AMMC_SAD_WED	#1f77b4	3
80998754077075879	720575940614633867	ALl1_ventral	BAlc_ventral	126	1	ALl1_ventral_1	AMMC_SAD_WED	#1f77b4	3
77761448247915198	720575940635282910	ALl1_ventral	BAlc_ventral	127	1	ALl1_ventral_1	AMMC_SAD_WED	#1f77b4	3
78254235749697627	720575940609673369	ALl1_ventral	BAlc_ventral	128	1	ALl1_ventral_1	AMMC_SAD_WED	#1f77b4	3
77902185736221059	720575940622778820	ALl1_ventral	BAlc_ventral	129	1	ALl1_ventral_1	AMMC_SAD_WED	#1f77b4	3
77902117016752489	720575940632084705	ALl1_ventral	BAlc_ventral	130	1	ALl1_ventral_1	AMMC_SAD_WED	#1f77b4	3
81491060341184180	720575940608035374	ALl1_ventral	BAlc_ventral	131	1	ALl1_ventral_1	AMMC_SAD_WED	#1f77b4	3
80998754077068831	720575940611988391	ALl1_ventral	BAlc_ventral	132	1	ALl1_ventral_1	AMMC_SAD_WED	#1f77b4	3
80998754077066229	720575940612833278	ALl1_ventral	BAlc_ventral	133	1	ALl1_ventral_1	AMMC_SAD_WED	#1f77b4	3
77761173370103727	720575940618599277	ALl1_ventral	BAlc_ventral	134	1	ALl1_ventral_1	AMMC_SAD_WED	#1f77b4	3
80998754144429353	720575940617431325	ALl1_ventral	BAlc_ventral	135	1	ALl1_ventral_1	AMMC_SAD_WED	#1f77b4	3
77831542180797612	720575940616633925	ALl1_ventral	BAlc_ventral	136	1	ALl1_ventral_1	AMMC_SAD_WED	#1f77b4	3
78183729432419342	720575940622004106	ALl1_ventral	BAlc_ventral	137	1	ALl1_ventral_1	AMMC_SAD_WED	#1f77b4	3
78254098176614549	720575940615226086	ALl1_ventral	BAlc_ventral	138	1	ALl1_ventral_1	AMMC_SAD_WED	#1f77b4	3
80998754077041577	720575940619034806	ALl1_ventral	BAlc_ventral	139	1	ALl1_ventral_1	AMMC_SAD_WED	#1f77b4	3
77831816992041481	720575940630028359	ALl1_ventral	BAlc_ventral	140	1	ALl1_ventral_1	AMMC_SAD_WED	#1f77b4	3
77690942064678664	720575940634701407	ALl1_ventral	BAlc_ventral	141	1	ALl1_ventral_1	AMMC_SAD_WED	#1f77b4	3
78323848378217543	720575940626034819	ALl1_ventral	BAlc_ventral	142	2	ALl1_ventral_2	AL_LH_MB_CA	#ff7f0e	10
78323779658725881	720575940613345442	ALl1_ventral	BAlc_ventral	143	2	ALl1_ventral_2	AL_LH_MB_CA	#ff7f0e	10
78323779658618911	720575940603231916	ALl1_ventral	BAlc_ventral	144	2	ALl1_ventral_2	AL_LH_MB_CA	#ff7f0e	10
78253479633951114	720575940614309535	ALl1_ventral	BAlc_ventral	145	2	ALl1_ventral_2	AL_LH_MB_CA	#ff7f0e	10
78323710939184200	720575940619385765	ALl1_ventral	BAlc_ventral	146	2	ALl1_ventral_2	AL_LH_MB_CA	#ff7f0e	10
78464860744572652	720575940621185050	ALl1_ventral	BAlc_ventral	147	2	ALl1_ventral_2	AL_LH_MB_CA	#ff7f0e	10
78605529513349676	720575940637208718	ALl1_ventral	BAlc_ventral	148	2	ALl1_ventral_2	AL_LH_MB_CA	#ff7f0e	10
78464654585926444	720575940605102694	ALl1_ventral	BAlc_ventral	149	2	ALl1_ventral_2	AL_LH_MB_CA	#ff7f0e	10
81138666797689066	720575940623303108	ALl1_ventral	BAlc_ventral	150	2	ALl1_ventral_2	AL_LH_MB_CA	#ff7f0e	10
81209172980881000	720575940623543881	ALl1_ventral	BAlc_ventral	151	2	ALl1_ventral_2	AL_LH_MB_CA	#ff7f0e	10
81068366772978319	720575940637469254	ALl1_ventral	BAlc_ventral	152	2	ALl1_ventral_2	AL_LH_MB_CA	#ff7f0e	10
81138735517236056	720575940604407468	ALl1_ventral	BAlc_ventral	153	2	ALl1_ventral_2	AL_LH_MB_CA	#ff7f0e	10
81348192951676558	720575940617229632	ALl1_ventral	BAlc_ventral	154	2	ALl1_ventral_2	AL_LH_MB_CA	#ff7f0e	10
81138804236657906	720575940621239679	ALl1_ventral	BAlc_ventral	155	2	ALl1_ventral_2	AL_LH_MB_CA	#ff7f0e	10
81348192951690930	720575940630066007	ALl1_ventral	BAlc_ventral	156	2	ALl1_ventral_2	AL_LH_MB_CA	#ff7f0e	10
78394148402932996	720575940619807397	ALl1_ventral	BAlc_ventral	157	2	ALl1_ventral_2	AL_LH_MB_CA	#ff7f0e	10
78394148402905456	720575940630778428	ALl1_ventral	BAlc_ventral	158	2	ALl1_ventral_2	AL_LH_MB_CA	#ff7f0e	10
77549654753127410	720575940620638335	ALl1_ventral	BAlc_ventral	159	2	ALl1_ventral_2	AL_LH_MB_CA	#ff7f0e	10
78253479634060239	720575940627353426	ALl1_ventral	BAlc_ventral	160	2	ALl1_ventral_2	AL_LH_MB_CA	#ff7f0e	10
78323848378241884	720575940621926669	ALl1_ventral	BAlc_ventral	161	2	ALl1_ventral_2	AL_LH_MB_CA	#ff7f0e	10
81068366773078744	720575940615255993	ALl1_ventral	BAlc_ventral	162	2	ALl1_ventral_2	AL_LH_MB_CA	#ff7f0e	10
80998066748414140	720575940634710629	ALl1_ventral	BAlc_ventral	163	2	ALl1_ventral_2	AL_LH_MB_CA	#ff7f0e	10
81068366773105879	720575940635604581	ALl1_ventral	BAlc_ventral	164	2	ALl1_ventral_2	AL_LH_MB_CA	#ff7f0e	10
81138735517256522	720575940621203632	ALl1_ventral	BAlc_ventral	165	2	ALl1_ventral_2	AL_LH_MB_CA	#ff7f0e	10
81138735517260393	720575940628882450	ALl1_ventral	BAlc_ventral	166	2	ALl1_ventral_2	AL_LH_MB_CA	#ff7f0e	10
78675760818835021	720575940613809554	ALl1_ventral	BAlc_ventral	167	2	ALl1_ventral_2	AL_LH_MB_CA	#ff7f0e	9
78746129629595981	720575940623137741	ALl1_ventral	BAlc_ventral	168	2	ALl1_ventral_2	AL_LH_MB_CA	#ff7f0e	9
78886867118457912	720575940628954112	ALl1_ventral	BAlc_ventral	169	2	ALl1_ventral_2	AL_LH_MB_CA	#ff7f0e	9
80646223094533545	720575940639669592	ALl1_ventral	BAlc_ventral	170	2	ALl1_ventral_2	AL_LH_MB_CA	#ff7f0e	9
80716523119077729	720575940623465909	ALl1_ventral	BAlc_ventral	171	2	ALl1_ventral_2	AL_LH_MB_CA	#ff7f0e	9
80716591838584956	720575940631469964	ALl1_ventral	BAlc_ventral	172	2	ALl1_ventral_2	AL_LH_MB_CA	#ff7f0e	9
81420279213403617	720575940652941217	ALl1_ventral	BAlc_ventral	173	2	ALl1_ventral_2	AL_LH_MB_CA	#ff7f0e	9
78957235862493047	720575940625368976	ALl1_ventral	BAlc_ventral	174	2	ALl1_ventral_2	AL_LH_MB_CA	#ff7f0e	9
81490647957599269	720575940620565673	ALl1_ventral	BAlc_ventral	175	2	ALl1_ventral_2	AL_LH_MB_CA	#ff7f0e	9
79168342161767695	720575940613347793	ALl1_ventral	BAlc_ventral	176	2	ALl1_ventral_2	AL_LH_MB_CA	#ff7f0e	9
78886867118378758	720575940625819138	ALl1_ventral	BAlc_ventral	177	2	ALl1_ventral_2	AL_LH_MB_CA	#ff7f0e	9
80997998028965273	720575940625022270	ALl1_ventral	BAlc_ventral	178	2	ALl1_ventral_2	AL_LH_MB_CA	#ff7f0e	9
80997998028976289	720575940635838606	ALl1_ventral	BAlc_ventral	179	2	ALl1_ventral_2	AL_LH_MB_CA	#ff7f0e	9
80294379440527617	720575940621817046	ALl1_ventral	BAlc_ventral	180	2	ALl1_ventral_2	AL_LH_MB_CA	#ff7f0e	9
79097767326333045	720575940644238871	ALl1_ventral	BAlc_ventral	181	2	ALl1_ventral_2	AL_LH_MB_CA	#ff7f0e	9
79097767326332945	720575940638778165	ALl1_ventral	BAlc_ventral	182	2	ALl1_ventral_2	AL_LH_MB_CA	#ff7f0e	9
78394285842008431	720575940623287228	ALl1_ventral	BAlc_ventral	183	2	ALl1_ventral_2	AL_LH_MB_CA	#ff7f0e	9
80927698070819355	720575940646661252	ALl1_ventral	BAlc_ventral	184	2	ALl1_ventral_2	AL_LH_MB_CA	#ff7f0e	9
78957235862389813	720575940613092305	ALl1_ventral	BAlc_ventral	185	2	ALl1_ventral_2	AL_LH_MB_CA	#ff7f0e	9
80575785630711876	720575940620233307	ALl1_ventral	BAlc_ventral	186	2	ALl1_ventral_2	AL_LH_MB_CA	#ff7f0e	9
80646154374912708	720575940617381681	ALl1_ventral	BAlc_ventral	187	2	ALl1_ventral_2	AL_LH_MB_CA	#ff7f0e	9
81420210493904725	720575940626768656	ALl1_ventral	BAlc_ventral	188	2	ALl1_ventral_2	AL_LH_MB_CA	#ff7f0e	9
81207455396687074	720575940610070442	ALl1_ventral	BAlc_ventral	189	2	ALl1_ventral_2	AL_LH_MB_CA	#ff7f0e	9
79027604606653860	720575940629346103	ALl1_ventral	BAlc_ventral	190	2	ALl1_ventral_2	AL_LH_MB_CA	#ff7f0e	9
78746060843589030	720575940627172100	ALl1_ventral	BAlc_ventral	191	2	ALl1_ventral_2	AL_LH_MB_CA	#ff7f0e	9
82122317790387059	720575940638184656	ALl1_ventral	BAlc_ventral	192	2	ALl1_ventral_2	AL_LH_MB_CA	#ff7f0e	7
82262986559357493	720575940632868563	ALl1_ventral	BAlc_ventral	193	2	ALl1_ventral_2	AL_LH_MB_CA	#ff7f0e	7
82262986559357608	720575940633499548	ALl1_ventral	BAlc_ventral	194	2	ALl1_ventral_2	AL_LH_MB_CA	#ff7f0e	7
77337037095135136	720575940637009636	ALl1_ventral	BAlc_ventral	195	2	ALl1_ventral_2	AL_LH_MB_CA	#ff7f0e	7
78535229488839560	720575940619838912	ALl1_ventral	BAlc_ventral	196	2	ALl1_ventral_2	AL_LH_MB_CA	#ff7f0e	7
77266668350937924	720575940637231593	ALl1_ventral	BAlc_ventral	197	2	ALl1_ventral_2	AL_LH_MB_CA	#ff7f0e	7
78535092049923847	720575940623444715	ALl1_ventral	BAlc_ventral	198	2	ALl1_ventral_2	AL_LH_MB_CA	#ff7f0e	7
78535092049984141	720575940628077568	ALl1_ventral	BAlc_ventral	199	2	ALl1_ventral_2	AL_LH_MB_CA	#ff7f0e	7
81631522884647481	720575940644004768	ALl1_ventral	BAlc_ventral	200	2	ALl1_ventral_2	AL_LH_MB_CA	#ff7f0e	7
80857466765653907	720575940606590338	ALl1_ventral	BAlc_ventral	201	2	ALl1_ventral_2	AL_LH_MB_CA	#ff7f0e	7
80223598446913244	720575940628035543	ALl1_ventral	BAlc_ventral	202	2	ALl1_ventral_2	AL_LH_MB_CA	#ff7f0e	7
80857466699145592	720575940609891886	ALl1_ventral	BAlc_ventral	203	2	ALl1_ventral_2	AL_LH_MB_CA	#ff7f0e	7
81559299184424208	720575940622574532	ALl1_ventral	BAlc_ventral	204	2	ALl1_ventral_2	AL_LH_MB_CA	#ff7f0e	7
78605529513317970	720575940639680957	ALl1_ventral	BAlc_ventral	205	2	ALl1_ventral_2	AL_LH_MB_CA	#ff7f0e	7
78535229488827395	720575940620068518	ALl1_ventral	BAlc_ventral	206	2	ALl1_ventral_2	AL_LH_MB_CA	#ff7f0e	7
78535160769310971	720575940640398477	ALl1_ventral	BAlc_ventral	207	2	ALl1_ventral_2	AL_LH_MB_CA	#ff7f0e	7
80435391739906736	720575940625081895	ALl1_ventral	BAlc_ventral	208	2	ALl1_ventral_2	AL_LH_MB_CA	#ff7f0e	7
78605598233070011	720575940631410316	ALl1_ventral	BAlc_ventral	209	2	ALl1_ventral_2	AL_LH_MB_CA	#ff7f0e	7
80716797997004264	720575940633190847	ALl1_ventral	BAlc_ventral	210	2	ALl1_ventral_2	AL_LH_MB_CA	#ff7f0e	7
77196299606797728	720575940631997215	ALl1_ventral	BAlc_ventral	211	2	ALl1_ventral_2	AL_LH_MB_CA	#ff7f0e	7
82685542621545698	720575940630097103	ALl1_ventral	BAlc_ventral	212	2	ALl1_ventral_2	AL_LH_MB_CA	#ff7f0e	7
78605598233081154	720575940634929820	ALl1_ventral	BAlc_ventral	213	2	ALl1_ventral_2	AL_LH_MB_CA	#ff7f0e	7
80646154374848875	720575940639337461	ALl1_ventral	BAlc_ventral	214	2	ALl1_ventral_2	AL_LH_MB_CA	#ff7f0e	7
80646154374867885	720575940610052266	ALl1_ventral	BAlc_ventral	215	2	ALl1_ventral_2	AL_LH_MB_CA	#ff7f0e	7
80646154374760379	720575940622311704	ALl1_ventral	BAlc_ventral	216	2	ALl1_ventral_2	AL_LH_MB_CA	#ff7f0e	7
80575785630553529	720575940622762995	ALl1_ventral	BAlc_ventral	217	2	ALl1_ventral_2	AL_LH_MB_CA	#ff7f0e	7
81349910469210197	720575940628259407	ALl1_ventral	BAlc_ventral	218	2	ALl1_ventral_2	AL_LH_MB_CA	#ff7f0e	7
80575785630612215	720575940624106442	ALl1_ventral	BAlc_ventral	219	2	ALl1_ventral_2	AL_LH_MB_CA	#ff7f0e	7
78746060843497614	720575940622734835	ALl1_ventral	BAlc_ventral	220	2	ALl1_ventral_2	AL_LH_MB_CA	#ff7f0e	7
78816429587620663	720575940611849187	ALl1_ventral	BAlc_ventral	221	2	ALl1_ventral_2	AL_LH_MB_CA	#ff7f0e	7
78746060843486449	720575940638719104	ALl1_ventral	BAlc_ventral	222	2	ALl1_ventral_2	AL_LH_MB_CA	#ff7f0e	7
78675692099364165	720575940622364184	ALl1_ventral	BAlc_ventral	223	2	ALl1_ventral_2	AL_LH_MB_CA	#ff7f0e	7
78816429587622223	720575940626937617	ALl1_ventral	BAlc_ventral	224	2	ALl1_ventral_2	AL_LH_MB_CA	#ff7f0e	7
80575785630617094	720575940642492576	ALl1_ventral	BAlc_ventral	225	2	ALl1_ventral_2	AL_LH_MB_CA	#ff7f0e	7
81420279213401567	720575940613864401	ALl1_ventral	BAlc_ventral	226	2	ALl1_ventral_2	AL_LH_MB_CA	#ff7f0e	7
78746060843422031	720575940640032896	ALl1_ventral	BAlc_ventral	227	2	ALl1_ventral_2	AL_LH_MB_CA	#ff7f0e	7
78746060843492169	720575940644258327	ALl1_ventral	BAlc_ventral	228	2	ALl1_ventral_2	AL_LH_MB_CA	#ff7f0e	7
78816429587635135	720575940629926159	ALl1_ventral	BAlc_ventral	229	2	ALl1_ventral_2	AL_LH_MB_CA	#ff7f0e	7
80224079349126311	720575940626410012	ALl1_ventral	BAlc_ventral	230	2	ALl1_ventral_2	AL_LH_MB_CA	#ff7f0e	7
79168342094727206	720575940631205238	ALl1_ventral	BAlc_ventral	231	2	ALl1_ventral_2	AL_LH_MB_CA	#ff7f0e	7
80224010629553779	720575940637628762	ALl1_ventral	BAlc_ventral	232	2	ALl1_ventral_2	AL_LH_MB_CA	#ff7f0e	7
81348330390858491	720575940638624189	ALl1_ventral	BAlc_ventral	233	2	ALl1_ventral_2	AL_LH_MB_CA	#ff7f0e	7
79097973350539602	720575940638633535	ALl1_ventral	BAlc_ventral	234	2	ALl1_ventral_2	AL_LH_MB_CA	#ff7f0e	7
79027742045289281	720575940630024566	ALl1_ventral	BAlc_ventral	235	2	ALl1_ventral_2	AL_LH_MB_CA	#ff7f0e	7
81561154140919343	720575940632410828	ALl1_ventral	BAlc_ventral	236	3	ALl1_ventral_3	GNG_SLP_VES	#2ca02c	0
78535573220433700	720575940637743076	ALl1_ventral	BAlc_ventral	237	3	ALl1_ventral_3	GNG_SLP_VES	#2ca02c	0
78746542013965052	720575940623983859	ALl1_ventral	BAlc_ventral	238	3	ALl1_ventral_3	GNG_SLP_VES	#2ca02c	0
81701754190254500	720575940617098385	ALl1_ventral	BAlc_ventral	239	3	ALl1_ventral_3	GNG_SLP_VES	#2ca02c	0
81280160267686428	720575940626140164	ALl1_ventral	BAlc_ventral	240	3	ALl1_ventral_3	GNG_SLP_VES	#2ca02c	0
78816910758238854	720575940635206251	ALl1_ventral	BAlc_ventral	241	3	ALl1_ventral_3	GNG_SLP_VES	#2ca02c	0
81069122754597052	720575940613798142	ALl1_ventral	BAlc_ventral	242	3	ALl1_ventral_3	GNG_SLP_VES	#2ca02c	0
77972485760953863	720575940628478823	ALl1_ventral	BAlc_ventral	243	3	ALl1_ventral_3	GNG_SLP_VES	#2ca02c	0
81209791523484499	720575940614511271	ALl1_ventral	BAlc_ventral	244	3	ALl1_ventral_3	GNG_SLP_VES	#2ca02c	0
78676241989240263	720575940610375214	ALl1_ventral	BAlc_ventral	245	3	ALl1_ventral_3	GNG_SLP_VES	#2ca02c	0
81280160267677027	720575940617398745	ALl1_ventral	BAlc_ventral	246	3	ALl1_ventral_3	GNG_SLP_VES	#2ca02c	5
81280160267681809	720575940614604962	ALl1_ventral	BAlc_ventral	247	3	ALl1_ventral_3	GNG_SLP_VES	#2ca02c	5
78746610733438955	720575940635507380	ALl1_ventral	BAlc_ventral	248	3	ALl1_ventral_3	GNG_SLP_VES	#2ca02c	5
78254098176622059	720575940660313729	ALl1_ventral	BAlc_ventral	249	3	ALl1_ventral_3	GNG_SLP_VES	#2ca02c	5
81842697836528455	720575940623242900	ALl1_ventral	BAlc_ventral	250	3	ALl1_ventral_3	GNG_SLP_VES	#2ca02c	5
78816979477752172	720575940641536987	ALl1_ventral	BAlc_ventral	251	3	ALl1_ventral_3	GNG_SLP_VES	#2ca02c	5
80576404240118465	720575940631275601	ALl1_ventral	BAlc_ventral	252	3	ALl1_ventral_3	GNG_SLP_VES	#2ca02c	5
77689499290931691	720575940616127931	ALl1_ventral	BAlc_ventral	253	3	ALl1_ventral_3	GNG_SLP_VES	#2ca02c	5
78254166896077739	720575940612423922	ALl1_ventral	BAlc_ventral	254	3	ALl1_ventral_3	GNG_SLP_VES	#2ca02c	5
81702235226117015	720575940623192781	ALl1_ventral	BAlc_ventral	255	3	ALl1_ventral_3	GNG_SLP_VES	#2ca02c	5
78606354348076778	720575940611405425	ALl1_ventral	BAlc_ventral	256	3	ALl1_ventral_3	GNG_SLP_VES	#2ca02c	5
78747023117032300	720575940643793431	ALl1_ventral	BAlc_ventral	257	3	ALl1_ventral_3	GNG_SLP_VES	#2ca02c	5
80998754077085689	720575940617242141	ALl1_ventral	BAlc_ventral	258	3	ALl1_ventral_3	GNG_SLP_VES	#2ca02c	5
81280160267675525	720575940633299903	ALl1_ventral	BAlc_ventral	259	3	ALl1_ventral_3	GNG_SLP_VES	#2ca02c	5
81561085488052978	720575940627815080	ALl1_ventral	BAlc_ventral	260	3	ALl1_ventral_3	GNG_SLP_VES	#2ca02c	5
78887623099777639	720575940617335382	ALl1_ventral	BAlc_ventral	261	3	ALl1_ventral_3	GNG_SLP_VES	#2ca02c	5
81280160267653164	720575940629837563	ALl1_ventral	BAlc_ventral	262	3	ALl1_ventral_3	GNG_SLP_VES	#2ca02c	5
78254098176622021	720575940624377323	ALl1_ventral	BAlc_ventral	263	3	ALl1_ventral_3	GNG_SLP_VES	#2ca02c	5
78183729432416839	720575940624106227	ALl1_ventral	BAlc_ventral	264	3	ALl1_ventral_3	GNG_SLP_VES	#2ca02c	5
81280160267678548	720575940625167546	ALl1_ventral	BAlc_ventral	265	3	ALl1_ventral_3	GNG_SLP_VES	#2ca02c	5
82122523747188304	720575940617775321	ALl1_ventral	BAlc_ventral	266	3	ALl1_ventral_3	GNG_SLP_VES	#2ca02c	5
78746885611432166	720575940637956698	ALl1_ventral	BAlc_ventral	267	3	ALl1_ventral_3	GNG_SLP_VES	#2ca02c	5
81561291579777977	720575940625310014	ALl1_ventral	BAlc_ventral	268	3	ALl1_ventral_3	GNG_SLP_VES	#2ca02c	5
81491197713028650	720575940614099142	ALl1_ventral	BAlc_ventral	269	3	ALl1_ventral_3	GNG_SLP_VES	#2ca02c	5
77761035930842470	720575940614139089	ALl1_ventral	BAlc_ventral	270	3	ALl1_ventral_3	GNG_SLP_VES	#2ca02c	5
78535573219971424	720575940613869777	ALl1_ventral	BAlc_ventral	271	4	ALl1_ventral_4	AL_LH_PLP	#d62728	6
78605941964593799	720575940633074145	ALl1_ventral	BAlc_ventral	272	4	ALl1_ventral_4	AL_LH_PLP	#d62728	6
80717141728420492	720575940637449023	ALl1_ventral	BAlc_ventral	273	4	ALl1_ventral_4	AL_LH_PLP	#d62728	6
80717141661966645	720575940622331882	ALl1_ventral	BAlc_ventral	274	4	ALl1_ventral_4	AL_LH_PLP	#d62728	6
80787510405835588	720575940604403628	ALl1_ventral	BAlc_ventral	275	4	ALl1_ventral_4	AL_LH_PLP	#d62728	6
80646841637192113	720575940619772525	ALl1_ventral	BAlc_ventral	276	4	ALl1_ventral_4	AL_LH_PLP	#d62728	6
80646841637160050	720575940612856273	ALl1_ventral	BAlc_ventral	277	4	ALl1_ventral_4	AL_LH_PLP	#d62728	6
81701960348189920	720575940626991147	ALl1_ventral	BAlc_ventral	278	4	ALl1_ventral_4	AL_LH_PLP	#d62728	6
78535641939634647	720575940614065676	ALl1_ventral	BAlc_ventral	279	4	ALl1_ventral_4	AL_LH_PLP	#d62728	6
78465204475793821	720575940604414636	ALl1_ventral	BAlc_ventral	280	4	ALl1_ventral_4	AL_LH_PLP	#d62728	6
77831611101964447	720575940620931312	ALl1_ventral	BAlc_ventral	281	4	ALl1_ventral_4	AL_LH_PLP	#d62728	6
80576266734478294	720575940612605667	ALl1_ventral	BAlc_ventral	282	4	ALl1_ventral_4	AL_LH_PLP	#d62728	6
78746610733183550	720575940634852270	ALl1_ventral	BAlc_ventral	283	4	ALl1_ventral_4	AL_LH_PLP	#d62728	6
80435391807091731	720575940626650776	ALl1_ventral	BAlc_ventral	284	4	ALl1_ventral_4	AL_LH_PLP	#d62728	6
78957579526705687	720575940627265274	ALl1_ventral	BAlc_ventral	285	4	ALl1_ventral_4	AL_LH_PLP	#d62728	6
78605873244910656	720575940617422641	ALl1_ventral	BAlc_ventral	286	4	ALl1_ventral_4	AL_LH_PLP	#d62728	6
80717073008855387	720575940630275269	ALl1_ventral	BAlc_ventral	287	4	ALl1_ventral_4	AL_LH_PLP	#d62728	6
78605873245011266	720575940618210614	ALl1_ventral	BAlc_ventral	288	4	ALl1_ventral_4	AL_LH_PLP	#d62728	6
78746610733194310	720575940616345686	ALl1_ventral	BAlc_ventral	289	4	ALl1_ventral_4	AL_LH_PLP	#d62728	6
80576266734472347	720575940609739669	ALl1_ventral	BAlc_ventral	290	4	ALl1_ventral_4	AL_LH_PLP	#d62728	6
81702097787524895	720575940626675837	ALl1_ventral	BAlc_ventral	291	4	ALl1_ventral_4	AL_LH_PLP	#d62728	8
78254029457120209	720575940659611777	ALl1_ventral	BAlc_ventral	292	4	ALl1_ventral_4	AL_LH_PLP	#d62728	8
80646498039697724	720575940631347011	ALl1_ventral	BAlc_ventral	293	4	ALl1_ventral_4	AL_LH_PLP	#d62728	8
78816910757777256	720575940623605943	ALl1_ventral	BAlc_ventral	294	4	ALl1_ventral_4	AL_LH_PLP	#d62728	8
80364885623986490	720575940614344354	ALl1_ventral	BAlc_ventral	295	4	ALl1_ventral_4	AL_LH_PLP	#d62728	8
78957373368276081	720575940637712243	ALl1_ventral	BAlc_ventral	296	4	ALl1_ventral_4	AL_LH_PLP	#d62728	8
80717072942408928	720575940623707575	ALl1_ventral	BAlc_ventral	297	4	ALl1_ventral_4	AL_LH_PLP	#d62728	8
78535573219962641	720575940628059722	ALl1_ventral	BAlc_ventral	298	4	ALl1_ventral_4	AL_LH_PLP	#d62728	8
80717072942396757	720575940610292430	ALl1_ventral	BAlc_ventral	299	4	ALl1_ventral_4	AL_LH_PLP	#d62728	8
78746542013797815	720575940617552541	ALl1_ventral	BAlc_ventral	300	4	ALl1_ventral_4	AL_LH_PLP	#d62728	8
82122867478991521	720575940612714723	ALl1_ventral	BAlc_ventral	301	4	ALl1_ventral_4	AL_LH_PLP	#d62728	8
78535641939371631	720575940607990229	ALl1_ventral	BAlc_ventral	302	4	ALl1_ventral_4	AL_LH_PLP	#d62728	8
81349498152142616	720575940627252282	ALl1_ventral	BAlc_ventral	303	4	ALl1_ventral_4	AL_LH_PLP	#d62728	8
78605941964119319	720575940641977589	ALl1_ventral	BAlc_ventral	304	4	ALl1_ventral_4	AL_LH_PLP	#d62728	8
80857879149851234	720575940634035863	ALl1_ventral	BAlc_ventral	305	4	ALl1_ventral_4	AL_LH_PLP	#d62728	8
78535573219995322	720575940624695629	ALl1_ventral	BAlc_ventral	306	4	ALl1_ventral_4	AL_LH_PLP	#d62728	8
81841186276949778	720575940629301248	ALl1_ventral	BAlc_ventral	307	4	ALl1_ventral_4	AL_LH_PLP	#d62728	8
76985330745673652	720575940637910106	ALl1_ventral	BAlc_ventral	308	4	ALl1_ventral_4	AL_LH_PLP	#d62728	8
81350391505250195	720575940635066975	ALl1_ventral	BAlc_ventral	309	4	ALl1_ventral_4	AL_LH_PLP	#d62728	8
78676241989230775	720575940619411147	ALl1_ventral	BAlc_ventral	310	4	ALl1_ventral_4	AL_LH_PLP	#d62728	8
79027604606945070	720575940613613619	ALl1_ventral	BAlc_ventral	311	4	ALl1_ventral_4	AL_LH_PLP	#d62728	2
80364748184608822	720575940628514647	ALl1_ventral	BAlc_ventral	312	4	ALl1_ventral_4	AL_LH_PLP	#d62728	2
79238642186732594	720575940625805084	ALl1_ventral	BAlc_ventral	313	4	ALl1_ventral_4	AL_LH_PLP	#d62728	2
79168342161807006	720575940620920831	ALl1_ventral	BAlc_ventral	314	4	ALl1_ventral_4	AL_LH_PLP	#d62728	2
80224010696607352	720575940604412588	ALl1_ventral	BAlc_ventral	315	4	ALl1_ventral_4	AL_LH_PLP	#d62728	2
80294379440696616	720575940628504919	ALl1_ventral	BAlc_ventral	316	4	ALl1_ventral_4	AL_LH_PLP	#d62728	2
80223941977078360	720575940612598499	ALl1_ventral	BAlc_ventral	317	4	ALl1_ventral_4	AL_LH_PLP	#d62728	2
80857879083026524	720575940621776161	ALl1_ventral	BAlc_ventral	318	4	ALl1_ventral_4	AL_LH_PLP	#d62728	2
78253892018043131	720575940623547133	ALl1_ventral	BAlc_ventral	319	4	ALl1_ventral_4	AL_LH_PLP	#d62728	2
80717072875344927	720575940605400096	ALl1_ventral	BAlc_ventral	320	4	ALl1_ventral_4	AL_LH_PLP	#d62728	2
78746404507951234	720575940622070554	ALl1_ventral	BAlc_ventral	321	4	ALl1_ventral_4	AL_LH_PLP	#d62728	2
78676104483087325	720575940624262588	ALl1_ventral	BAlc_ventral	322	4	ALl1_ventral_4	AL_LH_PLP	#d62728	2
80928179107721985	720575940625431870	ALl1_ventral	BAlc_ventral	323	4	ALl1_ventral_4	AL_LH_PLP	#d62728	2
78674043234014672	720575940612551594	ALl1_ventral	BAlc_ventral	324	4	ALl1_ventral_4	AL_LH_PLP	#d62728	2
81280160267678822	720575940619766219	ALl1_ventral	BAlc_ventral	325	4	ALl1_ventral_4	AL_LH_PLP	#d62728	2
80716798064233159	720575940624879911	ALl1_ventral	BAlc_ventral	326	4	ALl1_ventral_4	AL_LH_PLP	#d62728	2
78676035763907130	720575940612284569	ALl1_ventral	BAlc_ventral	327	4	ALl1_ventral_4	AL_LH_PLP	#d62728	2
80576404173446444	720575940618615360	ALl1_ventral	BAlc_ventral	328	4	ALl1_ventral_4	AL_LH_PLP	#d62728	2
78676310708476241	720575940619198016	ALl1_ventral	BAlc_ventral	329	4	ALl1_ventral_4	AL_LH_PLP	#d62728	2
78676241989207674	720575940659860353	ALl1_ventral	BAlc_ventral	330	4	ALl1_ventral_4	AL_LH_PLP	#d62728	2
80787510405742942	720575940631801671	ALl1_ventral	BAlc_ventral	331	4	ALl1_ventral_4	AL_LH_PLP	#d62728	2
78605804525529288	720575940623986364	ALlv1	BAlp4	0	1	ALlv1_1	GNG_LH_SAD	#1f77b4	4
78816773318996766	720575940628024107	ALlv1	BAlp4	1	1	ALlv1_1	GNG_LH_SAD	#1f77b4	4
81350529011901585	720575940629894716	ALlv1	BAlp4	2	1	ALlv1_1	GNG_LH_SAD	#1f77b4	4
80505760551360282	720575940610609454	ALlv1	BAlp4	3	1	ALlv1_1	GNG_LH_SAD	#1f77b4	4
80505760551382650	720575940619559838	ALlv1	BAlp4	4	1	ALlv1_1	GNG_LH_SAD	#1f77b4	4
81209516712454542	720575940628362058	ALlv1	BAlp4	5	1	ALlv1_1	GNG_LH_SAD	#1f77b4	4
81911211557716387	720575940630686060	ALlv1	BAlp4	6	1	ALlv1_1	GNG_LH_SAD	#1f77b4	4
81139285407189346	720575940636734382	ALlv1	BAlp4	7	1	ALlv1_1	GNG_LH_SAD	#1f77b4	4
81068847943628425	720575940627514627	ALlv1	BAlp4	8	1	ALlv1_1	GNG_LH_SAD	#1f77b4	4
80505829270902593	720575940609030776	ALlv1	BAlp4	9	1	ALlv1_1	GNG_LH_SAD	#1f77b4	4
80505760551388797	720575940609617614	ALlv1	BAlp4	10	1	ALlv1_1	GNG_LH_SAD	#1f77b4	4
78676310708655858	720575940627947772	ALlv1	BAlp4	11	1	ALlv1_1	GNG_LH_SAD	#1f77b4	4
77831748339469165	720575940638642547	ALlv1	BAlp4	12	1	ALlv1_1	GNG_LH_SAD	#1f77b4	4
78605804525544515	720575940626390018	ALlv1	BAlp4	13	1	ALlv1_1	GNG_LH_SAD	#1f77b4	4
78676173269659357	720575940621089741	ALlv1	BAlp4	14	1	ALlv1_1	GNG_LH_SAD	#1f77b4	4
78605873245036662	720575940614058399	ALlv1	BAlp4	15	1	ALlv1_1	GNG_LH_SAD	#1f77b4	4
78605804525565260	720575940618878401	ALlv1	BAlp4	16	1	ALlv1_1	GNG_LH_SAD	#1f77b4	4
78676448147575223	720575940636592270	ALlv1	BAlp4	17	1	ALlv1_1	GNG_LH_SAD	#1f77b4	4
78605873245052401	720575940632852124	ALlv1	BAlp4	18	1	ALlv1_1	GNG_LH_SAD	#1f77b4	4
81772535250908871	720575940623982484	ALlv1	BAlp4	19	2	ALlv1_2	GNG_VES_WED	#ff7f0e	2
78676310775454765	720575940630569465	ALlv1	BAlp4	20	2	ALlv1_2	GNG_VES_WED	#ff7f0e	2
80998960235284183	720575940628654159	ALlv1	BAlp4	21	2	ALlv1_2	GNG_VES_WED	#ff7f0e	2
78183660779983697	720575940625331843	ALlv1	BAlp4	22	2	ALlv1_2	GNG_VES_WED	#ff7f0e	2
81350597731356603	720575940625335754	ALlv1	BAlp4	23	2	ALlv1_2	GNG_VES_WED	#ff7f0e	2
81773222579720841	720575940631472076	ALlv1	BAlp4	24	2	ALlv1_2	GNG_VES_WED	#ff7f0e	2
77480454374487848	720575940632380898	ALlv1	BAlp4	25	2	ALlv1_2	GNG_VES_WED	#ff7f0e	2
78113773072299703	720575940627469394	ALlv1	BAlp4	26	2	ALlv1_2	GNG_VES_WED	#ff7f0e	2
78254235682742686	720575940653315489	ALlv1	BAlp4	27	2	ALlv1_2	GNG_VES_WED	#ff7f0e	2
77620779478741698	720575940620294821	ALlv1	BAlp4	28	2	ALlv1_2	GNG_VES_WED	#ff7f0e	2
80858291534087453	720575940644978711	ALlv1	BAlp4	29	2	ALlv1_2	GNG_VES_WED	#ff7f0e	2
78465548140314414	720575940609768149	ALlv1	BAlp4	30	2	ALlv1_2	GNG_VES_WED	#ff7f0e	2
78816704599323140	720575940625627023	ALlv1	BAlp4	31	3	ALlv1_3	AL_LH_MB_CA	#2ca02c	5
78676035830428772	720575940629492844	ALlv1	BAlp4	32	3	ALlv1_3	AL_LH_MB_CA	#2ca02c	5
78462662123578188	720575940625176094	ALlv1	BAlp4	33	3	ALlv1_3	AL_LH_MB_CA	#2ca02c	5
78816635879840083	720575940630432815	ALlv1	BAlp4	34	3	ALlv1_3	AL_LH_MB_CA	#2ca02c	5
78816635879819349	720575940630584079	ALlv1	BAlp4	35	3	ALlv1_3	AL_LH_MB_CA	#2ca02c	5
78746267135607614	720575940629089068	ALlv1	BAlp4	36	3	ALlv1_3	AL_LH_MB_CA	#2ca02c	5
78746267135657099	720575940610423538	ALlv1	BAlp4	37	3	ALlv1_3	AL_LH_MB_CA	#2ca02c	5
77899712237161002	720575940632627757	ALlv1	BAlp4	38	3	ALlv1_3	AL_LH_MB_CA	#2ca02c	5
78746335855127191	720575940639384947	ALlv1	BAlp4	39	3	ALlv1_3	AL_LH_MB_CA	#2ca02c	5
78746335855140896	720575940623576141	ALlv1	BAlp4	40	3	ALlv1_3	AL_LH_MB_CA	#2ca02c	5
80787166808108315	720575940618404510	ALlv1	BAlp4	41	3	ALlv1_3	AL_LH_MB_CA	#2ca02c	5
81139285406857508	720575940614576396	ALlv1	BAlp4	42	3	ALlv1_3	AL_LH_MB_CA	#2ca02c	5
81773016354606008	720575940611323670	ALlv1	BAlp4	43	3	ALlv1_3	AL_LH_MB_CA	#2ca02c	5
80575991856348572	720575940613016104	ALlv1	BAlp4	44	3	ALlv1_3	AL_LH_MB_CA	#2ca02c	5
81773016354511693	720575940611520721	ALlv1	BAlp4	45	3	ALlv1_3	AL_LH_MB_CA	#2ca02c	5
80646360600563452	720575940620624589	ALlv1	BAlp4	46	3	ALlv1_3	AL_LH_MB_CA	#2ca02c	5
80716798064216928	720575940624083484	ALlv1	BAlp4	47	3	ALlv1_3	AL_LH_MB_CA	#2ca02c	5
80787166808370067	720575940619576000	ALlv1	BAlp4	48	3	ALlv1_3	AL_LH_MB_CA	#2ca02c	5
80787166808398106	720575940620566808	ALlv1	BAlp4	49	3	ALlv1_3	AL_LH_MB_CA	#2ca02c	5
80435254367973650	720575940612829663	ALlv1	BAlp4	50	3	ALlv1_3	AL_LH_MB_CA	#2ca02c	0
81773016421258547	720575940612217342	ALlv1	BAlp4	51	3	ALlv1_3	AL_LH_MB_CA	#2ca02c	0
80505691831449722	720575940617642832	ALlv1	BAlp4	52	3	ALlv1_3	AL_LH_MB_CA	#2ca02c	0
80505623112044962	720575940615808029	ALlv1	BAlp4	53	3	ALlv1_3	AL_LH_MB_CA	#2ca02c	0
80505623112085233	720575940624834697	ALlv1	BAlp4	54	3	ALlv1_3	AL_LH_MB_CA	#2ca02c	0
80505691831653502	720575940629906425	ALlv1	BAlp4	55	3	ALlv1_3	AL_LH_MB_CA	#2ca02c	0
80576060575779416	720575940611415021	ALlv1	BAlp4	56	3	ALlv1_3	AL_LH_MB_CA	#2ca02c	0
80505691831565515	720575940610658766	ALlv1	BAlp4	57	3	ALlv1_3	AL_LH_MB_CA	#2ca02c	0
80224423013223297	720575940631301715	ALlv1	BAlp4	58	3	ALlv1_3	AL_LH_MB_CA	#2ca02c	0
80505691831435529	720575940630895055	ALlv1	BAlp4	59	3	ALlv1_3	AL_LH_MB_CA	#2ca02c	0
82052155271489671	720575940631054634	ALlv1	BAlp4	60	3	ALlv1_3	AL_LH_MB_CA	#2ca02c	0
78887142062847463	720575940608845525	ALlv1	BAlp4	61	3	ALlv1_3	AL_LH_MB_CA	#2ca02c	0
78887073276944602	720575940608199748	ALlv1	BAlp4	62	3	ALlv1_3	AL_LH_MB_CA	#2ca02c	0
78887141996192308	720575940624515571	ALlv1	BAlp4	63	3	ALlv1_3	AL_LH_MB_CA	#2ca02c	0
78887142063133047	720575940608376622	ALlv1	BAlp4	64	3	ALlv1_3	AL_LH_MB_CA	#2ca02c	0
78816773318847155	720575940604919473	ALlv1	BAlp4	65	3	ALlv1_3	AL_LH_MB_CA	#2ca02c	0
78816704599362766	720575940624200974	ALlv1	BAlp4	66	3	ALlv1_3	AL_LH_MB_CA	#2ca02c	0
78816704599328715	720575940628164222	ALlv1	BAlp4	67	3	ALlv1_3	AL_LH_MB_CA	#2ca02c	0
78887073343513265	720575940626247823	ALlv1	BAlp4	68	3	ALlv1_3	AL_LH_MB_CA	#2ca02c	0
78887073343476173	720575940618461121	ALlv1	BAlp4	69	3	ALlv1_3	AL_LH_MB_CA	#2ca02c	0
78887142063082549	720575940625544069	ALlv1	BAlp4	70	3	ALlv1_3	AL_LH_MB_CA	#2ca02c	0
78816773318784054	720575940618817984	ALlv1	BAlp4	71	3	ALlv1_3	AL_LH_MB_CA	#2ca02c	0
81068985382641375	720575940612031986	ALlv1	BAlp4	72	3	ALlv1_3	AL_LH_MB_CA	#2ca02c	0
81209310554223541	720575940623237161	ALlv1	BAlp4	73	3	ALlv1_3	AL_LH_MB_CA	#2ca02c	0
78676035830570867	720575940634932472	ALlv1	BAlp4	74	3	ALlv1_3	AL_LH_MB_CA	#2ca02c	0
78605598366837924	720575940633356883	ALlv1	BAlp4	75	3	ALlv1_3	AL_LH_MB_CA	#2ca02c	0
78746473294335045	720575940619430420	ALlv1	BAlp4	76	3	ALlv1_3	AL_LH_MB_CA	#2ca02c	0
78676173269638164	720575940617839739	ALlv1	BAlp4	77	1	ALlv1_1	GNG_LH_SAD	#1f77b4	0
78746404574762591	720575940604911793	ALlv1	BAlp4	78	3	ALlv1_3	AL_LH_MB_CA	#2ca02c	0
78746473294339898	720575940632128908	ALlv1	BAlp4	79	3	ALlv1_3	AL_LH_MB_CA	#2ca02c	0
78746473294299889	720575940633552028	ALlv1	BAlp4	80	3	ALlv1_3	AL_LH_MB_CA	#2ca02c	0
78676173269614264	720575940623307447	ALlv1	BAlp4	81	3	ALlv1_3	AL_LH_MB_CA	#2ca02c	0
78746473294318992	720575940645532292	ALlv1	BAlp4	82	3	ALlv1_3	AL_LH_MB_CA	#2ca02c	0
78746404574747562	720575940607539907	ALlv1	BAlp4	83	3	ALlv1_3	AL_LH_MB_CA	#2ca02c	0
78746473294279263	720575940638415731	ALlv1	BAlp4	84	3	ALlv1_3	AL_LH_MB_CA	#2ca02c	0
78816773318887813	720575940631576351	ALlv1	BAlp4	85	3	ALlv1_3	AL_LH_MB_CA	#2ca02c	0
78746473294307653	720575940622223812	ALlv1	BAlp4	86	3	ALlv1_3	AL_LH_MB_CA	#2ca02c	0
81209654151409395	720575940603446374	ALlv1	BAlp4	87	3	ALlv1_3	AL_LH_MB_CA	#2ca02c	0
78816704599381457	720575940620917375	ALlv1	BAlp4	88	3	ALlv1_3	AL_LH_MB_CA	#2ca02c	0
80505623112254982	720575940617972901	ALlv1	BAlp4	89	3	ALlv1_3	AL_LH_MB_CA	#2ca02c	0
80435254368159575	720575940618800225	ALlv1	BAlp4	90	3	ALlv1_3	AL_LH_MB_CA	#2ca02c	0
81280022895559912	720575940615270545	ALlv1	BAlp4	91	3	ALlv1_3	AL_LH_MB_CA	#2ca02c	0
81350529078283808	720575940604624574	ALlv1	BAlp4	92	3	ALlv1_3	AL_LH_MB_CA	#2ca02c	0
81491129061187637	720575940627399724	ALlv1	BAlp4	93	3	ALlv1_3	AL_LH_MB_CA	#2ca02c	0
80435323087715360	720575940626682682	ALlv1	BAlp4	94	3	ALlv1_3	AL_LH_MB_CA	#2ca02c	0
81280228987129208	720575940623673802	ALlv1	BAlp4	95	3	ALlv1_3	AL_LH_MB_CA	#2ca02c	0
80505623112360932	720575940639202467	ALlv1	BAlp4	96	3	ALlv1_3	AL_LH_MB_CA	#2ca02c	0
80505760551368009	720575940637185252	ALlv1	BAlp4	97	3	ALlv1_3	AL_LH_MB_CA	#2ca02c	0
80505623112375248	720575940648206468	ALlv1	BAlp4	98	3	ALlv1_3	AL_LH_MB_CA	#2ca02c	0
80787304247033372	720575940623262819	ALlv1	BAlp4	99	4	ALlv1_4	AL_LH_SIP	#d62728	3
78887141996141522	720575940607195826	ALlv1	BAlp4	100	4	ALlv1_4	AL_LH_SIP	#d62728	3
80435323087286480	720575940623815486	ALlv1	BAlp4	101	4	ALlv1_4	AL_LH_SIP	#d62728	3
80505691831465594	720575940645106723	ALlv1	BAlp4	102	4	ALlv1_4	AL_LH_SIP	#d62728	3
78816773252038238	720575940611557785	ALlv1	BAlp4	103	4	ALlv1_4	AL_LH_SIP	#d62728	3
80646429253051306	720575940622547421	ALlv1	BAlp4	104	4	ALlv1_4	AL_LH_SIP	#d62728	3
80505691764883833	720575940612678637	ALlv1	BAlp4	105	4	ALlv1_4	AL_LH_SIP	#d62728	3
80716866716375102	720575940632216928	ALlv1	BAlp4	106	4	ALlv1_4	AL_LH_SIP	#d62728	3
80576060508734738	720575940625237891	ALlv1	BAlp4	107	4	ALlv1_4	AL_LH_SIP	#d62728	3
80716866716348901	720575940619874729	ALlv1	BAlp4	108	4	ALlv1_4	AL_LH_SIP	#d62728	3
80646497972301974	720575940636096948	ALlv1	BAlp4	109	4	ALlv1_4	AL_LH_SIP	#d62728	3
80716866716379247	720575940606498313	ALlv1	BAlp4	110	4	ALlv1_4	AL_LH_SIP	#d62728	3
80787235460522576	720575940611856498	ALlv1	BAlp4	111	4	ALlv1_4	AL_LH_SIP	#d62728	3
80576060508867465	720575940612821727	ALlv1	BAlp4	112	4	ALlv1_4	AL_LH_SIP	#d62728	3
80646497972329823	720575940622567659	ALlv1	BAlp4	113	4	ALlv1_4	AL_LH_SIP	#d62728	3
80505691831549671	720575940646416419	ALlv1	BAlp4	114	4	ALlv1_4	AL_LH_SIP	#d62728	3
78816773251959434	720575940607001986	ALlv1	BAlp4	115	4	ALlv1_4	AL_LH_SIP	#d62728	3
78746404507566790	720575940642212552	ALlv1	BAlp4	116	4	ALlv1_4	AL_LH_SIP	#d62728	3
78816773251872860	720575940627114492	ALlv1	BAlp4	117	4	ALlv1_4	AL_LH_SIP	#d62728	3
78816773252130598	720575940627928911	ALlv1	BAlp4	118	4	ALlv1_4	AL_LH_SIP	#d62728	3
78816773251810721	720575940628303607	ALlv1	BAlp4	119	4	ALlv1_4	AL_LH_SIP	#d62728	3
78816773251918597	720575940612526819	ALlv1	BAlp4	120	4	ALlv1_4	AL_LH_SIP	#d62728	3
78746404507506946	720575940622273757	ALlv1	BAlp4	121	4	ALlv1_4	AL_LH_SIP	#d62728	3
78676035763270996	720575940620840368	ALlv1	BAlp4	122	4	ALlv1_4	AL_LH_SIP	#d62728	3
78605666952547533	720575940635204247	ALlv1	BAlp4	123	4	ALlv1_4	AL_LH_SIP	#d62728	3
78746404507585187	720575940621792438	ALlv1	BAlp4	124	4	ALlv1_4	AL_LH_SIP	#d62728	3
78816773251863117	720575940619964788	ALlv1	BAlp4	125	4	ALlv1_4	AL_LH_SIP	#d62728	3
78887142062943603	720575940619317883	ALlv1	BAlp4	126	4	ALlv1_4	AL_LH_SIP	#d62728	1
78887142062907589	720575940626646474	ALlv1	BAlp4	127	4	ALlv1_4	AL_LH_SIP	#d62728	1
80505691831599299	720575940629470480	ALlv1	BAlp4	128	4	ALlv1_4	AL_LH_SIP	#d62728	1
80504111552078676	720575940629556752	ALlv1	BAlp4	129	4	ALlv1_4	AL_LH_SIP	#d62728	1
80576197947845988	720575940631075688	ALlv1	BAlp4	130	4	ALlv1_4	AL_LH_SIP	#d62728	1
78887141996202624	720575940617030178	ALlv1	BAlp4	131	4	ALlv1_4	AL_LH_SIP	#d62728	1
78887141996035651	720575940638689001	ALlv1	BAlp4	132	4	ALlv1_4	AL_LH_SIP	#d62728	1
80505760484295339	720575940623634200	ALlv1	BAlp4	133	4	ALlv1_4	AL_LH_SIP	#d62728	1
80435323020698929	720575940627796111	ALlv1	BAlp4	134	4	ALlv1_4	AL_LH_SIP	#d62728	1
80435323087258138	720575940628834832	ALlv1	BAlp4	135	4	ALlv1_4	AL_LH_SIP	#d62728	1
78887141996136840	720575940613751186	ALlv1	BAlp4	136	4	ALlv1_4	AL_LH_SIP	#d62728	1
78816773252108177	720575940628056080	ALlv1	BAlp4	137	4	ALlv1_4	AL_LH_SIP	#d62728	1
78957442020921470	720575940629874806	ALlv1	BAlp4	138	4	ALlv1_4	AL_LH_SIP	#d62728	1
81350529011893894	720575940618593025	ALlv1	BAlp4	139	4	ALlv1_4	AL_LH_SIP	#d62728	1
78816841971419955	720575940626228996	ALlv1	BAlp4	140	4	ALlv1_4	AL_LH_SIP	#d62728	1
78887141996381946	720575940640823936	ALlv1	BAlp4	141	4	ALlv1_4	AL_LH_SIP	#d62728	1
81136880426744038	720575940622448166	ALlv1	BAlp4	142	4	ALlv1_4	AL_LH_SIP	#d62728	1
80505691764865776	720575940636895566	ALlv1	BAlp4	143	4	ALlv1_4	AL_LH_SIP	#d62728	1
80435460459639051	720575940618855344	ALlv1	BAlp4	144	4	ALlv1_4	AL_LH_SIP	#d62728	1
78887141996329145	720575940620823316	ALlv1	BAlp4	145	4	ALlv1_4	AL_LH_SIP	#d62728	1
78816773251988810	720575940628420008	ALlv1	BAlp4	146	4	ALlv1_4	AL_LH_SIP	#d62728	1
78816773252121461	720575940619393227	ALlv1	BAlp4	147	4	ALlv1_4	AL_LH_SIP	#d62728	1
78887141996338044	720575940604974978	ALlv1	BAlp4	148	4	ALlv1_4	AL_LH_SIP	#d62728	1
78887004623954578	720575940626507834	ALlv1	BAlp4	149	4	ALlv1_4	AL_LH_SIP	#d62728	1
78816773252129178	720575940625461223	ALlv1	BAlp4	150	4	ALlv1_4	AL_LH_SIP	#d62728	1
81702578890623880	720575940624605884	ALlv1	BAlp4	151	4	ALlv1_4	AL_LH_SIP	#d62728	1
80435323087375112	720575940634562927	ALlv1	BAlp4	152	4	ALlv1_4	AL_LH_SIP	#d62728	1
81632278866002521	720575940625802242	ALlv1	BAlp4	153	4	ALlv1_4	AL_LH_SIP	#d62728	1
80435323087249161	720575940628968198	ALlv1	BAlp4	154	4	ALlv1_4	AL_LH_SIP	#d62728	1
78324329548911886	720575940610956334	ALv1	BAla1	0	1	ALv1_1	GNG_SCL_VES	#1f77b4	1
81139972534802225	720575940629437378	ALv1	BAla1	1	1	ALv1_1	GNG_SCL_VES	#1f77b4	1
78324398268319423	720575940660281217	ALv1	BAla1	2	1	ALv1_1	GNG_SCL_VES	#1f77b4	1
78324398268347214	720575940622541005	ALv1	BAla1	3	1	ALv1_1	GNG_SCL_VES	#1f77b4	1
80998616638618391	720575940620441024	ALv1	BAla1	4	1	ALv1_1	GNG_SCL_VES	#1f77b4	1
81069054102199533	720575940638865011	ALv1	BAla1	5	1	ALv1_1	GNG_SCL_VES	#1f77b4	1
80716935569947479	720575940627731206	ALv1	BAla1	6	1	ALv1_1	GNG_SCL_VES	#1f77b4	1
78605735806067482	720575940605028017	ALv1	BAla1	7	1	ALv1_1	GNG_SCL_VES	#1f77b4	1
80857604271805707	720575940612355507	ALv1	BAla1	8	2	ALv1_2	AL_LH_MB_PED	#ff7f0e	4
78394492067237540	720575940646122804	ALv1	BAla1	9	2	ALv1_2	AL_LH_MB_PED	#ff7f0e	4
78394560786641227	720575940627080079	ALv1	BAla1	10	2	ALv1_2	AL_LH_MB_PED	#ff7f0e	4
80928041668792086	720575940626657802	ALv1	BAla1	11	2	ALv1_2	AL_LH_MB_PED	#ff7f0e	4
78394423347701936	720575940619620852	ALv1	BAla1	12	2	ALv1_2	AL_LH_MB_PED	#ff7f0e	4
80857672924568828	720575940624094210	ALv1	BAla1	13	2	ALv1_2	AL_LH_MB_PED	#ff7f0e	4
78394423347631527	720575940630093051	ALv1	BAla1	14	2	ALv1_2	AL_LH_MB_PED	#ff7f0e	4
80857604205204025	720575940639013027	ALv1	BAla1	15	2	ALv1_2	AL_LH_MB_PED	#ff7f0e	4
78464860811532763	720575940634229615	ALv1	BAla1	16	2	ALv1_2	AL_LH_MB_PED	#ff7f0e	4
78464860811589600	720575940632720026	ALv1	BAla1	17	2	ALv1_2	AL_LH_MB_PED	#ff7f0e	4
81489686153019940	720575940621103743	ALv1	BAla1	18	2	ALv1_2	AL_LH_MB_PED	#ff7f0e	4
80857604204979427	720575940631742156	ALv1	BAla1	19	2	ALv1_2	AL_LH_MB_PED	#ff7f0e	4
78394629506194959	720575940626091602	ALv1	BAla1	20	2	ALv1_2	AL_LH_MB_PED	#ff7f0e	4
78394629506183428	720575940626023001	ALv1	BAla1	21	2	ALv1_2	AL_LH_MB_PED	#ff7f0e	4
78324260761927668	720575940638677070	ALv1	BAla1	22	2	ALv1_2	AL_LH_MB_PED	#ff7f0e	4
80928041668638699	720575940615104927	ALv1	BAla1	23	2	ALv1_2	AL_LH_MB_PED	#ff7f0e	4
80928041668724409	720575940642410020	ALv1	BAla1	24	2	ALv1_2	AL_LH_MB_PED	#ff7f0e	4
78324192042362752	720575940621820540	ALv1	BAla1	25	2	ALv1_2	AL_LH_MB_PED	#ff7f0e	4
80998410412667331	720575940621765708	ALv1	BAla1	26	2	ALv1_2	AL_LH_MB_PED	#ff7f0e	4
80928110388157885	720575940618660043	ALv1	BAla1	27	2	ALv1_2	AL_LH_MB_PED	#ff7f0e	4
81069054101700925	720575940629947439	ALv1	BAla1	28	2	ALv1_2	AL_LH_MB_PED	#ff7f0e	4
80787166808102380	720575940638583869	ALv1	BAla1	29	2	ALv1_2	AL_LH_MB_PED	#ff7f0e	4
81069122821178298	720575940626601994	ALv1	BAla1	30	2	ALv1_2	AL_LH_MB_PED	#ff7f0e	4
78535160836401368	720575940608341806	ALv1	BAla1	31	2	ALv1_2	AL_LH_MB_PED	#ff7f0e	4
78464792092142005	720575940615322674	ALv1	BAla1	32	2	ALv1_2	AL_LH_MB_PED	#ff7f0e	4
78535160836456305	720575940612062426	ALv1	BAla1	33	2	ALv1_2	AL_LH_MB_PED	#ff7f0e	4
78535160836502855	720575940632571583	ALv1	BAla1	34	2	ALv1_2	AL_LH_MB_PED	#ff7f0e	4
80857535552276113	720575940630983954	ALv1	BAla1	35	2	ALv1_2	AL_LH_MB_PED	#ff7f0e	4
77407955594674178	720575940624863015	ALv1	BAla1	36	2	ALv1_2	AL_LH_MB_PED	#ff7f0e	4
78394560786879600	720575940621620229	ALv1	BAla1	37	2	ALv1_2	AL_LH_MB_PED	#ff7f0e	4
78464860811565181	720575940612167794	ALv1	BAla1	38	2	ALv1_2	AL_LH_MB_PED	#ff7f0e	4
81139491565365151	720575940625402501	ALv1	BAla1	39	2	ALv1_2	AL_LH_MB_PED	#ff7f0e	4
81069054101703272	720575940620956144	ALv1	BAla1	40	2	ALv1_2	AL_LH_MB_PED	#ff7f0e	4
78535160836283697	720575940619600293	ALv1	BAla1	41	3	ALv1_3	AL_LAL_LH	#2ca02c	3
78535092116836298	720575940638573638	ALv1	BAla1	42	3	ALv1_3	AL_LAL_LH	#2ca02c	3
78675898324944606	720575940623922869	ALv1	BAla1	43	3	ALv1_3	AL_LAL_LH	#2ca02c	3
81069054101710056	720575940643152164	ALv1	BAla1	44	3	ALv1_3	AL_LAL_LH	#2ca02c	3
81069054101699809	720575940629451833	ALv1	BAla1	45	3	ALv1_3	AL_LAL_LH	#2ca02c	3
81069122821176263	720575940604880562	ALv1	BAla1	46	3	ALv1_3	AL_LAL_LH	#2ca02c	3
81069122821184103	720575940626642981	ALv1	BAla1	47	3	ALv1_3	AL_LAL_LH	#2ca02c	3
80646360600313923	720575940620949012	ALv1	BAla1	48	3	ALv1_3	AL_LAL_LH	#2ca02c	3
80716660558497604	720575940626352944	ALv1	BAla1	49	3	ALv1_3	AL_LAL_LH	#2ca02c	3
81069122821177147	720575940606604977	ALv1	BAla1	50	3	ALv1_3	AL_LAL_LH	#2ca02c	3
81069122821179814	720575940622541573	ALv1	BAla1	51	3	ALv1_3	AL_LAL_LH	#2ca02c	3
78605460861069933	720575940618601966	ALv1	BAla1	52	3	ALv1_3	AL_LAL_LH	#2ca02c	3
81069122821175873	720575940632949867	ALv1	BAla1	53	3	ALv1_3	AL_LAL_LH	#2ca02c	3
78675829605361106	720575940612655729	ALv1	BAla1	54	3	ALv1_3	AL_LAL_LH	#2ca02c	3
78675898324890420	720575940630859068	ALv1	BAla1	55	3	ALv1_3	AL_LAL_LH	#2ca02c	3
78605529580733331	720575940625154539	ALv1	BAla1	56	3	ALv1_3	AL_LAL_LH	#2ca02c	3
78605460861088103	720575940624996794	ALv1	BAla1	57	3	ALv1_3	AL_LAL_LH	#2ca02c	3
78605529580695765	720575940627102210	ALv1	BAla1	58	3	ALv1_3	AL_LAL_LH	#2ca02c	3
78746267135686600	720575940619439576	ALv1	BAla1	59	3	ALv1_3	AL_LAL_LH	#2ca02c	3
78113772937962833	720575940634976174	ALv1	BAla1	60	3	ALv1_3	AL_LAL_LH	#2ca02c	3
78675967044385231	720575940623039672	ALv1	BAla1	61	3	ALv1_3	AL_LAL_LH	#2ca02c	3
78746267135663842	720575940608295032	ALv1	BAla1	62	3	ALv1_3	AL_LAL_LH	#2ca02c	3
78605598300190292	720575940620196628	ALv1	BAla1	63	3	ALv1_3	AL_LAL_LH	#2ca02c	3
78605598300269402	720575940614774923	ALv1	BAla1	64	3	ALv1_3	AL_LAL_LH	#2ca02c	3
81069054101704834	720575940613762466	ALv1	BAla1	65	3	ALv1_3	AL_LAL_LH	#2ca02c	3
81069054101699312	720575940636401776	ALv1	BAla1	66	3	ALv1_3	AL_LAL_LH	#2ca02c	3
81069054101700774	720575940613084482	ALv1	BAla1	67	3	ALv1_3	AL_LAL_LH	#2ca02c	3
80646360600418480	720575940609903602	ALv1	BAla1	68	3	ALv1_3	AL_LAL_LH	#2ca02c	3
81139422845897121	720575940615775771	ALv1	BAla1	69	3	ALv1_3	AL_LAL_LH	#2ca02c	3
80716798063991753	720575940619376767	ALv1	BAla1	70	3	ALv1_3	AL_LAL_LH	#2ca02c	3
80505623111954804	720575940617244372	ALv1	BAla1	71	3	ALv1_3	AL_LAL_LH	#2ca02c	3
80505623045426203	720575940617728852	ALv1	BAla1	72	3	ALv1_3	AL_LAL_LH	#2ca02c	3
78746267068648362	720575940628916815	ALv1	BAla1	73	3	ALv1_3	AL_LAL_LH	#2ca02c	3
78887004557345504	720575940618605878	ALv1	BAla1	74	3	ALv1_3	AL_LAL_LH	#2ca02c	3
78464792092068142	720575940612992479	ALv1	BAla1	75	3	ALv1_3	AL_LAL_LH	#2ca02c	3
80787098022045074	720575940621343348	ALv1	BAla1	76	3	ALv1_3	AL_LAL_LH	#2ca02c	3
81139491565363893	720575940627958889	ALv1	BAla1	77	3	ALv1_3	AL_LAL_LH	#2ca02c	3
78464860811733236	720575940632463464	ALv1	BAla1	78	3	ALv1_3	AL_LAL_LH	#2ca02c	3
78535160836530079	720575940634715743	ALv1	BAla1	79	3	ALv1_3	AL_LAL_LH	#2ca02c	3
78464654652941156	720575940627719184	ALv1	BAla1	80	3	ALv1_3	AL_LAL_LH	#2ca02c	3
78535023397097927	720575940617470137	ALv1	BAla1	81	3	ALv1_3	AL_LAL_LH	#2ca02c	3
80857466766182654	720575940620622691	ALv1	BAla1	82	3	ALv1_3	AL_LAL_LH	#2ca02c	3
81069122821176434	720575940612653937	ALv1	BAla1	83	3	ALv1_3	AL_LAL_LH	#2ca02c	3
80716660558259290	720575940643517038	ALv1	BAla1	84	3	ALv1_3	AL_LAL_LH	#2ca02c	3
81069122821170591	720575940613961522	ALv1	BAla1	85	3	ALv1_3	AL_LAL_LH	#2ca02c	3
81069122821176387	720575940631619409	ALv1	BAla1	86	3	ALv1_3	AL_LAL_LH	#2ca02c	3
80787166808084894	720575940613824914	ALv1	BAla1	87	3	ALv1_3	AL_LAL_LH	#2ca02c	3
81069122821175042	720575940616703771	ALv1	BAla1	88	3	ALv1_3	AL_LAL_LH	#2ca02c	3
81069054101699755	720575940624960522	ALv1	BAla1	89	3	ALv1_3	AL_LAL_LH	#2ca02c	3
81139422845894937	720575940630301523	ALv1	BAla1	90	3	ALv1_3	AL_LAL_LH	#2ca02c	3
81069054101698334	720575940619470939	ALv1	BAla1	91	3	ALv1_3	AL_LAL_LH	#2ca02c	3
81069054101703577	720575940624204839	ALv1	BAla1	92	3	ALv1_3	AL_LAL_LH	#2ca02c	3
81139422845908586	720575940608130606	ALv1	BAla1	93	3	ALv1_3	AL_LAL_LH	#2ca02c	3
81069054101691675	720575940623047950	ALv1	BAla1	94	3	ALv1_3	AL_LAL_LH	#2ca02c	3
81069054101703628	720575940603455846	ALv1	BAla1	95	3	ALv1_3	AL_LAL_LH	#2ca02c	3
80787098088655519	720575940613943914	ALv1	BAla1	96	3	ALv1_3	AL_LAL_LH	#2ca02c	3
80646360533646437	720575940624487975	ALv1	BAla1	97	3	ALv1_3	AL_LAL_LH	#2ca02c	3
78816635812902128	720575940618609462	ALv1	BAla1	98	3	ALv1_3	AL_LAL_LH	#2ca02c	3
78675967110962346	720575940633052641	ALv1	BAla1	99	3	ALv1_3	AL_LAL_LH	#2ca02c	3
78746267135686595	720575940632994970	ALv1	BAla1	100	3	ALv1_3	AL_LAL_LH	#2ca02c	3
78675967110935793	720575940609218258	ALv1	BAla1	101	3	ALv1_3	AL_LAL_LH	#2ca02c	3
78675967110952864	720575940625097274	ALv1	BAla1	102	3	ALv1_3	AL_LAL_LH	#2ca02c	3
78675967110926772	720575940628185538	ALv1	BAla1	103	3	ALv1_3	AL_LAL_LH	#2ca02c	3
78535160836496250	720575940626449154	ALv1	BAla1	104	3	ALv1_3	AL_LAL_LH	#2ca02c	3
78746267068589130	720575940615152011	ALv1	BAla1	105	3	ALv1_3	AL_LAL_LH	#2ca02c	3
78675829604841144	720575940615081099	ALv1	BAla1	106	3	ALv1_3	AL_LAL_LH	#2ca02c	3
81069122821175895	720575940640094592	ALv1	BAla1	107	3	ALv1_3	AL_LAL_LH	#2ca02c	3
81069122821183016	720575940623872263	ALv1	BAla1	108	3	ALv1_3	AL_LAL_LH	#2ca02c	3
78535160836453473	720575940616682875	ALv1	BAla1	109	3	ALv1_3	AL_LAL_LH	#2ca02c	3
78535229556045355	720575940632721306	ALv1	BAla1	110	3	ALv1_3	AL_LAL_LH	#2ca02c	3
78254166895761603	720575940620610217	ALv1	BAla1	111	3	ALv1_3	AL_LAL_LH	#2ca02c	3
78535229556008108	720575940639341987	ALv1	BAla1	112	3	ALv1_3	AL_LAL_LH	#2ca02c	3
78605529580668621	720575940636944966	ALv1	BAla1	113	3	ALv1_3	AL_LAL_LH	#2ca02c	3
81069054101707732	720575940621021892	ALv1	BAla1	114	3	ALv1_3	AL_LAL_LH	#2ca02c	3
81069054101710243	720575940620024396	ALv1	BAla1	115	3	ALv1_3	AL_LAL_LH	#2ca02c	3
81069054101700862	720575940621142054	ALv1	BAla1	116	3	ALv1_3	AL_LAL_LH	#2ca02c	3
81069054101708728	720575940604985265	ALv1	BAla1	117	3	ALv1_3	AL_LAL_LH	#2ca02c	3
81069122821174768	720575940652875681	ALv1	BAla1	118	3	ALv1_3	AL_LAL_LH	#2ca02c	3
81069122821177399	720575940615406751	ALv1	BAla1	119	3	ALv1_3	AL_LAL_LH	#2ca02c	3
81069054101706260	720575940618214383	ALv1	BAla1	120	3	ALv1_3	AL_LAL_LH	#2ca02c	3
81069054101707612	720575940625879537	ALv1	BAla1	121	3	ALv1_3	AL_LAL_LH	#2ca02c	3
81069054101711256	720575940625823656	ALv1	BAla1	122	3	ALv1_3	AL_LAL_LH	#2ca02c	3
81069054101707663	720575940619075437	ALv1	BAla1	123	3	ALv1_3	AL_LAL_LH	#2ca02c	3
81069054101696642	720575940645403939	ALv1	BAla1	124	3	ALv1_3	AL_LAL_LH	#2ca02c	3
78675967044458957	720575940639594611	ALv1	BAla1	125	3	ALv1_3	AL_LAL_LH	#2ca02c	3
78605598300164772	720575940633688275	ALv1	BAla1	126	3	ALv1_3	AL_LAL_LH	#2ca02c	3
78605529580776924	720575940609962389	ALv1	BAla1	127	3	ALv1_3	AL_LAL_LH	#2ca02c	3
78605529580648083	720575940618840280	ALv1	BAla1	128	3	ALv1_3	AL_LAL_LH	#2ca02c	3
78605529580598013	720575940617885643	ALv1	BAla1	129	3	ALv1_3	AL_LAL_LH	#2ca02c	3
78605529580685587	720575940637749574	ALv1	BAla1	130	3	ALv1_3	AL_LAL_LH	#2ca02c	3
78535160836427001	720575940616200276	ALv1	BAla1	131	3	ALv1_3	AL_LAL_LH	#2ca02c	3
78605529580663124	720575940619417326	ALv1	BAla1	132	3	ALv1_3	AL_LAL_LH	#2ca02c	3
78605529580708630	720575940629546538	ALv1	BAla1	133	3	ALv1_3	AL_LAL_LH	#2ca02c	3
78816567160288967	720575940640007296	ALv1	BAla1	134	4	ALv1_4	AL_LH_MB_PED	#d62728	2
78816567093816210	720575940613864891	ALv1	BAla1	135	4	ALv1_4	AL_LH_MB_PED	#d62728	2
78816635812954946	720575940639138237	ALv1	BAla1	136	4	ALv1_4	AL_LH_MB_PED	#d62728	2
78816567093778850	720575940629083211	ALv1	BAla1	137	4	ALv1_4	AL_LH_MB_PED	#d62728	2
78816567160295426	720575940612320498	ALv1	BAla1	138	4	ALv1_4	AL_LH_MB_PED	#d62728	2
78816567160295521	720575940615462978	ALv1	BAla1	139	4	ALv1_4	AL_LH_MB_PED	#d62728	2
81069122821179948	720575940637582046	ALv1	BAla1	140	4	ALv1_4	AL_LH_MB_PED	#d62728	2
81069122821178776	720575940607198898	ALv1	BAla1	141	4	ALv1_4	AL_LH_MB_PED	#d62728	2
81069122821171765	720575940618087197	ALv1	BAla1	142	4	ALv1_4	AL_LH_MB_PED	#d62728	2
81139422845907295	720575940626917393	ALv1	BAla1	143	4	ALv1_4	AL_LH_MB_PED	#d62728	2
81139422845898371	720575940621141542	ALv1	BAla1	144	4	ALv1_4	AL_LH_MB_PED	#d62728	2
81069122821164450	720575940628059948	ALv1	BAla1	145	4	ALv1_4	AL_LH_MB_PED	#d62728	2
78746267135665628	720575940622151804	ALv1	BAla1	146	4	ALv1_4	AL_LH_MB_PED	#d62728	2
78746335855144005	720575940630146103	ALv1	BAla1	147	4	ALv1_4	AL_LH_MB_PED	#d62728	2
78746335855145317	720575940620710822	ALv1	BAla1	148	4	ALv1_4	AL_LH_MB_PED	#d62728	2
78746267135682326	720575940624783091	ALv1	BAla1	149	4	ALv1_4	AL_LH_MB_PED	#d62728	2
78746267135693799	720575940645104948	ALv1	BAla1	150	4	ALv1_4	AL_LH_MB_PED	#d62728	2
78816704599250015	720575940632032652	ALv1	BAla1	151	4	ALv1_4	AL_LH_MB_PED	#d62728	2
81069054101704829	720575940622649284	ALv1	BAla1	152	4	ALv1_4	AL_LH_MB_PED	#d62728	2
81069054101699331	720575940629367863	ALv1	BAla1	153	4	ALv1_4	AL_LH_MB_PED	#d62728	2
81139422845899641	720575940624650988	ALv1	BAla1	154	4	ALv1_4	AL_LH_MB_PED	#d62728	2
80575991856273254	720575940621017540	ALv1	BAla1	155	4	ALv1_4	AL_LH_MB_PED	#d62728	2
81069054101700747	720575940622840211	ALv1	BAla1	156	4	ALv1_4	AL_LH_MB_PED	#d62728	2
78675760885739258	720575940628323919	ALv1	BAla1	157	4	ALv1_4	AL_LH_MB_PED	#d62728	2
81139766376110992	720575940635465396	ALv1	BAla1	158	4	ALv1_4	AL_LH_MB_PED	#d62728	2
81069122821176324	720575940622675494	ALv1	BAla1	159	4	ALv1_4	AL_LH_MB_PED	#d62728	2
78746198416078848	720575940608942293	ALv1	BAla1	160	4	ALv1_4	AL_LH_MB_PED	#d62728	2
78816567160292858	720575940634834544	ALv1	BAla1	161	4	ALv1_4	AL_LH_MB_PED	#d62728	2
78746198416122383	720575940626959134	ALv1	BAla1	162	4	ALv1_4	AL_LH_MB_PED	#d62728	2
81069122821177513	720575940622389735	ALv1	BAla1	163	4	ALv1_4	AL_LH_MB_PED	#d62728	2
81069122821172653	720575940625219770	ALv1	BAla1	164	4	ALv1_4	AL_LH_MB_PED	#d62728	2
81069122821170376	720575940622154620	ALv1	BAla1	165	4	ALv1_4	AL_LH_MB_PED	#d62728	2
78746198349522371	720575940636523109	ALv1	BAla1	166	4	ALv1_4	AL_LH_MB_PED	#d62728	2
81139491565361521	720575940617128705	ALv1	BAla1	167	4	ALv1_4	AL_LH_MB_PED	#d62728	2
81139491565354839	720575940613818636	ALv1	BAla1	168	4	ALv1_4	AL_LH_MB_PED	#d62728	2
81069122821175221	720575940627239946	ALv1	BAla1	169	4	ALv1_4	AL_LH_MB_PED	#d62728	2
81069122821175238	720575940629778447	ALv1	BAla1	170	4	ALv1_4	AL_LH_MB_PED	#d62728	2
78605392141289492	720575940631752356	ALv1	BAla1	171	4	ALv1_4	AL_LH_MB_PED	#d62728	2
78675692165896870	720575940627822647	ALv1	BAla1	172	4	ALv1_4	AL_LH_MB_PED	#d62728	2
78675829605294009	720575940614114814	ALv1	BAla1	173	4	ALv1_4	AL_LH_MB_PED	#d62728	2
78535023397126573	720575940629242106	ALv1	BAla1	174	4	ALv1_4	AL_LH_MB_PED	#d62728	2
81069122821174022	720575940622723598	ALv1	BAla1	175	4	ALv1_4	AL_LH_MB_PED	#d62728	2
81139491565369766	720575940605391794	ALv1	BAla1	176	4	ALv1_4	AL_LH_MB_PED	#d62728	2
81069122821172826	720575940618256833	ALv1	BAla1	177	4	ALv1_4	AL_LH_MB_PED	#d62728	2
78816567160289060	720575940629317991	ALv1	BAla1	178	4	ALv1_4	AL_LH_MB_PED	#d62728	2
78816567160292901	720575940622436277	ALv1	BAla1	179	4	ALv1_4	AL_LH_MB_PED	#d62728	2
81069122821172935	720575940613355423	ALv1	BAla1	180	4	ALv1_4	AL_LH_MB_PED	#d62728	2
77196574484525489	720575940627575569	ALv1	BAla1	181	4	ALv1_4	AL_LH_MB_PED	#d62728	2
78816567093798279	720575940628951119	ALv1	BAla1	182	4	ALv1_4	AL_LH_MB_PED	#d62728	2
81069122821182223	720575940625249618	ALv1	BAla1	183	5	ALv1_5	AL_LH_SLP	#9467bd	0
81069122821183275	720575940637766051	ALv1	BAla1	184	5	ALv1_5	AL_LH_SLP	#9467bd	0
81139491565368459	720575940629724380	ALv1	BAla1	185	5	ALv1_5	AL_LH_SLP	#9467bd	0
81069122821170564	720575940622969096	ALv1	BAla1	186	5	ALv1_5	AL_LH_SLP	#9467bd	0
77196437112543473	720575940619203925	ALv1	BAla1	187	5	ALv1_5	AL_LH_SLP	#9467bd	0
78816567093829467	720575940636610270	ALv1	BAla1	188	4	ALv1_4	AL_LH_MB_PED	#d62728	0
78816567093909785	720575940649743225	ALv1	BAla1	189	5	ALv1_5	AL_LH_SLP	#9467bd	0
78816567093924738	720575940622193276	ALv1	BAla1	190	5	ALv1_5	AL_LH_SLP	#9467bd	0
78816567093778942	720575940654869665	ALv1	BAla1	191	5	ALv1_5	AL_LH_SLP	#9467bd	0
78816567093923551	720575940632375716	ALv1	BAla1	192	5	ALv1_5	AL_LH_SLP	#9467bd	0
80716729344615055	720575940623264906	ALv1	BAla1	193	5	ALv1_5	AL_LH_SLP	#9467bd	0
77691491820106139	720575940625007949	ALv1	BAla1	194	5	ALv1_5	AL_LH_SLP	#9467bd	0
78816567160479079	720575940610773782	ALv1	BAla1	195	5	ALv1_5	AL_LH_SLP	#9467bd	0
80505485673282352	720575940617504581	ALv1	BAla1	196	5	ALv1_5	AL_LH_SLP	#9467bd	0
80505485673234836	720575940626043218	ALv1	BAla1	197	5	ALv1_5	AL_LH_SLP	#9467bd	0
77407611997813737	720575940627245585	ALv1	BAla1	198	5	ALv1_5	AL_LH_SLP	#9467bd	0
78535435713854906	720575940627066757	ALv2	BAla2	0	1	ALv2_1	AL_FLA_VES	#1f77b4	0
77832297960916619	720575940617175965	ALv2	BAla2	1	1	ALv2_1	AL_FLA_VES	#1f77b4	0
81139560284684298	720575940617295901	ALv2	BAla2	2	1	ALv2_1	AL_FLA_VES	#1f77b4	0
81139491565231768	720575940617910848	ALv2	BAla2	3	1	ALv2_1	AL_FLA_VES	#1f77b4	0
78465547872090783	720575940634771552	ALv2	BAla2	4	1	ALv2_1	AL_FLA_VES	#1f77b4	0
80717210314031312	720575940620249941	ALv2	BAla2	5	1	ALv2_1	AL_FLA_VES	#1f77b4	0
78817185502029921	720575940627604327	ALv2	BAla2	6	1	ALv2_1	AL_FLA_VES	#1f77b4	0
78395179127898556	720575940630077558	ALv2	BAla2	7	1	ALv2_1	AL_FLA_VES	#1f77b4	0
80436010080616912	720575940621212193	ALv2	BAla2	8	1	ALv2_1	AL_FLA_VES	#1f77b4	0
80576747569069384	720575940621202209	ALv2	BAla2	9	1	ALv2_1	AL_FLA_VES	#1f77b4	0
78183798151661596	720575940633372185	ALv2	BAla2	10	2	ALv2_2	AL_LAL_VES	#ff7f0e	0
78183729432192758	720575940620319085	ALv2	BAla2	11	2	ALv2_2	AL_LAL_VES	#ff7f0e	0
78183798151668815	720575940657858433	ALv2	BAla2	12	2	ALv2_2	AL_LAL_VES	#ff7f0e	0
79027810831870886	720575940618021755	ALv2	BAla2	13	2	ALv2_2	AL_LAL_VES	#ff7f0e	0
81139491565229512	720575940617441752	ALv2	BAla2	14	2	ALv2_2	AL_LAL_VES	#ff7f0e	0
81139422845910839	720575940626074378	ALv2	BAla2	15	2	ALv2_2	AL_LAL_VES	#ff7f0e	0
80716797997407077	720575940633831264	ALv2	BAla2	16	2	ALv2_2	AL_LAL_VES	#ff7f0e	0
78957579526521632	720575940616855225	ALv2	BAla2	17	2	ALv2_2	AL_LAL_VES	#ff7f0e	0
78254372986887814	720575940620689524	ALv2	BAla2	18	2	ALv2_2	AL_LAL_VES	#ff7f0e	0
79098042137059564	720575940614308758	ALv2	BAla2	19	2	ALv2_2	AL_LAL_VES	#ff7f0e	0
81139491565214659	720575940621441494	ALv2	BAla2	20	2	ALv2_2	AL_LAL_VES	#ff7f0e	0
78183798151659318	720575940632368992	ALv2	BAla2	21	2	ALv2_2	AL_LAL_VES	#ff7f0e	0
78183798151667433	720575940659429761	ALv2	BAla2	22	2	ALv2_2	AL_LAL_VES	#ff7f0e	0
81139491565219843	720575940605078560	ALv2	BAla2	23	2	ALv2_2	AL_LAL_VES	#ff7f0e	0
81139491565226900	720575940623289578	ALv2	BAla2	24	2	ALv2_2	AL_LAL_VES	#ff7f0e	0
78183729432172967	720575940631448680	ALv2	BAla2	25	2	ALv2_2	AL_LAL_VES	#ff7f0e	0
81139491565215189	720575940609881749	ALv2	BAla2	26	2	ALv2_2	AL_LAL_VES	#ff7f0e	0
81139422845904523	720575940627677514	ALv2	BAla2	27	2	ALv2_2	AL_LAL_VES	#ff7f0e	0
78183729432199864	720575940623280311	ALv2	BAla2	28	2	ALv2_2	AL_LAL_VES	#ff7f0e	0
78183798151664883	720575940621607093	ALv2	BAla2	29	2	ALv2_2	AL_LAL_VES	#ff7f0e	0
81139422845898178	720575940629589292	ALv2	BAla2	30	2	ALv2_2	AL_LAL_VES	#ff7f0e	0
81139422845902193	720575940618428830	ALv2	BAla2	31	2	ALv2_2	AL_LAL_VES	#ff7f0e	0
78183729432197126	720575940627369960	ALv2	BAla2	32	2	ALv2_2	AL_LAL_VES	#ff7f0e	0
78183798151655353	720575940619007664	ALv2	BAla2	33	2	ALv2_2	AL_LAL_VES	#ff7f0e	0
78183729432192847	720575940621251818	ALv2	BAla2	34	2	ALv2_2	AL_LAL_VES	#ff7f0e	0
81139491565211506	720575940626503529	ALv2	BAla2	35	2	ALv2_2	AL_LAL_VES	#ff7f0e	0
81139491565236328	720575940629617879	ALv2	BAla2	36	2	ALv2_2	AL_LAL_VES	#ff7f0e	0
78183798151662015	720575940625868440	ALv2	BAla2	37	2	ALv2_2	AL_LAL_VES	#ff7f0e	0
78183729432186711	720575940622637575	ALv2	BAla2	38	2	ALv2_2	AL_LAL_VES	#ff7f0e	0
81139491565214786	720575940631558113	ALv2	BAla2	39	2	ALv2_2	AL_LAL_VES	#ff7f0e	0
81139491565220236	720575940616490294	ALv2	BAla2	40	2	ALv2_2	AL_LAL_VES	#ff7f0e	0
78183729432191327	720575940614598924	ALv2	BAla2	41	2	ALv2_2	AL_LAL_VES	#ff7f0e	0
78183729432186679	720575940641773472	ALv2	BAla2	42	2	ALv2_2	AL_LAL_VES	#ff7f0e	0
81139422845903329	720575940630916650	ALv2	BAla2	43	2	ALv2_2	AL_LAL_VES	#ff7f0e	0
78183729432194104	720575940652562081	ALv2	BAla2	44	2	ALv2_2	AL_LAL_VES	#ff7f0e	0
81139491565225172	720575940638022515	ALv2	BAla2	45	2	ALv2_2	AL_LAL_VES	#ff7f0e	0
78535229555875379	720575940622625279	ALv2	BAla2	46	3	ALv2_3	AL_LAL_VES	#2ca02c	1
78183729432185531	720575940619417620	ALv2	BAla2	47	3	ALv2_3	AL_LAL_VES	#2ca02c	1
78675967110941410	720575940630704211	ALv2	BAla2	48	3	ALv2_3	AL_LAL_VES	#2ca02c	1
80716454265479335	720575940642015477	ALv2	BAla2	49	3	ALv2_3	AL_LAL_VES	#2ca02c	1
78183798151676107	720575940621470028	ALv2	BAla2	50	3	ALv2_3	AL_LAL_VES	#2ca02c	1
78183798151658150	720575940626681146	ALv2	BAla2	51	3	ALv2_3	AL_LAL_VES	#2ca02c	1
81139491565224105	720575940626815826	ALv2	BAla2	52	3	ALv2_3	AL_LAL_VES	#2ca02c	1
78465479152515292	720575940634333631	ALv2	BAla2	53	3	ALv2_3	AL_LAL_VES	#2ca02c	1
80576816288417197	720575940612107673	ALv2	BAla2	54	3	ALv2_3	AL_LAL_VES	#2ca02c	1
77691629259027589	720575940631740068	ALv2	BAla2	55	3	ALv2_3	AL_LAL_VES	#2ca02c	1
78957716898791098	720575940613113829	ALv2	BAla2	56	3	ALv2_3	AL_LAL_VES	#2ca02c	1
81139491565239381	720575940625642517	ALv2	BAla2	57	3	ALv2_3	AL_LAL_VES	#2ca02c	1
78183798151659352	720575940638853454	ALv2	BAla2	58	3	ALv2_3	AL_LAL_VES	#2ca02c	1
81139491565217060	720575940634809455	ALv2	BAla2	59	2	ALv2_2	AL_LAL_VES	#ff7f0e	1
81069191540511717	720575940612049459	ALv2	BAla2	60	3	ALv2_3	AL_LAL_VES	#2ca02c	1
78183798151659198	720575940610680274	ALv2	BAla2	61	3	ALv2_3	AL_LAL_VES	#2ca02c	1
81139491565224970	720575940614757974	ALv2	BAla2	62	3	ALv2_3	AL_LAL_VES	#2ca02c	1
78183798151675671	720575940635664046	ALv2	BAla2	63	3	ALv2_3	AL_LAL_VES	#2ca02c	1
78183798151660578	720575940606267659	ALv2	BAla2	64	3	ALv2_3	AL_LAL_VES	#2ca02c	1
81139491565221072	720575940614774434	ALv2	BAla2	65	3	ALv2_3	AL_LAL_VES	#2ca02c	1
78183729432198480	720575940614113682	ALv2	BAla2	66	3	ALv2_3	AL_LAL_VES	#2ca02c	1
81351078767166060	720575940628573519	ALv2	BAla2	67	3	ALv2_3	AL_LAL_VES	#2ca02c	1
78113360687991789	720575940637602650	ALv2	BAla2	68	3	ALv2_3	AL_LAL_VES	#2ca02c	1
81210135120370963	720575940630340474	ALv2	BAla2	69	3	ALv2_3	AL_LAL_VES	#2ca02c	1
78183798151662972	720575940625990277	ALv2	BAla2	70	3	ALv2_3	AL_LAL_VES	#2ca02c	1
78183729432168852	720575940638422480	ALv2	BAla2	71	3	ALv2_3	AL_LAL_VES	#2ca02c	1
81139422845902062	720575940626876945	ALv2	BAla2	72	3	ALv2_3	AL_LAL_VES	#2ca02c	1
81069191540513944	720575940625732196	ALv2	BAla2	73	3	ALv2_3	AL_LAL_VES	#2ca02c	1
81139422845908154	720575940638559440	ALv2	BAla2	74	3	ALv2_3	AL_LAL_VES	#2ca02c	1
81139354126422269	720575940604662700	ALv2	BAla2	75	3	ALv2_3	AL_LAL_VES	#2ca02c	1
78183798151652465	720575940625684057	ALv2	BAla2	76	3	ALv2_3	AL_LAL_VES	#2ca02c	1
81139422845908065	720575940622592099	ALv2	BAla2	77	3	ALv2_3	AL_LAL_VES	#2ca02c	1
81139422845903106	720575940624323342	ALv2	BAla2	78	3	ALv2_3	AL_LAL_VES	#2ca02c	1
81139354126426187	720575940624549820	ALv2	BAla2	79	3	ALv2_3	AL_LAL_VES	#2ca02c	1
78183798151661941	720575940605101758	ALv2	BAla2	80	3	ALv2_3	AL_LAL_VES	#2ca02c	1
78183729432177913	720575940622224836	ALv2	BAla2	81	3	ALv2_3	AL_LAL_VES	#2ca02c	1
78254166895854307	720575940607685700	ALv2	BAla2	82	3	ALv2_3	AL_LAL_VES	#2ca02c	1
78183798151675743	720575940625119625	ALv2	BAla2	83	3	ALv2_3	AL_LAL_VES	#2ca02c	1
81069054101697905	720575940624012692	ALv2	BAla2	84	3	ALv2_3	AL_LAL_VES	#2ca02c	1
78183798151660947	720575940633286068	ALv2	BAla2	85	3	ALv2_3	AL_LAL_VES	#2ca02c	1
78183798151670519	720575940616268864	ALv2	BAla2	86	3	ALv2_3	AL_LAL_VES	#2ca02c	1
78183798151651345	720575940623118519	ALv2	BAla2	87	3	ALv2_3	AL_LAL_VES	#2ca02c	1
81139354126427343	720575940621612765	ALv2	BAla2	88	3	ALv2_3	AL_LAL_VES	#2ca02c	1
81139354126419221	720575940623526985	ALv2	BAla2	89	3	ALv2_3	AL_LAL_VES	#2ca02c	1
81139354126431414	720575940629068741	ALv2	BAla2	90	3	ALv2_3	AL_LAL_VES	#2ca02c	1
81139354126424972	720575940630251791	ALv2	BAla2	91	3	ALv2_3	AL_LAL_VES	#2ca02c	1
78254166895858348	720575940622615039	ALv2	BAla2	92	3	ALv2_3	AL_LAL_VES	#2ca02c	1
78394423347988553	720575940625131283	ALv2	BAla2	93	3	ALv2_3	AL_LAL_VES	#2ca02c	1
78254166895845702	720575940620311718	ALv2	BAla2	94	3	ALv2_3	AL_LAL_VES	#2ca02c	1
81139354126420697	720575940631794457	ALv2	BAla2	95	3	ALv2_3	AL_LAL_VES	#2ca02c	1
81139354126420614	720575940620351052	ALv2	BAla2	96	3	ALv2_3	AL_LAL_VES	#2ca02c	1
81139491565214640	720575940627405052	ALv2	BAla2	97	4	ALv2_4	AL_LAL_VES	#d62728	2
80294104495550205	720575940626656458	ALv2	BAla2	98	4	ALv2_4	AL_LAL_VES	#d62728	2
81139354126422171	720575940609113042	ALv2	BAla2	99	4	ALv2_4	AL_LAL_VES	#d62728	2
78183798151652724	720575940634930076	ALv2	BAla2	100	4	ALv2_4	AL_LAL_VES	#d62728	2
79098179509417474	720575940627717245	ALv2	BAla2	101	4	ALv2_4	AL_LAL_VES	#d62728	2
80717416338031420	720575940635788143	ALv2	BAla2	102	4	ALv2_4	AL_LAL_VES	#d62728	2
78465479219524113	720575940630868796	ALv2	BAla2	103	4	ALv2_4	AL_LAL_VES	#d62728	2
78535160836352024	720575940607476937	ALv2	BAla2	104	4	ALv2_4	AL_LAL_VES	#d62728	2
81069122821048190	720575940620896603	ALv2	BAla2	105	4	ALv2_4	AL_LAL_VES	#d62728	2
78254166895845580	720575940630326906	ALv2	BAla2	106	4	ALv2_4	AL_LAL_VES	#d62728	2
81069122821052964	720575940644743790	ALv2	BAla2	107	4	ALv2_4	AL_LAL_VES	#d62728	2
81069122821047718	720575940618552443	ALv2	BAla2	108	4	ALv2_4	AL_LAL_VES	#d62728	2
81139491565242281	720575940616959778	ALv2	BAla2	109	4	ALv2_4	AL_LAL_VES	#d62728	2
81139491565209437	720575940631618920	ALv2	BAla2	110	4	ALv2_4	AL_LAL_VES	#d62728	2
81139491565210998	720575940652063734	ALv2	BAla2	111	4	ALv2_4	AL_LAL_VES	#d62728	2
78254166895854302	720575940620234177	ALv2	BAla2	112	4	ALv2_4	AL_LAL_VES	#d62728	2
78464723372688496	720575940618118073	ALv2	BAla2	113	4	ALv2_4	AL_LAL_VES	#d62728	2
78254166895847312	720575940627132232	ALv2	BAla2	114	4	ALv2_4	AL_LAL_VES	#d62728	2
81139354126424797	720575940624069012	ALv2	BAla2	115	4	ALv2_4	AL_LAL_VES	#d62728	2
81139354126422256	720575940621778646	ALv2	BAla2	116	4	ALv2_4	AL_LAL_VES	#d62728	2
81139491565214156	720575940634127456	ALv2	BAla2	117	4	ALv2_4	AL_LAL_VES	#d62728	2
81139491565243785	720575940619937445	ALv2	BAla2	118	4	ALv2_4	AL_LAL_VES	#d62728	2
78254235615319627	720575940625956483	ALv2	BAla2	119	4	ALv2_4	AL_LAL_VES	#d62728	2
78254166895847129	720575940631591199	ALv2	BAla2	120	4	ALv2_4	AL_LAL_VES	#d62728	2
78254166895847195	720575940611098595	ALv2	BAla2	121	4	ALv2_4	AL_LAL_VES	#d62728	2
78254166895839829	720575940614618683	ALv2	BAla2	122	4	ALv2_4	AL_LAL_VES	#d62728	2
78254166895851607	720575940629508652	ALv2	BAla2	123	4	ALv2_4	AL_LAL_VES	#d62728	2
81139491565210725	720575940623437838	ALv2	BAla2	124	4	ALv2_4	AL_LAL_VES	#d62728	2
81139422845761950	720575940622014090	ALv2	BAla2	125	4	ALv2_4	AL_LAL_VES	#d62728	2
78183729432187060	720575940606045314	ALv2	BAla2	126	4	ALv2_4	AL_LAL_VES	#d62728	2
81139354126419150	720575940622792423	ALv2	BAla2	127	4	ALv2_4	AL_LAL_VES	#d62728	2
78183798151655291	720575940619965820	ALv2	BAla2	128	4	ALv2_4	AL_LAL_VES	#d62728	2
81139491565262720	720575940616953467	ALv2	BAla2	129	4	ALv2_4	AL_LAL_VES	#d62728	2
78183798151665657	720575940629942343	ALv2	BAla2	130	4	ALv2_4	AL_LAL_VES	#d62728	2
78183798151668812	720575940633277364	ALv2	BAla2	131	4	ALv2_4	AL_LAL_VES	#d62728	2
78183798151659296	720575940624977466	ALv2	BAla2	132	4	ALv2_4	AL_LAL_VES	#d62728	2
81069191540533598	720575940633156203	ALv2	BAla2	133	4	ALv2_4	AL_LAL_VES	#d62728	2
80717485124779397	720575940631526215	ALv2	BAla2	134	4	ALv2_4	AL_LAL_VES	#d62728	2
78183798151664830	720575940629064764	ALv2	BAla2	135	4	ALv2_4	AL_LAL_VES	#d62728	2
78324741731428444	720575940626708542	ALv2	BAla2	136	4	ALv2_4	AL_LAL_VES	#d62728	2
78183798151662198	720575940625630212	ALv2	BAla2	137	4	ALv2_4	AL_LAL_VES	#d62728	2
78183798151663492	720575940641300187	ALv2	BAla2	138	4	ALv2_4	AL_LAL_VES	#d62728	2
81139491565261131	720575940624361230	ALv2	BAla2	139	4	ALv2_4	AL_LAL_VES	#d62728	2
81139491565239944	720575940617327590	ALv2	BAla2	140	4	ALv2_4	AL_LAL_VES	#d62728	2
78183798151666209	720575940643869988	ALv2	BAla2	141	4	ALv2_4	AL_LAL_VES	#d62728	2
78254166895841035	720575940633625184	ALv2	BAla2	142	4	ALv2_4	AL_LAL_VES	#d62728	2
81139491565227296	720575940638664014	ALv2	BAla2	143	4	ALv2_4	AL_LAL_VES	#d62728	2
81139491565230531	720575940631291752	ALv2	BAla2	144	4	ALv2_4	AL_LAL_VES	#d62728	2
81069122821052016	720575940628933275	ALv2	BAla2	145	4	ALv2_4	AL_LAL_VES	#d62728	2
78184210468362223	720575940620541349	ALv2	BAla2	146	5	ALv2_5	AL_LAL_VES	#9467bd	3
81069328845549366	720575940619061662	ALv2	BAla2	147	5	ALv2_5	AL_LAL_VES	#9467bd	3
78535229555455955	720575940630610425	ALv2	BAla2	148	5	ALv2_5	AL_LAL_VES	#9467bd	3
81139422845905777	720575940611174702	ALv2	BAla2	149	5	ALv2_5	AL_LAL_VES	#9467bd	3
81139422845905847	720575940629091431	ALv2	BAla2	150	5	ALv2_5	AL_LAL_VES	#9467bd	3
78254166895848588	720575940609269001	ALv2	BAla2	151	5	ALv2_5	AL_LAL_VES	#9467bd	3
78605392141554482	720575940646839587	ALv2	BAla2	152	5	ALv2_5	AL_LAL_VES	#9467bd	3
78254235615315620	720575940623033046	ALv2	BAla2	153	5	ALv2_5	AL_LAL_VES	#9467bd	3
81069122821050881	720575940639986254	ALv2	BAla2	154	5	ALv2_5	AL_LAL_VES	#9467bd	3
81139422845760104	720575940618703981	ALv2	BAla2	155	5	ALv2_5	AL_LAL_VES	#9467bd	3
81139422845770410	720575940623953449	ALv2	BAla2	156	5	ALv2_5	AL_LAL_VES	#9467bd	3
78254166895850379	720575940617082454	ALv2	BAla2	157	5	ALv2_5	AL_LAL_VES	#9467bd	3
78535092116781451	720575940627173916	ALv2	BAla2	158	5	ALv2_5	AL_LAL_VES	#9467bd	3
78464792092165705	720575940623682328	ALv2	BAla2	159	5	ALv2_5	AL_LAL_VES	#9467bd	3
81139491565212909	720575940605984446	ALv2	BAla2	160	5	ALv2_5	AL_LAL_VES	#9467bd	3
79168410814137527	720575940617089878	ALv2	BAla2	161	5	ALv2_5	AL_LAL_VES	#9467bd	3
78394423347821037	720575940628998662	ALv2	BAla2	162	5	ALv2_5	AL_LAL_VES	#9467bd	3
78394423347873839	720575940631212406	ALv2	BAla2	163	5	ALv2_5	AL_LAL_VES	#9467bd	3
78605323421835331	720575940615993055	ALv2	BAla2	164	5	ALv2_5	AL_LAL_VES	#9467bd	3
78464723372563977	720575940618760987	ALv2	BAla2	165	5	ALv2_5	AL_LAL_VES	#9467bd	3
81069122821051888	720575940638683226	ALv2	BAla2	166	5	ALv2_5	AL_LAL_VES	#9467bd	3
81069122821043311	720575940645314340	ALv2	BAla2	167	5	ALv2_5	AL_LAL_VES	#9467bd	3
81139491565254187	720575940638336090	ALv2	BAla2	168	5	ALv2_5	AL_LAL_VES	#9467bd	3
81139422845904520	720575940627688573	ALv2	BAla2	169	5	ALv2_5	AL_LAL_VES	#9467bd	3
78463142757471010	720575940614386942	AOTUv1_medial	DALcm2_medial	0	1	AOTUv1_medial_1	AOTU_CRE_SMP	#1f77b4	1
78392774013238890	720575940620283307	AOTUv1_medial	DALcm2_medial	1	1	AOTUv1_medial_1	AOTU_CRE_SMP	#1f77b4	1
80786204534169779	720575940608339209	AOTUv1_medial	DALcm2_medial	2	1	AOTUv1_medial_1	AOTU_CRE_SMP	#1f77b4	1
81207523780276996	720575940628842240	AOTUv1_medial	DALcm2_medial	3	1	AOTUv1_medial_1	AOTU_CRE_SMP	#1f77b4	1
78392774013201000	720575940639434611	AOTUv1_medial	DALcm2_medial	4	1	AOTUv1_medial_1	AOTU_CRE_SMP	#1f77b4	1
78322473988473615	720575940619382577	AOTUv1_medial	DALcm2_medial	5	1	AOTUv1_medial_1	AOTU_CRE_SMP	#1f77b4	1
81207592499756385	720575940647161732	AOTUv1_medial	DALcm2_medial	6	1	AOTUv1_medial_1	AOTU_CRE_SMP	#1f77b4	1
81207523780274242	720575940623422461	AOTUv1_medial	DALcm2_medial	7	1	AOTUv1_medial_1	AOTU_CRE_SMP	#1f77b4	1
78251967805553182	720575940623256004	AOTUv1_medial	DALcm2_medial	8	1	AOTUv1_medial_1	AOTU_CRE_SMP	#1f77b4	1
78251967805562384	720575940623717639	AOTUv1_medial	DALcm2_medial	9	1	AOTUv1_medial_1	AOTU_CRE_SMP	#1f77b4	1
81067610858596031	720575940634041756	AOTUv1_medial	DALcm2_medial	10	1	AOTUv1_medial_1	AOTU_CRE_SMP	#1f77b4	1
81137155036091775	720575940640568960	AOTUv1_medial	DALcm2_medial	11	1	AOTUv1_medial_1	AOTU_CRE_SMP	#1f77b4	1
78251967805556413	720575940628108547	AOTUv1_medial	DALcm2_medial	12	1	AOTUv1_medial_1	AOTU_CRE_SMP	#1f77b4	1
80715217381725427	720575940619342831	AOTUv1_medial	DALcm2_medial	13	1	AOTUv1_medial_1	AOTU_CRE_SMP	#1f77b4	1
78322473988470566	720575940639974363	AOTUv1_medial	DALcm2_medial	14	2	AOTUv1_medial_2	CRE_LAL_MB_ML	#ff7f0e	0
78392842732672213	720575940610451569	AOTUv1_medial	DALcm2_medial	15	2	AOTUv1_medial_2	CRE_LAL_MB_ML	#ff7f0e	0
80926942022448512	720575940626174077	AOTUv1_medial	DALcm2_medial	16	2	AOTUv1_medial_2	CRE_LAL_MB_ML	#ff7f0e	0
80926873370200971	720575940630850617	AOTUv1_medial	DALcm2_medial	17	2	AOTUv1_medial_2	CRE_LAL_MB_ML	#ff7f0e	0
78604498654241641	720575940616844249	AOTUv1_medial	DALcm2_medial	18	2	AOTUv1_medial_2	CRE_LAL_MB_ML	#ff7f0e	0
80856504559056057	720575940629351161	AOTUv1_medial	DALcm2_medial	19	2	AOTUv1_medial_2	CRE_LAL_MB_ML	#ff7f0e	0
81137979535512374	720575940632221209	AOTUv1_medial	DALcm2_medial	20	2	AOTUv1_medial_2	CRE_LAL_MB_ML	#ff7f0e	0
81278648371616850	720575940631064623	AOTUv1_medial	DALcm2_medial	21	2	AOTUv1_medial_2	CRE_LAL_MB_ML	#ff7f0e	0
81067610858436581	720575940625534345	AOTUv1_medial	DALcm2_medial	22	2	AOTUv1_medial_2	CRE_LAL_MB_ML	#ff7f0e	0
78392842732627184	720575940607461899	AOTUv1_medial	DALcm2_medial	23	2	AOTUv1_medial_2	CRE_LAL_MB_ML	#ff7f0e	0
78322473988462332	720575940628903980	AOTUv1_medial	DALcm2_medial	24	2	AOTUv1_medial_2	CRE_LAL_MB_ML	#ff7f0e	0
78392842732643582	720575940621252869	AOTUv1_medial	DALcm2_medial	25	2	AOTUv1_medial_2	CRE_LAL_MB_ML	#ff7f0e	0
78251967805556657	720575940629185039	AOTUv1_medial	DALcm2_medial	26	3	AOTUv1_medial_3	CRE_MB_ML_SMP	#2ca02c	0
78181461689167140	720575940631257228	AOTUv1_medial	DALcm2_medial	27	3	AOTUv1_medial_3	CRE_MB_ML_SMP	#2ca02c	0
80997173394734171	720575940625599208	AOTUv1_medial	DALcm2_medial	28	3	AOTUv1_medial_3	CRE_MB_ML_SMP	#2ca02c	0
81137155036098571	720575940617101713	AOTUv1_medial	DALcm2_medial	29	3	AOTUv1_medial_3	CRE_MB_ML_SMP	#2ca02c	0
81208142188304553	720575940624799490	AOTUv1_medial	DALcm2_medial	30	3	AOTUv1_medial_3	CRE_MB_ML_SMP	#2ca02c	0
78322473988472179	720575940619986261	AOTUv1_medial	DALcm2_medial	31	3	AOTUv1_medial_3	CRE_MB_ML_SMP	#2ca02c	0
78322473988458308	720575940638495677	AOTUv1_medial	DALcm2_medial	32	3	AOTUv1_medial_3	CRE_MB_ML_SMP	#2ca02c	0
78392567854803049	720575940606160672	AOTUv1_medial	DALcm2_medial	33	3	AOTUv1_medial_3	CRE_MB_ML_SMP	#2ca02c	0
78251967805561895	720575940619773761	AOTUv1_medial	DALcm2_medial	34	3	AOTUv1_medial_3	CRE_MB_ML_SMP	#2ca02c	0
80715217381734645	720575940626913161	AOTUv1_medial	DALcm2_medial	35	3	AOTUv1_medial_3	CRE_MB_ML_SMP	#2ca02c	0
81067542138961865	720575940628292967	AOTUv1_medial	DALcm2_medial	36	3	AOTUv1_medial_3	CRE_MB_ML_SMP	#2ca02c	0
80997173327682181	720575940623909390	AOTUv1_medial	DALcm2_medial	37	3	AOTUv1_medial_3	CRE_MB_ML_SMP	#2ca02c	0
78392842732642039	720575940632079943	AOTUv1_medial	DALcm2_medial	38	4	AOTUv1_medial_4	CRE_LAL_SMP	#d62728	0
78322473988464176	720575940619846241	AOTUv1_medial	DALcm2_medial	39	4	AOTUv1_medial_4	CRE_LAL_SMP	#d62728	0
81067610791347026	720575940638588230	AOTUv1_medial	DALcm2_medial	40	4	AOTUv1_medial_4	CRE_LAL_SMP	#d62728	0
80856504558797174	720575940632740397	AOTUv1_medial	DALcm2_medial	41	4	AOTUv1_medial_4	CRE_LAL_SMP	#d62728	0
81419317140299884	720575940631654471	AOTUv1_medial	DALcm2_medial	42	4	AOTUv1_medial_4	CRE_LAL_SMP	#d62728	0
80856573278468511	720575940628982991	AOTUv1_medial	DALcm2_medial	43	4	AOTUv1_medial_4	CRE_LAL_SMP	#d62728	0
78392842732655879	720575940631876691	AOTUv1_medial	DALcm2_medial	44	4	AOTUv1_medial_4	CRE_LAL_SMP	#d62728	0
78322473988462640	720575940611287978	AOTUv1_medial	DALcm2_medial	45	4	AOTUv1_medial_4	CRE_LAL_SMP	#d62728	0
78322473988466633	720575940614552722	AOTUv1_medial	DALcm2_medial	46	4	AOTUv1_medial_4	CRE_LAL_SMP	#d62728	0
80926873302999286	720575940612437674	AOTUv1_medial	DALcm2_medial	47	5	AOTUv1_medial_5	CRE_MB_ML_SMP	#9467bd	0
80856435839444819	720575940618627638	AOTUv1_medial	DALcm2_medial	48	5	AOTUv1_medial_5	CRE_MB_ML_SMP	#9467bd	0
80926804583631609	720575940614353314	AOTUv1_medial	DALcm2_medial	49	5	AOTUv1_medial_5	CRE_MB_ML_SMP	#9467bd	0
81067610791399059	720575940638975184	AOTUv1_medial	DALcm2_medial	50	5	AOTUv1_medial_5	CRE_MB_ML_SMP	#9467bd	0
80997104608227195	720575940624505488	AOTUv1_medial	DALcm2_medial	51	5	AOTUv1_medial_5	CRE_MB_ML_SMP	#9467bd	0
78322473988465088	720575940632186276	AOTUv1_medial	DALcm2_medial	52	5	AOTUv1_medial_5	CRE_MB_ML_SMP	#9467bd	0
78322473988461250	720575940628548611	AOTUv1_medial	DALcm2_medial	53	5	AOTUv1_medial_5	CRE_MB_ML_SMP	#9467bd	0
78533923751342308	720575940619202008	AOTUv1_medial	DALcm2_medial	54	5	AOTUv1_medial_5	CRE_MB_ML_SMP	#9467bd	0
78322473988465446	720575940620922534	AOTUv1_medial	DALcm2_medial	55	5	AOTUv1_medial_5	CRE_MB_ML_SMP	#9467bd	0
78322473988469321	720575940631316039	AOTUv1_medial	DALcm2_medial	56	5	AOTUv1_medial_5	CRE_MB_ML_SMP	#9467bd	0
78604361215289161	720575940616912674	AOTUv1_medial	DALcm2_medial	57	5	AOTUv1_medial_5	CRE_MB_ML_SMP	#9467bd	0
78322473988469376	720575940630464554	AOTUv1_medial	DALcm2_medial	58	5	AOTUv1_medial_5	CRE_MB_ML_SMP	#9467bd	0
80926942022476585	720575940629417209	AOTUv1_medial	DALcm2_medial	59	5	AOTUv1_medial_5	CRE_MB_ML_SMP	#9467bd	0
80856573345363407	720575940638162660	AOTUv1_medial	DALcm2_medial	60	5	AOTUv1_medial_5	CRE_MB_ML_SMP	#9467bd	0
81067198742874291	720575940616982336	AOTUv1_ventral	DALcm2_ventral	0	1	AOTUv1_ventral_1	GNG_IPS_SPS	#1f77b4	0
78816361136484230	720575940632304992	AOTUv1_ventral	DALcm2_ventral	1	1	AOTUv1_ventral_1	GNG_IPS_SPS	#1f77b4	0
81278167469374990	720575940629901368	AOTUv1_ventral	DALcm2_ventral	2	1	AOTUv1_ventral_1	GNG_IPS_SPS	#1f77b4	0
81067198742890204	720575940626408073	AOTUv1_ventral	DALcm2_ventral	3	1	AOTUv1_ventral_1	GNG_IPS_SPS	#1f77b4	0
81067198742877118	720575940623438992	AOTUv1_ventral	DALcm2_ventral	4	1	AOTUv1_ventral_1	GNG_IPS_SPS	#1f77b4	0
81067198742878446	720575940619461541	AOTUv1_ventral	DALcm2_ventral	5	1	AOTUv1_ventral_1	GNG_IPS_SPS	#1f77b4	0
78181874073703088	720575940627581484	AOTUv1_ventral	DALcm2_ventral	6	1	AOTUv1_ventral_1	GNG_IPS_SPS	#1f77b4	0
78181874073700632	720575940623882046	AOTUv1_ventral	DALcm2_ventral	7	1	AOTUv1_ventral_1	GNG_IPS_SPS	#1f77b4	0
78464586135061717	720575940618013716	AOTUv1_ventral	DALcm2_ventral	8	1	AOTUv1_ventral_1	GNG_IPS_SPS	#1f77b4	0
78181874073705828	720575940620846318	AOTUv1_ventral	DALcm2_ventral	9	1	AOTUv1_ventral_1	GNG_IPS_SPS	#1f77b4	0
81067198742882629	720575940628876150	AOTUv1_ventral	DALcm2_ventral	10	1	AOTUv1_ventral_1	GNG_IPS_SPS	#1f77b4	0
81067198742874334	720575940623606064	AOTUv1_ventral	DALcm2_ventral	11	1	AOTUv1_ventral_1	GNG_IPS_SPS	#1f77b4	0
81067198742878461	720575940618345563	AOTUv1_ventral	DALcm2_ventral	12	1	AOTUv1_ventral_1	GNG_IPS_SPS	#1f77b4	0
78111574049002859	720575940638513205	AOTUv1_ventral	DALcm2_ventral	13	1	AOTUv1_ventral_1	GNG_IPS_SPS	#1f77b4	0
78816498642262997	720575940613262402	AOTUv1_ventral	DALcm2_ventral	14	1	AOTUv1_ventral_1	GNG_IPS_SPS	#1f77b4	0
78746061178638625	720575940621054404	AOTUv1_ventral	DALcm2_ventral	15	1	AOTUv1_ventral_1	GNG_IPS_SPS	#1f77b4	0
78111574049005511	720575940613984662	AOTUv1_ventral	DALcm2_ventral	16	1	AOTUv1_ventral_1	GNG_IPS_SPS	#1f77b4	0
78535023598693513	720575940623995748	AOTUv1_ventral	DALcm2_ventral	17	1	AOTUv1_ventral_1	GNG_IPS_SPS	#1f77b4	0
78535092318016010	720575940639599323	AOTUv1_ventral	DALcm2_ventral	18	1	AOTUv1_ventral_1	GNG_IPS_SPS	#1f77b4	0
78676036031854262	720575940620696385	AOTUv1_ventral	DALcm2_ventral	19	1	AOTUv1_ventral_1	GNG_IPS_SPS	#1f77b4	0
78535023598553972	720575940625772114	AOTUv1_ventral	DALcm2_ventral	20	1	AOTUv1_ventral_1	GNG_IPS_SPS	#1f77b4	0
81067198742886464	720575940604196064	AOTUv1_ventral	DALcm2_ventral	21	1	AOTUv1_ventral_1	GNG_IPS_SPS	#1f77b4	0
81067198742881195	720575940625417353	AOTUv1_ventral	DALcm2_ventral	22	1	AOTUv1_ventral_1	GNG_IPS_SPS	#1f77b4	0
81067198742879833	720575940612071731	AOTUv1_ventral	DALcm2_ventral	23	1	AOTUv1_ventral_1	GNG_IPS_SPS	#1f77b4	0
81067198742878465	720575940622551477	AOTUv1_ventral	DALcm2_ventral	24	1	AOTUv1_ventral_1	GNG_IPS_SPS	#1f77b4	0
78181874073698445	720575940611881970	AOTUv1_ventral	DALcm2_ventral	25	1	AOTUv1_ventral_1	GNG_IPS_SPS	#1f77b4	0
81067198742878390	720575940624285171	AOTUv1_ventral	DALcm2_ventral	26	1	AOTUv1_ventral_1	GNG_IPS_SPS	#1f77b4	0
78181874073701951	720575940625946567	AOTUv1_ventral	DALcm2_ventral	27	1	AOTUv1_ventral_1	GNG_IPS_SPS	#1f77b4	0
81067198742885310	720575940631399784	AOTUv1_ventral	DALcm2_ventral	28	1	AOTUv1_ventral_1	GNG_IPS_SPS	#1f77b4	0
78181874073703200	720575940627065877	AOTUv1_ventral	DALcm2_ventral	29	1	AOTUv1_ventral_1	GNG_IPS_SPS	#1f77b4	0
78181874073709758	720575940630219428	AOTUv1_ventral	DALcm2_ventral	30	1	AOTUv1_ventral_1	GNG_IPS_SPS	#1f77b4	0
78111574049005694	720575940617359064	AOTUv1_ventral	DALcm2_ventral	31	1	AOTUv1_ventral_1	GNG_IPS_SPS	#1f77b4	0
81067198742875837	720575940617266945	AOTUv1_ventral	DALcm2_ventral	32	1	AOTUv1_ventral_1	GNG_IPS_SPS	#1f77b4	0
81067198742879798	720575940632687770	AOTUv1_ventral	DALcm2_ventral	33	1	AOTUv1_ventral_1	GNG_IPS_SPS	#1f77b4	0
81067198742883999	720575940631844945	AOTUv1_ventral	DALcm2_ventral	34	1	AOTUv1_ventral_1	GNG_IPS_SPS	#1f77b4	0
81067198742879920	720575940647413369	AOTUv1_ventral	DALcm2_ventral	35	1	AOTUv1_ventral_1	GNG_IPS_SPS	#1f77b4	0
78181874073704588	720575940608932306	AOTUv1_ventral	DALcm2_ventral	36	1	AOTUv1_ventral_1	GNG_IPS_SPS	#1f77b4	0
78111574049003896	720575940624200962	AOTUv1_ventral	DALcm2_ventral	37	1	AOTUv1_ventral_1	GNG_IPS_SPS	#1f77b4	0
78746129831313174	720575940627068549	AOTUv1_ventral	DALcm2_ventral	38	1	AOTUv1_ventral_1	GNG_IPS_SPS	#1f77b4	0
81067198742881206	720575940627777018	AOTUv1_ventral	DALcm2_ventral	39	1	AOTUv1_ventral_1	GNG_IPS_SPS	#1f77b4	0
81067198742875847	720575940624367118	AOTUv1_ventral	DALcm2_ventral	40	1	AOTUv1_ventral_1	GNG_IPS_SPS	#1f77b4	0
81067198742879826	720575940615320505	AOTUv1_ventral	DALcm2_ventral	41	1	AOTUv1_ventral_1	GNG_IPS_SPS	#1f77b4	0
78675692367651807	720575940614685243	AOTUv1_ventral	DALcm2_ventral	42	1	AOTUv1_ventral_1	GNG_IPS_SPS	#1f77b4	0
78886867386672099	720575940627739925	AOTUv1_ventral	DALcm2_ventral	43	1	AOTUv1_ventral_1	GNG_IPS_SPS	#1f77b4	0
78886936106062814	720575940625561406	AOTUv1_ventral	DALcm2_ventral	44	1	AOTUv1_ventral_1	GNG_IPS_SPS	#1f77b4	0
81067198742879771	720575940629786624	AOTUv1_ventral	DALcm2_ventral	45	1	AOTUv1_ventral_1	GNG_IPS_SPS	#1f77b4	0
81067198742881153	720575940625477322	AOTUv1_ventral	DALcm2_ventral	46	1	AOTUv1_ventral_1	GNG_IPS_SPS	#1f77b4	0
81067198742885261	720575940614178198	AOTUv1_ventral	DALcm2_ventral	47	1	AOTUv1_ventral_1	GNG_IPS_SPS	#1f77b4	0
81067198742881240	720575940621222527	AOTUv1_ventral	DALcm2_ventral	48	1	AOTUv1_ventral_1	GNG_IPS_SPS	#1f77b4	0
78111574049008419	720575940621101311	AOTUv1_ventral	DALcm2_ventral	49	1	AOTUv1_ventral_1	GNG_IPS_SPS	#1f77b4	0
78181874073697370	720575940632300205	AOTUv1_ventral	DALcm2_ventral	50	1	AOTUv1_ventral_1	GNG_IPS_SPS	#1f77b4	0
81067198742878533	720575940629405970	AOTUv1_ventral	DALcm2_ventral	51	2	AOTUv1_ventral_2	IPS_LAL_WED	#ff7f0e	2
81067198742886608	720575940622156040	AOTUv1_ventral	DALcm2_ventral	52	2	AOTUv1_ventral_2	IPS_LAL_WED	#ff7f0e	2
81067198742877212	720575940617947702	AOTUv1_ventral	DALcm2_ventral	53	2	AOTUv1_ventral_2	IPS_LAL_WED	#ff7f0e	2
78464586134849391	720575940626189328	AOTUv1_ventral	DALcm2_ventral	54	2	AOTUv1_ventral_2	IPS_LAL_WED	#ff7f0e	2
81067198742877274	720575940629474615	AOTUv1_ventral	DALcm2_ventral	55	2	AOTUv1_ventral_2	IPS_LAL_WED	#ff7f0e	2
81067198742881301	720575940644531764	AOTUv1_ventral	DALcm2_ventral	56	2	AOTUv1_ventral_2	IPS_LAL_WED	#ff7f0e	2
81348879676636302	720575940630132498	AOTUv1_ventral	DALcm2_ventral	57	2	AOTUv1_ventral_2	IPS_LAL_WED	#ff7f0e	2
81067198742882825	720575940611807923	AOTUv1_ventral	DALcm2_ventral	58	2	AOTUv1_ventral_2	IPS_LAL_WED	#ff7f0e	2
78324329750334084	720575940607469404	AOTUv1_ventral	DALcm2_ventral	59	2	AOTUv1_ventral_2	IPS_LAL_WED	#ff7f0e	2
77900673840136516	720575940627514562	AOTUv1_ventral	DALcm2_ventral	60	2	AOTUv1_ventral_2	IPS_LAL_WED	#ff7f0e	2
78464654854250039	720575940627580460	AOTUv1_ventral	DALcm2_ventral	61	2	AOTUv1_ventral_2	IPS_LAL_WED	#ff7f0e	2
78253754780298154	720575940611839953	AOTUv1_ventral	DALcm2_ventral	62	2	AOTUv1_ventral_2	IPS_LAL_WED	#ff7f0e	2
78040930359799572	720575940643324196	AOTUv1_ventral	DALcm2_ventral	63	2	AOTUv1_ventral_2	IPS_LAL_WED	#ff7f0e	2
78181942793185057	720575940632414615	AOTUv1_ventral	DALcm2_ventral	64	2	AOTUv1_ventral_2	IPS_LAL_WED	#ff7f0e	2
78605323623332250	720575940621326597	AOTUv1_ventral	DALcm2_ventral	65	3	AOTUv1_ventral_3	IPS_LAL_SPS	#2ca02c	1
78534954879191773	720575940630643474	AOTUv1_ventral	DALcm2_ventral	66	3	AOTUv1_ventral_3	IPS_LAL_SPS	#2ca02c	1
81067198742874434	720575940621823979	AOTUv1_ventral	DALcm2_ventral	67	3	AOTUv1_ventral_3	IPS_LAL_SPS	#2ca02c	1
81067198742879811	720575940618654366	AOTUv1_ventral	DALcm2_ventral	68	3	AOTUv1_ventral_3	IPS_LAL_SPS	#2ca02c	1
81067198742878518	720575940627787575	AOTUv1_ventral	DALcm2_ventral	69	3	AOTUv1_ventral_3	IPS_LAL_SPS	#2ca02c	1
81067198742885094	720575940639475840	AOTUv1_ventral	DALcm2_ventral	70	3	AOTUv1_ventral_3	IPS_LAL_SPS	#2ca02c	1
78957167344582018	720575940630222812	AOTUv1_ventral	DALcm2_ventral	71	3	AOTUv1_ventral_3	IPS_LAL_SPS	#2ca02c	1
81067198742879770	720575940622968397	AOTUv1_ventral	DALcm2_ventral	72	3	AOTUv1_ventral_3	IPS_LAL_SPS	#2ca02c	1
81067198742884043	720575940619642629	AOTUv1_ventral	DALcm2_ventral	73	3	AOTUv1_ventral_3	IPS_LAL_SPS	#2ca02c	1
78816154977713662	720575940626358288	AOTUv1_ventral	DALcm2_ventral	74	3	AOTUv1_ventral_3	IPS_LAL_SPS	#2ca02c	1
78534954879259918	720575940627585146	AOTUv1_ventral	DALcm2_ventral	75	3	AOTUv1_ventral_3	IPS_LAL_SPS	#2ca02c	1
78605254903833544	720575940627584890	AOTUv1_ventral	DALcm2_ventral	76	3	AOTUv1_ventral_3	IPS_LAL_SPS	#2ca02c	1
81067198742878440	720575940607982428	AOTUv1_ventral	DALcm2_ventral	77	3	AOTUv1_ventral_3	IPS_LAL_SPS	#2ca02c	1
78816361136343756	720575940620842111	AOTUv1_ventral	DALcm2_ventral	78	3	AOTUv1_ventral_3	IPS_LAL_SPS	#2ca02c	1
78464586134795932	720575940622413971	AOTUv1_ventral	DALcm2_ventral	79	3	AOTUv1_ventral_3	IPS_LAL_SPS	#2ca02c	1
78745923672563822	720575940626828955	AOTUv1_ventral	DALcm2_ventral	80	3	AOTUv1_ventral_3	IPS_LAL_SPS	#2ca02c	1
81067198742877278	720575940637461988	AOTUv1_ventral	DALcm2_ventral	81	3	AOTUv1_ventral_3	IPS_LAL_SPS	#2ca02c	1
81067198742870272	720575940617100985	AOTUv1_ventral	DALcm2_ventral	82	3	AOTUv1_ventral_3	IPS_LAL_SPS	#2ca02c	1
78675554928296800	720575940605495072	AOTUv1_ventral	DALcm2_ventral	83	3	AOTUv1_ventral_3	IPS_LAL_SPS	#2ca02c	1
78745854953089062	720575940625050256	AOTUv1_ventral	DALcm2_ventral	84	3	AOTUv1_ventral_3	IPS_LAL_SPS	#2ca02c	1
81067198742878400	720575940606564482	AOTUv1_ventral	DALcm2_ventral	85	3	AOTUv1_ventral_3	IPS_LAL_SPS	#2ca02c	1
78745923672602905	720575940629283114	AOTUv1_ventral	DALcm2_ventral	86	3	AOTUv1_ventral_3	IPS_LAL_SPS	#2ca02c	1
78745923672602496	720575940623985214	AOTUv1_ventral	DALcm2_ventral	87	3	AOTUv1_ventral_3	IPS_LAL_SPS	#2ca02c	1
81067198742889092	720575940647423353	AOTUv1_ventral	DALcm2_ventral	88	3	AOTUv1_ventral_3	IPS_LAL_SPS	#2ca02c	1
81278167469414089	720575940612899990	AOTUv1_ventral	DALcm2_ventral	89	3	AOTUv1_ventral_3	IPS_LAL_SPS	#2ca02c	1
81067198742874574	720575940610077849	AOTUv1_ventral	DALcm2_ventral	90	3	AOTUv1_ventral_3	IPS_LAL_SPS	#2ca02c	1
78816223697246271	720575940630441299	AOTUv1_ventral	DALcm2_ventral	91	3	AOTUv1_ventral_3	IPS_LAL_SPS	#2ca02c	1
78464586134808614	720575940626093705	AOTUv1_ventral	DALcm2_ventral	92	4	AOTUv1_ventral_4	LAL_SPS_VES	#d62728	1
78181874073703132	720575940623963832	AOTUv1_ventral	DALcm2_ventral	93	4	AOTUv1_ventral_4	LAL_SPS_VES	#d62728	1
81067198742880015	720575940609124814	AOTUv1_ventral	DALcm2_ventral	94	4	AOTUv1_ventral_4	LAL_SPS_VES	#d62728	1
81067198742881282	720575940610202597	AOTUv1_ventral	DALcm2_ventral	95	4	AOTUv1_ventral_4	LAL_SPS_VES	#d62728	1
78181942793180293	720575940638630563	AOTUv1_ventral	DALcm2_ventral	96	4	AOTUv1_ventral_4	LAL_SPS_VES	#d62728	1
78534954879197948	720575940627586170	AOTUv1_ventral	DALcm2_ventral	97	4	AOTUv1_ventral_4	LAL_SPS_VES	#d62728	1
81067198742874570	720575940627999292	AOTUv1_ventral	DALcm2_ventral	98	4	AOTUv1_ventral_4	LAL_SPS_VES	#d62728	1
81067198742879883	720575940638640445	AOTUv1_ventral	DALcm2_ventral	99	4	AOTUv1_ventral_4	LAL_SPS_VES	#d62728	1
78605254903747638	720575940631387423	AOTUv1_ventral	DALcm2_ventral	100	4	AOTUv1_ventral_4	LAL_SPS_VES	#d62728	1
78534886159548052	720575940613967778	AOTUv1_ventral	DALcm2_ventral	101	4	AOTUv1_ventral_4	LAL_SPS_VES	#d62728	1
78534954879160099	720575940628461723	AOTUv1_ventral	DALcm2_ventral	102	4	AOTUv1_ventral_4	LAL_SPS_VES	#d62728	1
81067198742874405	720575940621825003	AOTUv1_ventral	DALcm2_ventral	103	4	AOTUv1_ventral_4	LAL_SPS_VES	#d62728	1
81067198742874645	720575940627597128	AOTUv1_ventral	DALcm2_ventral	104	4	AOTUv1_ventral_4	LAL_SPS_VES	#d62728	1
81067198742889113	720575940633243640	AOTUv1_ventral	DALcm2_ventral	105	4	AOTUv1_ventral_4	LAL_SPS_VES	#d62728	1
78745786233511731	720575940604165856	AOTUv1_ventral	DALcm2_ventral	106	4	AOTUv1_ventral_4	LAL_SPS_VES	#d62728	1
81067198742878447	720575940625447994	AOTUv1_ventral	DALcm2_ventral	107	4	AOTUv1_ventral_4	LAL_SPS_VES	#d62728	1
81067198742881217	720575940633170899	AOTUv1_ventral	DALcm2_ventral	108	4	AOTUv1_ventral_4	LAL_SPS_VES	#d62728	1
78745786166865194	720575940639028413	AOTUv1_ventral	DALcm2_ventral	109	4	AOTUv1_ventral_4	LAL_SPS_VES	#d62728	1
78816292416823087	720575940627204362	AOTUv1_ventral	DALcm2_ventral	110	4	AOTUv1_ventral_4	LAL_SPS_VES	#d62728	1
81067198742883813	720575940618447936	AOTUv1_ventral	DALcm2_ventral	111	4	AOTUv1_ventral_4	LAL_SPS_VES	#d62728	1
81067198742871691	720575940620988276	AOTUv1_ventral	DALcm2_ventral	112	4	AOTUv1_ventral_4	LAL_SPS_VES	#d62728	1
78181874073702941	720575940626013315	AOTUv1_ventral	DALcm2_ventral	113	4	AOTUv1_ventral_4	LAL_SPS_VES	#d62728	1
81771229715607512	720575940639751843	AOTUv2	DALl1	0	1	AOTUv2_1	LH_SCL_SLP	#1f77b4	0
81771229715615145	720575940605031084	AOTUv2	DALl1	1	1	AOTUv2_1	LH_SCL_SLP	#1f77b4	0
81771229715667045	720575940649743481	AOTUv2	DALl1	2	1	AOTUv2_1	LH_SCL_SLP	#1f77b4	0
81771229715679327	720575940617392733	AOTUv2	DALl1	3	1	AOTUv2_1	LH_SCL_SLP	#1f77b4	0
81771229715680763	720575940643689928	AOTUv2	DALl1	4	1	AOTUv2_1	LH_SCL_SLP	#1f77b4	0
81771229715612732	720575940617811490	AOTUv2	DALl1	5	1	AOTUv2_1	LH_SCL_SLP	#1f77b4	0
77407611930415948	720575940616104123	AOTUv2	DALl1	6	1	AOTUv2_1	LH_SCL_SLP	#1f77b4	0
77267423996517548	720575940639195189	AOTUv2	DALl1	7	1	AOTUv2_1	LH_SCL_SLP	#1f77b4	0
77267355277281864	720575940606451401	AOTUv2	DALl1	8	1	AOTUv2_1	LH_SCL_SLP	#1f77b4	0
77407611930526577	720575940619831755	AOTUv2	DALl1	9	1	AOTUv2_1	LH_SCL_SLP	#1f77b4	0
77407611930348738	720575940626022586	AOTUv2	DALl1	10	1	AOTUv2_1	LH_SCL_SLP	#1f77b4	0
77407680649840656	720575940632805421	AOTUv2	DALl1	11	1	AOTUv2_1	LH_SCL_SLP	#1f77b4	0
81771229715666683	720575940628080369	AOTUv2	DALl1	12	1	AOTUv2_1	LH_SCL_SLP	#1f77b4	0
77266737069879896	720575940622194044	AOTUv2	DALl1	13	1	AOTUv2_1	LH_SCL_SLP	#1f77b4	0
81771229715605817	720575940616053810	AOTUv2	DALl1	14	1	AOTUv2_1	LH_SCL_SLP	#1f77b4	0
81771229715667094	720575940630083840	AOTUv2	DALl1	15	1	AOTUv2_1	LH_SCL_SLP	#1f77b4	0
76773880982987929	720575940636523877	AOTUv2	DALl1	16	1	AOTUv2_1	LH_SCL_SLP	#1f77b4	0
77548830320906743	720575940643956168	AOTUv2	DALl1	17	1	AOTUv2_1	LH_SCL_SLP	#1f77b4	0
81771229715609122	720575940631777956	AOTUv2	DALl1	18	1	AOTUv2_1	LH_SCL_SLP	#1f77b4	0
81771229715617603	720575940615494022	AOTUv2	DALl1	19	1	AOTUv2_1	LH_SCL_SLP	#1f77b4	0
81771229715667099	720575940613574865	AOTUv2	DALl1	20	1	AOTUv2_1	LH_SCL_SLP	#1f77b4	0
81771229715624125	720575940630881111	AOTUv2	DALl1	21	1	AOTUv2_1	LH_SCL_SLP	#1f77b4	0
77407543211015157	720575940613487597	AOTUv2	DALl1	22	1	AOTUv2_1	LH_SCL_SLP	#1f77b4	0
77548830320910450	720575940627728917	AOTUv2	DALl1	23	1	AOTUv2_1	LH_SCL_SLP	#1f77b4	0
77408092765441256	720575940628556649	AOTUv2	DALl1	24	1	AOTUv2_1	LH_SCL_SLP	#1f77b4	0
77548830320916842	720575940627349586	AOTUv2	DALl1	25	1	AOTUv2_1	LH_SCL_SLP	#1f77b4	0
77407749369339763	720575940652477942	AOTUv2	DALl1	26	1	AOTUv2_1	LH_SCL_SLP	#1f77b4	0
77548830321066268	720575940612520618	AOTUv2	DALl1	27	1	AOTUv2_1	LH_SCL_SLP	#1f77b4	0
77548830320910476	720575940622081818	AOTUv2	DALl1	28	1	AOTUv2_1	LH_SCL_SLP	#1f77b4	0
77337449344743189	720575940630689787	AOTUv2	DALl1	29	1	AOTUv2_1	LH_SCL_SLP	#1f77b4	0
81771229715610876	720575940627713813	AOTUv2	DALl1	30	1	AOTUv2_1	LH_SCL_SLP	#1f77b4	0
81771229715605796	720575940622922008	AOTUv2	DALl1	31	1	AOTUv2_1	LH_SCL_SLP	#1f77b4	0
81771229715680304	720575940612498073	AOTUv2	DALl1	32	1	AOTUv2_1	LH_SCL_SLP	#1f77b4	0
81771229715597090	720575940616777867	AOTUv2	DALl1	33	1	AOTUv2_1	LH_SCL_SLP	#1f77b4	0
77548830320902932	720575940610509102	AOTUv2	DALl1	34	1	AOTUv2_1	LH_SCL_SLP	#1f77b4	0
81771229715655299	720575940615510338	AOTUv2	DALl1	35	1	AOTUv2_1	LH_SCL_SLP	#1f77b4	0
81771229715655407	720575940630936407	AOTUv2	DALl1	36	1	AOTUv2_1	LH_SCL_SLP	#1f77b4	0
77548830320897929	720575940620967846	AOTUv2	DALl1	37	1	AOTUv2_1	LH_SCL_SLP	#1f77b4	0
77548830320905524	720575940615951814	AOTUv2	DALl1	38	1	AOTUv2_1	LH_SCL_SLP	#1f77b4	0
81771229715632411	720575940628868907	AOTUv2	DALl1	39	1	AOTUv2_1	LH_SCL_SLP	#1f77b4	0
81771229715665803	720575940629541626	AOTUv2	DALl1	40	1	AOTUv2_1	LH_SCL_SLP	#1f77b4	0
77337999167685988	720575940618540081	AOTUv2	DALl1	41	2	AOTUv2_2	PLP_SCL_SMP	#ff7f0e	3
81771229715598385	720575940624388878	AOTUv2	DALl1	42	2	AOTUv2_2	PLP_SCL_SMP	#ff7f0e	3
77197330398702388	720575940625666953	AOTUv2	DALl1	43	2	AOTUv2_2	PLP_SCL_SMP	#ff7f0e	3
77548830320901874	720575940630357319	AOTUv2	DALl1	44	2	AOTUv2_2	PLP_SCL_SMP	#ff7f0e	3
81841598459815107	720575940625161008	AOTUv2	DALl1	45	2	AOTUv2_2	PLP_SCL_SMP	#ff7f0e	3
81841598459815709	720575940625874920	AOTUv2	DALl1	46	2	AOTUv2_2	PLP_SCL_SMP	#ff7f0e	3
77548830320896976	720575940646284420	AOTUv2	DALl1	47	2	AOTUv2_2	PLP_SCL_SMP	#ff7f0e	3
81841598459816086	720575940621492340	AOTUv2	DALl1	48	2	AOTUv2_2	PLP_SCL_SMP	#ff7f0e	3
81841598459777365	720575940624460728	AOTUv2	DALl1	49	2	AOTUv2_2	PLP_SCL_SMP	#ff7f0e	3
77970561883523794	720575940635963054	AOTUv2	DALl1	50	2	AOTUv2_2	PLP_SCL_SMP	#ff7f0e	3
77478324271702724	720575940617767937	AOTUv2	DALl1	51	2	AOTUv2_2	PLP_SCL_SMP	#ff7f0e	3
81770680093887625	720575940654758561	AOTUv2	DALl1	52	2	AOTUv2_2	PLP_SCL_SMP	#ff7f0e	3
77548555577097498	720575940624767463	AOTUv2	DALl1	53	2	AOTUv2_2	PLP_SCL_SMP	#ff7f0e	3
81348124031060394	720575940624879655	AOTUv2	DALl1	54	2	AOTUv2_2	PLP_SCL_SMP	#ff7f0e	3
81841529740333913	720575940623216311	AOTUv2	DALl1	55	2	AOTUv2_2	PLP_SCL_SMP	#ff7f0e	3
77056455471364653	720575940611085425	AOTUv2	DALl1	56	2	AOTUv2_2	PLP_SCL_SMP	#ff7f0e	3
81841598459789568	720575940614373799	AOTUv2	DALl1	57	2	AOTUv2_2	PLP_SCL_SMP	#ff7f0e	3
77900193139475471	720575940624769767	AOTUv2	DALl1	58	2	AOTUv2_2	PLP_SCL_SMP	#ff7f0e	3
77548830320908007	720575940635555935	AOTUv2	DALl1	59	3	AOTUv2_3	AOTU_LH_LO	#2ca02c	2
77548830320910556	720575940621351663	AOTUv2	DALl1	60	3	AOTUv2_3	AOTU_LH_LO	#2ca02c	2
81771229715609339	720575940622480372	AOTUv2	DALl1	61	3	AOTUv2_3	AOTU_LH_LO	#2ca02c	2
81771229714899947	720575940627693437	AOTUv2	DALl1	62	3	AOTUv2_3	AOTU_LH_LO	#2ca02c	2
77548830320905717	720575940625127719	AOTUv2	DALl1	63	3	AOTUv2_3	AOTU_LH_LO	#2ca02c	2
77548830320914433	720575940631506463	AOTUv2	DALl1	64	3	AOTUv2_3	AOTU_LH_LO	#2ca02c	2
81771229715609257	720575940632693388	AOTUv2	DALl1	65	3	AOTUv2_3	AOTU_LH_LO	#2ca02c	2
81771229715615181	720575940627962634	AOTUv2	DALl1	66	3	AOTUv2_3	AOTU_LH_LO	#2ca02c	2
77548830320900621	720575940618259869	AOTUv2	DALl1	67	3	AOTUv2_3	AOTU_LH_LO	#2ca02c	2
81771229715615164	720575940612837811	AOTUv2	DALl1	68	3	AOTUv2_3	AOTU_LH_LO	#2ca02c	2
81771229715638911	720575940647073315	AOTUv2	DALl1	69	3	AOTUv2_3	AOTU_LH_LO	#2ca02c	2
77548830320901862	720575940633176740	AOTUv2	DALl1	70	3	AOTUv2_3	AOTU_LH_LO	#2ca02c	2
81841598459777500	720575940626643658	AOTUv2	DALl1	71	3	AOTUv2_3	AOTU_LH_LO	#2ca02c	2
81771229715592650	720575940625624665	AOTUv2	DALl1	72	3	AOTUv2_3	AOTU_LH_LO	#2ca02c	2
77548830320902977	720575940605475296	AOTUv2	DALl1	73	3	AOTUv2_3	AOTU_LH_LO	#2ca02c	2
77548830320913155	720575940660863105	AOTUv2	DALl1	74	3	AOTUv2_3	AOTU_LH_LO	#2ca02c	2
81771229715655142	720575940626024336	AOTUv2	DALl1	75	4	AOTUv2_4	AOTU_LH_LO	#d62728	1
77548830320899370	720575940633192100	AOTUv2	DALl1	76	4	AOTUv2_4	AOTU_LH_LO	#d62728	1
77548830320903003	720575940614808017	AOTUv2	DALl1	77	4	AOTUv2_4	AOTU_LH_LO	#d62728	1
81771229715604235	720575940623089228	AOTUv2	DALl1	78	4	AOTUv2_4	AOTU_LH_LO	#d62728	1
77196849295438941	720575940620573575	AOTUv2	DALl1	79	4	AOTUv2_4	AOTU_LH_LO	#d62728	1
81771229715631532	720575940647106339	AOTUv2	DALl1	80	4	AOTUv2_4	AOTU_LH_LO	#d62728	1
77196849295386364	720575940620982192	AOTUv2	DALl1	81	4	AOTUv2_4	AOTU_LH_LO	#d62728	1
81841598459803059	720575940627367762	AOTUv2	DALl1	82	4	AOTUv2_4	AOTU_LH_LO	#d62728	1
77548830320905507	720575940632512568	AOTUv2	DALl1	83	4	AOTUv2_4	AOTU_LH_LO	#d62728	1
81771229715620042	720575940618021332	AOTUv2	DALl1	84	4	AOTUv2_4	AOTU_LH_LO	#d62728	1
77548830320898023	720575940619121344	AOTUv2	DALl1	85	4	AOTUv2_4	AOTU_LH_LO	#d62728	1
81841598459773131	720575940618982725	AOTUv2	DALl1	86	4	AOTUv2_4	AOTU_LH_LO	#d62728	1
77548830320895509	720575940612465777	AOTUv2	DALl1	87	4	AOTUv2_4	AOTU_LH_LO	#d62728	1
77548830320902957	720575940628356969	AOTUv2	DALl1	88	4	AOTUv2_4	AOTU_LH_LO	#d62728	1
81841529740253000	720575940628636412	AOTUv2	DALl1	89	4	AOTUv2_4	AOTU_LH_LO	#d62728	1
81911829697851177	720575940640004174	AOTUv2	DALl1	90	4	AOTUv2_4	AOTU_LH_LO	#d62728	1
81841460953702396	720575940629657931	AOTUv3_dorsal	DALcl1_dorsal	0	1	AOTUv3_dorsal_1	AOTU_BU_MB_PED	#1f77b4	1
81841460953702331	720575940622665165	AOTUv3_dorsal	DALcl1_dorsal	1	1	AOTUv3_dorsal_1	AOTU_BU_MB_PED	#1f77b4	1
81841460953697127	720575940614258482	AOTUv3_dorsal	DALcl1_dorsal	2	1	AOTUv3_dorsal_1	AOTU_BU_MB_PED	#1f77b4	1
81911829697857142	720575940630219833	AOTUv3_dorsal	DALcl1_dorsal	3	1	AOTUv3_dorsal_1	AOTU_BU_MB_PED	#1f77b4	1
81841460953712324	720575940613284202	AOTUv3_dorsal	DALcl1_dorsal	4	1	AOTUv3_dorsal_1	AOTU_BU_MB_PED	#1f77b4	1
81841460953709544	720575940634381207	AOTUv3_dorsal	DALcl1_dorsal	5	1	AOTUv3_dorsal_1	AOTU_BU_MB_PED	#1f77b4	1
82052567186078841	720575940620177669	AOTUv3_dorsal	DALcl1_dorsal	6	1	AOTUv3_dorsal_1	AOTU_BU_MB_PED	#1f77b4	1
81841392234190507	720575940626715377	AOTUv3_dorsal	DALcl1_dorsal	7	1	AOTUv3_dorsal_1	AOTU_BU_MB_PED	#1f77b4	1
81841460953676050	720575940612053221	AOTUv3_dorsal	DALcl1_dorsal	8	1	AOTUv3_dorsal_1	AOTU_BU_MB_PED	#1f77b4	1
77267286624471749	720575940606933003	AOTUv3_dorsal	DALcl1_dorsal	9	1	AOTUv3_dorsal_1	AOTU_BU_MB_PED	#1f77b4	1
77337655301713381	720575940637053766	AOTUv3_dorsal	DALcl1_dorsal	10	1	AOTUv3_dorsal_1	AOTU_BU_MB_PED	#1f77b4	1
77337655301727082	720575940619118427	AOTUv3_dorsal	DALcl1_dorsal	11	1	AOTUv3_dorsal_1	AOTU_BU_MB_PED	#1f77b4	1
77478392790423969	720575940618882475	AOTUv3_dorsal	DALcl1_dorsal	12	1	AOTUv3_dorsal_1	AOTU_BU_MB_PED	#1f77b4	1
77548761534594218	720575940621501709	AOTUv3_dorsal	DALcl1_dorsal	13	1	AOTUv3_dorsal_1	AOTU_BU_MB_PED	#1f77b4	1
77407955326665600	720575940609542754	AOTUv3_dorsal	DALcl1_dorsal	14	1	AOTUv3_dorsal_1	AOTU_BU_MB_PED	#1f77b4	1
77337586582236334	720575940649638009	AOTUv3_dorsal	DALcl1_dorsal	15	1	AOTUv3_dorsal_1	AOTU_BU_MB_PED	#1f77b4	1
77689567741988021	720575940620254079	AOTUv3_dorsal	DALcl1_dorsal	16	1	AOTUv3_dorsal_1	AOTU_BU_MB_PED	#1f77b4	1
81911829697857120	720575940634996878	AOTUv3_dorsal	DALcl1_dorsal	17	1	AOTUv3_dorsal_1	AOTU_BU_MB_PED	#1f77b4	1
81911829697839030	720575940621022685	AOTUv3_dorsal	DALcl1_dorsal	18	1	AOTUv3_dorsal_1	AOTU_BU_MB_PED	#1f77b4	1
81911829697855540	720575940620614310	AOTUv3_dorsal	DALcl1_dorsal	19	1	AOTUv3_dorsal_1	AOTU_BU_MB_PED	#1f77b4	1
77548761534534155	720575940627243267	AOTUv3_dorsal	DALcl1_dorsal	20	1	AOTUv3_dorsal_1	AOTU_BU_MB_PED	#1f77b4	1
77548692814982879	720575940618994603	AOTUv3_dorsal	DALcl1_dorsal	21	1	AOTUv3_dorsal_1	AOTU_BU_MB_PED	#1f77b4	1
81911760978363661	720575940625819535	AOTUv3_dorsal	DALcl1_dorsal	22	1	AOTUv3_dorsal_1	AOTU_BU_MB_PED	#1f77b4	1
81911829697858432	720575940624634040	AOTUv3_dorsal	DALcl1_dorsal	23	1	AOTUv3_dorsal_1	AOTU_BU_MB_PED	#1f77b4	1
81911829697855919	720575940612047853	AOTUv3_dorsal	DALcl1_dorsal	24	1	AOTUv3_dorsal_1	AOTU_BU_MB_PED	#1f77b4	1
81911829697857213	720575940615935325	AOTUv3_dorsal	DALcl1_dorsal	25	1	AOTUv3_dorsal_1	AOTU_BU_MB_PED	#1f77b4	1
81911829697849608	720575940645162292	AOTUv3_dorsal	DALcl1_dorsal	26	1	AOTUv3_dorsal_1	AOTU_BU_MB_PED	#1f77b4	1
81911760978371405	720575940632894304	AOTUv3_dorsal	DALcl1_dorsal	27	1	AOTUv3_dorsal_1	AOTU_BU_MB_PED	#1f77b4	1
81841392234191705	720575940611425429	AOTUv3_dorsal	DALcl1_dorsal	28	1	AOTUv3_dorsal_1	AOTU_BU_MB_PED	#1f77b4	1
81911829697851879	720575940624346917	AOTUv3_dorsal	DALcl1_dorsal	29	1	AOTUv3_dorsal_1	AOTU_BU_MB_PED	#1f77b4	1
81911829697858410	720575940632880224	AOTUv3_dorsal	DALcl1_dorsal	30	1	AOTUv3_dorsal_1	AOTU_BU_MB_PED	#1f77b4	1
81841392234207069	720575940618606715	AOTUv3_dorsal	DALcl1_dorsal	31	1	AOTUv3_dorsal_1	AOTU_BU_MB_PED	#1f77b4	1
81911829697857187	720575940604278705	AOTUv3_dorsal	DALcl1_dorsal	32	1	AOTUv3_dorsal_1	AOTU_BU_MB_PED	#1f77b4	1
77548761534448546	720575940647317113	AOTUv3_dorsal	DALcl1_dorsal	33	1	AOTUv3_dorsal_1	AOTU_BU_MB_PED	#1f77b4	1
77548761534547479	720575940642837870	AOTUv3_dorsal	DALcl1_dorsal	34	1	AOTUv3_dorsal_1	AOTU_BU_MB_PED	#1f77b4	1
77548761534484928	720575940630706247	AOTUv3_dorsal	DALcl1_dorsal	35	1	AOTUv3_dorsal_1	AOTU_BU_MB_PED	#1f77b4	1
77548692814981763	720575940635218350	AOTUv3_dorsal	DALcl1_dorsal	36	1	AOTUv3_dorsal_1	AOTU_BU_MB_PED	#1f77b4	1
77267286624478976	720575940618399141	AOTUv3_dorsal	DALcl1_dorsal	37	1	AOTUv3_dorsal_1	AOTU_BU_MB_PED	#1f77b4	1
76985811580595553	720575940620423518	AOTUv3_dorsal	DALcl1_dorsal	38	1	AOTUv3_dorsal_1	AOTU_BU_MB_PED	#1f77b4	1
81911829697850872	720575940627885318	AOTUv3_dorsal	DALcl1_dorsal	39	1	AOTUv3_dorsal_1	AOTU_BU_MB_PED	#1f77b4	1
81911829697855548	720575940622655181	AOTUv3_dorsal	DALcl1_dorsal	40	1	AOTUv3_dorsal_1	AOTU_BU_MB_PED	#1f77b4	1
82263604698810303	720575940634997134	AOTUv3_dorsal	DALcl1_dorsal	41	1	AOTUv3_dorsal_1	AOTU_BU_MB_PED	#1f77b4	1
82122867210557370	720575940620846806	AOTUv3_dorsal	DALcl1_dorsal	42	1	AOTUv3_dorsal_1	AOTU_BU_MB_PED	#1f77b4	1
77548761534523442	720575940624318757	AOTUv3_dorsal	DALcl1_dorsal	43	1	AOTUv3_dorsal_1	AOTU_BU_MB_PED	#1f77b4	1
77056249044216426	720575940625175960	AOTUv3_dorsal	DALcl1_dorsal	44	1	AOTUv3_dorsal_1	AOTU_BU_MB_PED	#1f77b4	1
77407955326398017	720575940615984596	AOTUv3_dorsal	DALcl1_dorsal	45	1	AOTUv3_dorsal_1	AOTU_BU_MB_PED	#1f77b4	1
77478392790318890	720575940618851521	AOTUv3_dorsal	DALcl1_dorsal	46	1	AOTUv3_dorsal_1	AOTU_BU_MB_PED	#1f77b4	1
77548761534490074	720575940609716430	AOTUv3_dorsal	DALcl1_dorsal	47	1	AOTUv3_dorsal_1	AOTU_BU_MB_PED	#1f77b4	1
77197055185113546	720575940609648226	AOTUv3_dorsal	DALcl1_dorsal	48	1	AOTUv3_dorsal_1	AOTU_BU_MB_PED	#1f77b4	1
77548761534450921	720575940619374189	AOTUv3_dorsal	DALcl1_dorsal	49	1	AOTUv3_dorsal_1	AOTU_BU_MB_PED	#1f77b4	1
81911829697851869	720575940619172079	AOTUv3_dorsal	DALcl1_dorsal	50	1	AOTUv3_dorsal_1	AOTU_BU_MB_PED	#1f77b4	1
77618924186857563	720575940623220372	AOTUv3_dorsal	DALcl1_dorsal	51	1	AOTUv3_dorsal_1	AOTU_BU_MB_PED	#1f77b4	1
81911760978366231	720575940615846356	AOTUv3_dorsal	DALcl1_dorsal	52	1	AOTUv3_dorsal_1	AOTU_BU_MB_PED	#1f77b4	1
81911829697847945	720575940637567822	AOTUv3_dorsal	DALcl1_dorsal	53	1	AOTUv3_dorsal_1	AOTU_BU_MB_PED	#1f77b4	1
77196917813487429	720575940612498984	AOTUv3_dorsal	DALcl1_dorsal	54	1	AOTUv3_dorsal_1	AOTU_BU_MB_PED	#1f77b4	1
77267355277233704	720575940615976861	AOTUv3_dorsal	DALcl1_dorsal	55	1	AOTUv3_dorsal_1	AOTU_BU_MB_PED	#1f77b4	1
77548624095554735	720575940626780422	AOTUv3_dorsal	DALcl1_dorsal	56	1	AOTUv3_dorsal_1	AOTU_BU_MB_PED	#1f77b4	1
81841460953698566	720575940617172436	AOTUv3_dorsal	DALcl1_dorsal	57	1	AOTUv3_dorsal_1	AOTU_BU_MB_PED	#1f77b4	1
77408024045884150	720575940612938902	AOTUv3_dorsal	DALcl1_dorsal	58	1	AOTUv3_dorsal_1	AOTU_BU_MB_PED	#1f77b4	1
77548761534506947	720575940622073235	AOTUv3_dorsal	DALcl1_dorsal	59	1	AOTUv3_dorsal_1	AOTU_BU_MB_PED	#1f77b4	1
77548761534467596	720575940621501453	AOTUv3_dorsal	DALcl1_dorsal	60	1	AOTUv3_dorsal_1	AOTU_BU_MB_PED	#1f77b4	1
77408024045896926	720575940610556529	AOTUv3_dorsal	DALcl1_dorsal	61	1	AOTUv3_dorsal_1	AOTU_BU_MB_PED	#1f77b4	1
77196986532659897	720575940612170989	AOTUv3_dorsal	DALcl1_dorsal	62	1	AOTUv3_dorsal_1	AOTU_BU_MB_PED	#1f77b4	1
77126617788545245	720575940624852508	AOTUv3_dorsal	DALcl1_dorsal	63	1	AOTUv3_dorsal_1	AOTU_BU_MB_PED	#1f77b4	1
82333973442941890	720575940620848342	AOTUv3_dorsal	DALcl1_dorsal	64	1	AOTUv3_dorsal_1	AOTU_BU_MB_PED	#1f77b4	1
82052567185917886	720575940619784374	AOTUv3_dorsal	DALcl1_dorsal	65	1	AOTUv3_dorsal_1	AOTU_BU_MB_PED	#1f77b4	1
77267286624543085	720575940630788639	AOTUv3_dorsal	DALcl1_dorsal	66	1	AOTUv3_dorsal_1	AOTU_BU_MB_PED	#1f77b4	4
77337655368653193	720575940650743030	AOTUv3_dorsal	DALcl1_dorsal	67	1	AOTUv3_dorsal_1	AOTU_BU_MB_PED	#1f77b4	4
77689361650510709	720575940610437093	AOTUv3_dorsal	DALcl1_dorsal	68	1	AOTUv3_dorsal_1	AOTU_BU_MB_PED	#1f77b4	4
77337586582596781	720575940626817354	AOTUv3_dorsal	DALcl1_dorsal	69	1	AOTUv3_dorsal_1	AOTU_BU_MB_PED	#1f77b4	4
81911829697848413	720575940606864905	AOTUv3_dorsal	DALcl1_dorsal	70	1	AOTUv3_dorsal_1	AOTU_BU_MB_PED	#1f77b4	4
81911829697854976	720575940622409991	AOTUv3_dorsal	DALcl1_dorsal	71	1	AOTUv3_dorsal_1	AOTU_BU_MB_PED	#1f77b4	4
81911829697858572	720575940650343926	AOTUv3_dorsal	DALcl1_dorsal	72	1	AOTUv3_dorsal_1	AOTU_BU_MB_PED	#1f77b4	4
77337517863028586	720575940636237540	AOTUv3_dorsal	DALcl1_dorsal	73	1	AOTUv3_dorsal_1	AOTU_BU_MB_PED	#1f77b4	4
77548761534453165	720575940636531519	AOTUv3_dorsal	DALcl1_dorsal	74	1	AOTUv3_dorsal_1	AOTU_BU_MB_PED	#1f77b4	4
77196711721968797	720575940632288569	AOTUv3_dorsal	DALcl1_dorsal	75	1	AOTUv3_dorsal_1	AOTU_BU_MB_PED	#1f77b4	4
77126617788657983	720575940634916709	AOTUv3_dorsal	DALcl1_dorsal	76	1	AOTUv3_dorsal_1	AOTU_BU_MB_PED	#1f77b4	4
82263673418447122	720575940629574927	AOTUv3_dorsal	DALcl1_dorsal	77	1	AOTUv3_dorsal_1	AOTU_BU_MB_PED	#1f77b4	4
82122935930186412	720575940622283900	AOTUv3_dorsal	DALcl1_dorsal	78	1	AOTUv3_dorsal_1	AOTU_BU_MB_PED	#1f77b4	4
81911829697852294	720575940608931396	AOTUv3_dorsal	DALcl1_dorsal	79	1	AOTUv3_dorsal_1	AOTU_BU_MB_PED	#1f77b4	4
77478392723055111	720575940643251236	AOTUv3_dorsal	DALcl1_dorsal	80	1	AOTUv3_dorsal_1	AOTU_BU_MB_PED	#1f77b4	4
81911829697857371	720575940622494699	AOTUv3_dorsal	DALcl1_dorsal	81	1	AOTUv3_dorsal_1	AOTU_BU_MB_PED	#1f77b4	4
82404342187097829	720575940638048419	AOTUv3_dorsal	DALcl1_dorsal	82	1	AOTUv3_dorsal_1	AOTU_BU_MB_PED	#1f77b4	4
81841460953698882	720575940626927635	AOTUv3_dorsal	DALcl1_dorsal	83	1	AOTUv3_dorsal_1	AOTU_BU_MB_PED	#1f77b4	4
77266942960261305	720575940630159160	AOTUv3_dorsal	DALcl1_dorsal	84	1	AOTUv3_dorsal_1	AOTU_BU_MB_PED	#1f77b4	4
81911829697858596	720575940629704252	AOTUv3_dorsal	DALcl1_dorsal	85	1	AOTUv3_dorsal_1	AOTU_BU_MB_PED	#1f77b4	4
82474710931257109	720575940631993555	AOTUv3_dorsal	DALcl1_dorsal	86	1	AOTUv3_dorsal_1	AOTU_BU_MB_PED	#1f77b4	4
82193304674275679	720575940618570661	AOTUv3_dorsal	DALcl1_dorsal	87	1	AOTUv3_dorsal_1	AOTU_BU_MB_PED	#1f77b4	4
77689361650565167	720575940606670859	AOTUv3_dorsal	DALcl1_dorsal	88	1	AOTUv3_dorsal_1	AOTU_BU_MB_PED	#1f77b4	4
77689361650610193	720575940640124379	AOTUv3_dorsal	DALcl1_dorsal	89	1	AOTUv3_dorsal_1	AOTU_BU_MB_PED	#1f77b4	4
77478392723025530	720575940615973076	AOTUv3_dorsal	DALcl1_dorsal	90	1	AOTUv3_dorsal_1	AOTU_BU_MB_PED	#1f77b4	4
77548486723416238	720575940620115324	AOTUv3_dorsal	DALcl1_dorsal	91	1	AOTUv3_dorsal_1	AOTU_BU_MB_PED	#1f77b4	4
81841667111520109	720575940615239563	AOTUv3_dorsal	DALcl1_dorsal	92	1	AOTUv3_dorsal_1	AOTU_BU_MB_PED	#1f77b4	4
81771298300408032	720575940640234203	AOTUv3_dorsal	DALcl1_dorsal	93	1	AOTUv3_dorsal_1	AOTU_BU_MB_PED	#1f77b4	4
81841460953702822	720575940624100500	AOTUv3_dorsal	DALcl1_dorsal	94	2	AOTUv3_dorsal_2	IB_SIP_SMP	#ff7f0e	0
81841460953697603	720575940634316139	AOTUv3_dorsal	DALcl1_dorsal	95	2	AOTUv3_dorsal_2	IB_SIP_SMP	#ff7f0e	0
81911829697858469	720575940626767688	AOTUv3_dorsal	DALcl1_dorsal	96	2	AOTUv3_dorsal_2	IB_SIP_SMP	#ff7f0e	0
81911829697855959	720575940631301843	AOTUv3_dorsal	DALcl1_dorsal	97	2	AOTUv3_dorsal_2	IB_SIP_SMP	#ff7f0e	0
77970630401718548	720575940625736281	AOTUv3_dorsal	DALcl1_dorsal	98	2	AOTUv3_dorsal_2	IB_SIP_SMP	#ff7f0e	0
77970561682282938	720575940620205225	AOTUv3_dorsal	DALcl1_dorsal	99	2	AOTUv3_dorsal_2	IB_SIP_SMP	#ff7f0e	0
77478392790055160	720575940627892935	AOTUv3_dorsal	DALcl1_dorsal	100	2	AOTUv3_dorsal_2	IB_SIP_SMP	#ff7f0e	0
77407955326402690	720575940616900130	AOTUv3_dorsal	DALcl1_dorsal	101	2	AOTUv3_dorsal_2	IB_SIP_SMP	#ff7f0e	0
77407955326409969	720575940634103671	AOTUv3_dorsal	DALcl1_dorsal	102	2	AOTUv3_dorsal_2	IB_SIP_SMP	#ff7f0e	0
81841667044456912	720575940620842260	AOTUv3_dorsal	DALcl1_dorsal	103	2	AOTUv3_dorsal_2	IB_SIP_SMP	#ff7f0e	0
81841460953686555	720575940635221655	AOTUv3_dorsal	DALcl1_dorsal	104	2	AOTUv3_dorsal_2	IB_SIP_SMP	#ff7f0e	0
77900330377209010	720575940626544003	AOTUv3_dorsal	DALcl1_dorsal	105	2	AOTUv3_dorsal_2	IB_SIP_SMP	#ff7f0e	0
78181530476400700	720575940610831058	AOTUv3_dorsal	DALcl1_dorsal	106	2	AOTUv3_dorsal_2	IB_SIP_SMP	#ff7f0e	0
82052635905488269	720575940636491631	AOTUv3_dorsal	DALcl1_dorsal	107	2	AOTUv3_dorsal_2	IB_SIP_SMP	#ff7f0e	0
77197055252444520	720575940615267782	AOTUv3_dorsal	DALcl1_dorsal	108	2	AOTUv3_dorsal_2	IB_SIP_SMP	#ff7f0e	0
77478392790092731	720575940623615502	AOTUv3_dorsal	DALcl1_dorsal	109	2	AOTUv3_dorsal_2	IB_SIP_SMP	#ff7f0e	0
77337724021208781	720575940618633014	AOTUv3_dorsal	DALcl1_dorsal	110	2	AOTUv3_dorsal_2	IB_SIP_SMP	#ff7f0e	0
81841460953640678	720575940623281591	AOTUv3_dorsal	DALcl1_dorsal	111	2	AOTUv3_dorsal_2	IB_SIP_SMP	#ff7f0e	0
81841529672920242	720575940628418615	AOTUv3_dorsal	DALcl1_dorsal	112	2	AOTUv3_dorsal_2	IB_SIP_SMP	#ff7f0e	0
81841529673059894	720575940624253112	AOTUv3_dorsal	DALcl1_dorsal	113	2	AOTUv3_dorsal_2	IB_SIP_SMP	#ff7f0e	0
77056180324870208	720575940659916417	AOTUv3_dorsal	DALcl1_dorsal	114	2	AOTUv3_dorsal_2	IB_SIP_SMP	#ff7f0e	0
81841735831172145	720575940627841871	AOTUv3_dorsal	DALcl1_dorsal	115	2	AOTUv3_dorsal_2	IB_SIP_SMP	#ff7f0e	0
81841460953692268	720575940611406834	AOTUv3_dorsal	DALcl1_dorsal	116	2	AOTUv3_dorsal_2	IB_SIP_SMP	#ff7f0e	0
81771298367598098	720575940627039048	AOTUv3_dorsal	DALcl1_dorsal	117	2	AOTUv3_dorsal_2	IB_SIP_SMP	#ff7f0e	0
81841460953689508	720575940629612344	AOTUv3_dorsal	DALcl1_dorsal	118	2	AOTUv3_dorsal_2	IB_SIP_SMP	#ff7f0e	0
77478461509533834	720575940642006157	AOTUv3_dorsal	DALcl1_dorsal	119	2	AOTUv3_dorsal_2	IB_SIP_SMP	#ff7f0e	0
77548830253703321	720575940633074272	AOTUv3_dorsal	DALcl1_dorsal	120	2	AOTUv3_dorsal_2	IB_SIP_SMP	#ff7f0e	0
77056249044379754	720575940628814586	AOTUv3_dorsal	DALcl1_dorsal	121	2	AOTUv3_dorsal_2	IB_SIP_SMP	#ff7f0e	0
77478392790043752	720575940618154806	AOTUv3_dorsal	DALcl1_dorsal	122	2	AOTUv3_dorsal_2	IB_SIP_SMP	#ff7f0e	0
81841735764076072	720575940616085945	AOTUv3_dorsal	DALcl1_dorsal	123	2	AOTUv3_dorsal_2	IB_SIP_SMP	#ff7f0e	0
81911967069273996	720575940631218060	AOTUv3_dorsal	DALcl1_dorsal	124	2	AOTUv3_dorsal_2	IB_SIP_SMP	#ff7f0e	0
81841667111571270	720575940626005586	AOTUv3_dorsal	DALcl1_dorsal	125	2	AOTUv3_dorsal_2	IB_SIP_SMP	#ff7f0e	0
81841529672849828	720575940617616155	AOTUv3_dorsal	DALcl1_dorsal	126	2	AOTUv3_dorsal_2	IB_SIP_SMP	#ff7f0e	0
81771229648046854	720575940621123617	AOTUv3_dorsal	DALcl1_dorsal	127	2	AOTUv3_dorsal_2	IB_SIP_SMP	#ff7f0e	0
81841460953699157	720575940610637786	AOTUv3_dorsal	DALcl1_dorsal	128	2	AOTUv3_dorsal_2	IB_SIP_SMP	#ff7f0e	0
81912104508242023	720575940610599603	AOTUv3_dorsal	DALcl1_dorsal	129	2	AOTUv3_dorsal_2	IB_SIP_SMP	#ff7f0e	0
81771298367442893	720575940609503074	AOTUv3_dorsal	DALcl1_dorsal	130	2	AOTUv3_dorsal_2	IB_SIP_SMP	#ff7f0e	0
81841460953701495	720575940629038462	AOTUv3_dorsal	DALcl1_dorsal	131	2	AOTUv3_dorsal_2	IB_SIP_SMP	#ff7f0e	0
81771229648173441	720575940626933928	AOTUv3_dorsal	DALcl1_dorsal	132	2	AOTUv3_dorsal_2	IB_SIP_SMP	#ff7f0e	0
81911829697857400	720575940621380190	AOTUv3_dorsal	DALcl1_dorsal	133	2	AOTUv3_dorsal_2	IB_SIP_SMP	#ff7f0e	0
81418767518940899	720575940616635097	AOTUv3_dorsal	DALcl1_dorsal	134	2	AOTUv3_dorsal_2	IB_SIP_SMP	#ff7f0e	0
81841460953694665	720575940636609370	AOTUv3_dorsal	DALcl1_dorsal	135	2	AOTUv3_dorsal_2	IB_SIP_SMP	#ff7f0e	0
81841460953702485	720575940636595782	AOTUv3_dorsal	DALcl1_dorsal	136	2	AOTUv3_dorsal_2	IB_SIP_SMP	#ff7f0e	0
81911829697855998	720575940630528872	AOTUv3_dorsal	DALcl1_dorsal	137	2	AOTUv3_dorsal_2	IB_SIP_SMP	#ff7f0e	0
81841460953701562	720575940620248454	AOTUv3_dorsal	DALcl1_dorsal	138	2	AOTUv3_dorsal_2	IB_SIP_SMP	#ff7f0e	0
77407955326411098	720575940610831570	AOTUv3_dorsal	DALcl1_dorsal	139	2	AOTUv3_dorsal_2	IB_SIP_SMP	#ff7f0e	0
77478392790038199	720575940616847685	AOTUv3_dorsal	DALcl1_dorsal	140	2	AOTUv3_dorsal_2	IB_SIP_SMP	#ff7f0e	0
77478392790049929	720575940622987912	AOTUv3_dorsal	DALcl1_dorsal	141	2	AOTUv3_dorsal_2	IB_SIP_SMP	#ff7f0e	0
77407955326399156	720575940635221399	AOTUv3_dorsal	DALcl1_dorsal	142	2	AOTUv3_dorsal_2	IB_SIP_SMP	#ff7f0e	0
77337792740562306	720575940627927351	AOTUv3_dorsal	DALcl1_dorsal	143	2	AOTUv3_dorsal_2	IB_SIP_SMP	#ff7f0e	0
77478392790050070	720575940613481425	AOTUv3_dorsal	DALcl1_dorsal	144	2	AOTUv3_dorsal_2	IB_SIP_SMP	#ff7f0e	0
77900124218740470	720575940616798169	AOTUv3_dorsal	DALcl1_dorsal	145	2	AOTUv3_dorsal_2	IB_SIP_SMP	#ff7f0e	0
77759799047289798	720575940637461082	AOTUv3_dorsal	DALcl1_dorsal	146	2	AOTUv3_dorsal_2	IB_SIP_SMP	#ff7f0e	0
77056249044545907	720575940622810879	AOTUv3_dorsal	DALcl1_dorsal	147	2	AOTUv3_dorsal_2	IB_SIP_SMP	#ff7f0e	0
77196849093950765	720575940628962678	AOTUv3_dorsal	DALcl1_dorsal	148	2	AOTUv3_dorsal_2	IB_SIP_SMP	#ff7f0e	0
76915374117012601	720575940614694550	AOTUv3_dorsal	DALcl1_dorsal	149	2	AOTUv3_dorsal_2	IB_SIP_SMP	#ff7f0e	0
76985811580903446	720575940618132017	AOTUv3_dorsal	DALcl1_dorsal	150	2	AOTUv3_dorsal_2	IB_SIP_SMP	#ff7f0e	0
79448786548186216	720575940637478077	AOTUv3_dorsal	DALcl1_dorsal	151	2	AOTUv3_dorsal_2	IB_SIP_SMP	#ff7f0e	0
77056180324927942	720575940610626802	AOTUv3_dorsal	DALcl1_dorsal	152	2	AOTUv3_dorsal_2	IB_SIP_SMP	#ff7f0e	0
77478324070575426	720575940616997691	AOTUv3_dorsal	DALcl1_dorsal	153	2	AOTUv3_dorsal_2	IB_SIP_SMP	#ff7f0e	0
77197055252168349	720575940619446663	AOTUv3_dorsal	DALcl1_dorsal	154	3	AOTUv3_dorsal_3	AOTU_IB_SIP	#2ca02c	2
81489411141031717	720575940620349094	AOTUv3_dorsal	DALcl1_dorsal	155	3	AOTUv3_dorsal_3	AOTU_IB_SIP	#2ca02c	2
77478530162069109	720575940637312445	AOTUv3_dorsal	DALcl1_dorsal	156	3	AOTUv3_dorsal_3	AOTU_IB_SIP	#2ca02c	2
77267217838060763	720575940618268376	AOTUv3_dorsal	DALcl1_dorsal	157	3	AOTUv3_dorsal_3	AOTU_IB_SIP	#2ca02c	2
81911829697855870	720575940630940943	AOTUv3_dorsal	DALcl1_dorsal	158	3	AOTUv3_dorsal_3	AOTU_IB_SIP	#2ca02c	2
81278785743324585	720575940630165463	AOTUv3_dorsal	DALcl1_dorsal	159	3	AOTUv3_dorsal_3	AOTU_IB_SIP	#2ca02c	2
77970630402328443	720575940619820373	AOTUv3_dorsal	DALcl1_dorsal	160	3	AOTUv3_dorsal_3	AOTU_IB_SIP	#2ca02c	2
81911829697857234	720575940625169296	AOTUv3_dorsal	DALcl1_dorsal	161	3	AOTUv3_dorsal_3	AOTU_IB_SIP	#2ca02c	2
77830099072135069	720575940612756630	AOTUv3_dorsal	DALcl1_dorsal	162	3	AOTUv3_dorsal_3	AOTU_IB_SIP	#2ca02c	2
81911829697852222	720575940630780463	AOTUv3_dorsal	DALcl1_dorsal	163	3	AOTUv3_dorsal_3	AOTU_IB_SIP	#2ca02c	2
77267423929453418	720575940626005566	AOTUv3_dorsal	DALcl1_dorsal	164	3	AOTUv3_dorsal_3	AOTU_IB_SIP	#2ca02c	2
81841460953681605	720575940615193787	AOTUv3_dorsal	DALcl1_dorsal	165	3	AOTUv3_dorsal_3	AOTU_IB_SIP	#2ca02c	2
81911829697855939	720575940644941876	AOTUv3_dorsal	DALcl1_dorsal	166	3	AOTUv3_dorsal_3	AOTU_IB_SIP	#2ca02c	2
81559848604734228	720575940633686520	AOTUv3_dorsal	DALcl1_dorsal	167	3	AOTUv3_dorsal_3	AOTU_IB_SIP	#2ca02c	2
79589730194741089	720575940622729364	AOTUv3_dorsal	DALcl1_dorsal	168	3	AOTUv3_dorsal_3	AOTU_IB_SIP	#2ca02c	2
81841392234207241	720575940623263415	AOTUv3_dorsal	DALcl1_dorsal	169	3	AOTUv3_dorsal_3	AOTU_IB_SIP	#2ca02c	2
81911898349540561	720575940620146141	AOTUv3_dorsal	DALcl1_dorsal	170	3	AOTUv3_dorsal_3	AOTU_IB_SIP	#2ca02c	2
81911829697855999	720575940641738440	AOTUv3_dorsal	DALcl1_dorsal	171	3	AOTUv3_dorsal_3	AOTU_IB_SIP	#2ca02c	2
77056249044269198	720575940643300974	AOTUv3_dorsal	DALcl1_dorsal	172	3	AOTUv3_dorsal_3	AOTU_IB_SIP	#2ca02c	2
77267217838064697	720575940632609762	AOTUv3_dorsal	DALcl1_dorsal	173	3	AOTUv3_dorsal_3	AOTU_IB_SIP	#2ca02c	2
78392980372981379	720575940636053594	AOTUv3_dorsal	DALcl1_dorsal	174	3	AOTUv3_dorsal_3	AOTU_IB_SIP	#2ca02c	2
76985742861209128	720575940621007384	AOTUv3_dorsal	DALcl1_dorsal	175	3	AOTUv3_dorsal_3	AOTU_IB_SIP	#2ca02c	2
81841460953698709	720575940622365991	AOTUv3_dorsal	DALcl1_dorsal	176	3	AOTUv3_dorsal_3	AOTU_IB_SIP	#2ca02c	2
81841460953696123	720575940618128433	AOTUv3_dorsal	DALcl1_dorsal	177	3	AOTUv3_dorsal_3	AOTU_IB_SIP	#2ca02c	2
81841460953695023	720575940617859121	AOTUv3_dorsal	DALcl1_dorsal	178	3	AOTUv3_dorsal_3	AOTU_IB_SIP	#2ca02c	2
81841460953694616	720575940618139221	AOTUv3_dorsal	DALcl1_dorsal	179	3	AOTUv3_dorsal_3	AOTU_IB_SIP	#2ca02c	2
77267217838068567	720575940618190727	AOTUv3_dorsal	DALcl1_dorsal	180	3	AOTUv3_dorsal_3	AOTU_IB_SIP	#2ca02c	2
77900192938203758	720575940620418684	AOTUv3_dorsal	DALcl1_dorsal	181	3	AOTUv3_dorsal_3	AOTU_IB_SIP	#2ca02c	2
78392980372982654	720575940610125786	AOTUv3_dorsal	DALcl1_dorsal	182	3	AOTUv3_dorsal_3	AOTU_IB_SIP	#2ca02c	2
77830099072109433	720575940623374218	AOTUv3_dorsal	DALcl1_dorsal	183	3	AOTUv3_dorsal_3	AOTU_IB_SIP	#2ca02c	2
81911829697854699	720575940629805327	AOTUv3_dorsal	DALcl1_dorsal	184	3	AOTUv3_dorsal_3	AOTU_IB_SIP	#2ca02c	2
81841460953698575	720575940628972538	AOTUv3_dorsal	DALcl1_dorsal	185	3	AOTUv3_dorsal_3	AOTU_IB_SIP	#2ca02c	2
81841392234212625	720575940618380081	AOTUv3_dorsal	DALcl1_dorsal	186	3	AOTUv3_dorsal_3	AOTU_IB_SIP	#2ca02c	2
77830099072100047	720575940618628443	AOTUv3_dorsal	DALcl1_dorsal	187	3	AOTUv3_dorsal_3	AOTU_IB_SIP	#2ca02c	2
77830099072187798	720575940625829892	AOTUv3_dorsal	DALcl1_dorsal	188	3	AOTUv3_dorsal_3	AOTU_IB_SIP	#2ca02c	2
81560329506580763	720575940628916444	AOTUv3_dorsal	DALcl1_dorsal	189	4	AOTUv3_dorsal_4	AOTU_LAL_SMP	#d62728	3
77900467816199675	720575940626748949	AOTUv3_dorsal	DALcl1_dorsal	190	4	AOTUv3_dorsal_4	AOTU_LAL_SMP	#d62728	3
81137979535501157	720575940610389873	AOTUv3_dorsal	DALcl1_dorsal	191	4	AOTUv3_dorsal_4	AOTU_LAL_SMP	#d62728	3
77759730328072288	720575940633268575	AOTUv3_dorsal	DALcl1_dorsal	192	4	AOTUv3_dorsal_4	AOTU_LAL_SMP	#d62728	3
81841873202839921	720575940621779661	AOTUv3_dorsal	DALcl1_dorsal	193	4	AOTUv3_dorsal_4	AOTU_LAL_SMP	#d62728	3
81489411140966551	720575940632409500	AOTUv3_dorsal	DALcl1_dorsal	194	4	AOTUv3_dorsal_4	AOTU_LAL_SMP	#d62728	3
78675211264074734	720575940624529895	AOTUv3_dorsal	DALcl1_dorsal	195	4	AOTUv3_dorsal_4	AOTU_LAL_SMP	#d62728	3
77759661608488287	720575940619738863	AOTUv3_dorsal	DALcl1_dorsal	196	4	AOTUv3_dorsal_4	AOTU_LAL_SMP	#d62728	3
78745923605374299	720575940639182424	AOTUv3_dorsal	DALcl1_dorsal	197	4	AOTUv3_dorsal_4	AOTU_LAL_SMP	#d62728	3
81911829697849746	720575940616012061	AOTUv3_dorsal	DALcl1_dorsal	198	4	AOTUv3_dorsal_4	AOTU_LAL_SMP	#d62728	3
77830099072222753	720575940654643873	AOTUv3_dorsal	DALcl1_dorsal	199	4	AOTUv3_dorsal_4	AOTU_LAL_SMP	#d62728	5
81418698799621193	720575940624347540	AOTUv3_dorsal	DALcl1_dorsal	200	4	AOTUv3_dorsal_4	AOTU_LAL_SMP	#d62728	5
81278098750405622	720575940625772474	AOTUv3_dorsal	DALcl1_dorsal	201	4	AOTUv3_dorsal_4	AOTU_LAL_SMP	#d62728	5
81911829697857353	720575940608529710	AOTUv3_dorsal	DALcl1_dorsal	202	4	AOTUv3_dorsal_4	AOTU_LAL_SMP	#d62728	5
78040930426981434	720575940630664185	AOTUv3_dorsal	DALcl1_dorsal	203	4	AOTUv3_dorsal_4	AOTU_LAL_SMP	#d62728	5
77829824193902455	720575940621665416	AOTUv3_dorsal	DALcl1_dorsal	204	4	AOTUv3_dorsal_4	AOTU_LAL_SMP	#d62728	5
81208417200718465	720575940614378290	AOTUv3_ventral	DALcl1_ventral	0	1	AOTUv3_ventral_1	IPS_LAL_SPS	#1f77b4	0
81208417200718475	720575940642173384	AOTUv3_ventral	DALcl1_ventral	1	1	AOTUv3_ventral_1	IPS_LAL_SPS	#1f77b4	0
81208417200718492	720575940604106272	AOTUv3_ventral	DALcl1_ventral	2	1	AOTUv3_ventral_1	IPS_LAL_SPS	#1f77b4	0
81208417200717023	720575940615594641	AOTUv3_ventral	DALcl1_ventral	3	1	AOTUv3_ventral_1	IPS_LAL_SPS	#1f77b4	0
81208417200715718	720575940629000791	AOTUv3_ventral	DALcl1_ventral	4	1	AOTUv3_ventral_1	IPS_LAL_SPS	#1f77b4	0
81208417200717118	720575940628507180	AOTUv3_ventral	DALcl1_ventral	5	1	AOTUv3_ventral_1	IPS_LAL_SPS	#1f77b4	0
81208417200714486	720575940616171037	AOTUv3_ventral	DALcl1_ventral	6	1	AOTUv3_ventral_1	IPS_LAL_SPS	#1f77b4	0
81208417200722364	720575940621464614	AOTUv3_ventral	DALcl1_ventral	7	1	AOTUv3_ventral_1	IPS_LAL_SPS	#1f77b4	0
80575030051857720	720575940610418329	AOTUv3_ventral	DALcl1_ventral	8	1	AOTUv3_ventral_1	IPS_LAL_SPS	#1f77b4	0
80575030051865641	720575940633715704	AOTUv3_ventral	DALcl1_ventral	9	1	AOTUv3_ventral_1	IPS_LAL_SPS	#1f77b4	0
80575030051858684	720575940643062728	AOTUv3_ventral	DALcl1_ventral	10	1	AOTUv3_ventral_1	IPS_LAL_SPS	#1f77b4	0
78815742795062412	720575940614126523	AOTUv3_ventral	DALcl1_ventral	11	1	AOTUv3_ventral_1	IPS_LAL_SPS	#1f77b4	0
80504661307683507	720575940606165378	AOTUv3_ventral	DALcl1_ventral	12	1	AOTUv3_ventral_1	IPS_LAL_SPS	#1f77b4	0
80504661307684737	720575940618301204	AOTUv3_ventral	DALcl1_ventral	13	1	AOTUv3_ventral_1	IPS_LAL_SPS	#1f77b4	0
80575030051857601	720575940618615022	AOTUv3_ventral	DALcl1_ventral	14	1	AOTUv3_ventral_1	IPS_LAL_SPS	#1f77b4	0
78815811514529542	720575940619103910	AOTUv3_ventral	DALcl1_ventral	15	1	AOTUv3_ventral_1	IPS_LAL_SPS	#1f77b4	0
80575030051863266	720575940625973135	AOTUv3_ventral	DALcl1_ventral	16	1	AOTUv3_ventral_1	IPS_LAL_SPS	#1f77b4	0
80504661307675765	720575940645517700	AOTUv3_ventral	DALcl1_ventral	17	1	AOTUv3_ventral_1	IPS_LAL_SPS	#1f77b4	0
77971317596709204	720575940605416393	AOTUv3_ventral	DALcl1_ventral	18	1	AOTUv3_ventral_1	IPS_LAL_SPS	#1f77b4	0
78745580008292398	720575940626608719	AOTUv3_ventral	DALcl1_ventral	19	1	AOTUv3_ventral_1	IPS_LAL_SPS	#1f77b4	0
81208417200719478	720575940609979285	AOTUv3_ventral	DALcl1_ventral	20	1	AOTUv3_ventral_1	IPS_LAL_SPS	#1f77b4	0
81208417200721191	720575940629277135	AOTUv3_ventral	DALcl1_ventral	21	1	AOTUv3_ventral_1	IPS_LAL_SPS	#1f77b4	0
81208417200724721	720575940654453153	AOTUv3_ventral	DALcl1_ventral	22	1	AOTUv3_ventral_1	IPS_LAL_SPS	#1f77b4	0
81841392234205660	720575940626585604	AOTUv3_ventral	DALcl1_ventral	23	1	AOTUv3_ventral_1	IPS_LAL_SPS	#1f77b4	0
78815948752407983	720575940615624994	AOTUv3_ventral	DALcl1_ventral	24	1	AOTUv3_ventral_1	IPS_LAL_SPS	#1f77b4	0
80575030051862216	720575940624511120	AOTUv3_ventral	DALcl1_ventral	25	1	AOTUv3_ventral_1	IPS_LAL_SPS	#1f77b4	0
81208417200719983	720575940625919363	AOTUv3_ventral	DALcl1_ventral	26	1	AOTUv3_ventral_1	IPS_LAL_SPS	#1f77b4	0
81841392234191517	720575940637700430	AOTUv3_ventral	DALcl1_ventral	27	1	AOTUv3_ventral_1	IPS_LAL_SPS	#1f77b4	0
80575030051866936	720575940626436741	AOTUv3_ventral	DALcl1_ventral	28	1	AOTUv3_ventral_1	IPS_LAL_SPS	#1f77b4	0
80575030051859789	720575940614462879	AOTUv3_ventral	DALcl1_ventral	29	1	AOTUv3_ventral_1	IPS_LAL_SPS	#1f77b4	0
78815742795056106	720575940622746820	AOTUv3_ventral	DALcl1_ventral	30	1	AOTUv3_ventral_1	IPS_LAL_SPS	#1f77b4	0
81278785944924001	720575940647063348	AOTUv3_ventral	DALcl1_ventral	31	1	AOTUv3_ventral_1	IPS_LAL_SPS	#1f77b4	0
81278785944930954	720575940647062580	AOTUv3_ventral	DALcl1_ventral	32	1	AOTUv3_ventral_1	IPS_LAL_SPS	#1f77b4	0
81208417200697219	720575940615954833	AOTUv3_ventral	DALcl1_ventral	33	1	AOTUv3_ventral_1	IPS_LAL_SPS	#1f77b4	0
80575030051868291	720575940628551895	AOTUv3_ventral	DALcl1_ventral	34	1	AOTUv3_ventral_1	IPS_LAL_SPS	#1f77b4	0
80575030051867133	720575940645303331	AOTUv3_ventral	DALcl1_ventral	35	1	AOTUv3_ventral_1	IPS_LAL_SPS	#1f77b4	0
80504661307654902	720575940642725320	AOTUv3_ventral	DALcl1_ventral	36	1	AOTUv3_ventral_1	IPS_LAL_SPS	#1f77b4	0
80575030051854135	720575940625014424	AOTUv3_ventral	DALcl1_ventral	37	1	AOTUv3_ventral_1	IPS_LAL_SPS	#1f77b4	0
81208417200719482	720575940638111872	AOTUv3_ventral	DALcl1_ventral	38	1	AOTUv3_ventral_1	IPS_LAL_SPS	#1f77b4	5
81278785944924130	720575940634691508	AOTUv3_ventral	DALcl1_ventral	39	1	AOTUv3_ventral_1	IPS_LAL_SPS	#1f77b4	5
81278785944921339	720575940626774827	AOTUv3_ventral	DALcl1_ventral	40	1	AOTUv3_ventral_1	IPS_LAL_SPS	#1f77b4	5
81278785944922723	720575940622238205	AOTUv3_ventral	DALcl1_ventral	41	1	AOTUv3_ventral_1	IPS_LAL_SPS	#1f77b4	5
80504661307690937	720575940604099006	AOTUv3_ventral	DALcl1_ventral	42	1	AOTUv3_ventral_1	IPS_LAL_SPS	#1f77b4	5
80504661307698810	720575940631037907	AOTUv3_ventral	DALcl1_ventral	43	1	AOTUv3_ventral_1	IPS_LAL_SPS	#1f77b4	5
80504661307692107	720575940630126929	AOTUv3_ventral	DALcl1_ventral	44	1	AOTUv3_ventral_1	IPS_LAL_SPS	#1f77b4	5
80504661307683671	720575940618839472	AOTUv3_ventral	DALcl1_ventral	45	1	AOTUv3_ventral_1	IPS_LAL_SPS	#1f77b4	5
80575030051850822	720575940615866854	AOTUv3_ventral	DALcl1_ventral	46	1	AOTUv3_ventral_1	IPS_LAL_SPS	#1f77b4	5
80575030051858687	720575940633378296	AOTUv3_ventral	DALcl1_ventral	47	1	AOTUv3_ventral_1	IPS_LAL_SPS	#1f77b4	5
80575030051863487	720575940624016933	AOTUv3_ventral	DALcl1_ventral	48	1	AOTUv3_ventral_1	IPS_LAL_SPS	#1f77b4	5
80575030051863635	720575940633715960	AOTUv3_ventral	DALcl1_ventral	49	1	AOTUv3_ventral_1	IPS_LAL_SPS	#1f77b4	5
80575030051868347	720575940639441141	AOTUv3_ventral	DALcl1_ventral	50	1	AOTUv3_ventral_1	IPS_LAL_SPS	#1f77b4	5
80575030051855497	720575940614281147	AOTUv3_ventral	DALcl1_ventral	51	1	AOTUv3_ventral_1	IPS_LAL_SPS	#1f77b4	5
81208417200718493	720575940618817262	AOTUv3_ventral	DALcl1_ventral	52	1	AOTUv3_ventral_1	IPS_LAL_SPS	#1f77b4	5
80575030051865606	720575940615593873	AOTUv3_ventral	DALcl1_ventral	53	1	AOTUv3_ventral_1	IPS_LAL_SPS	#1f77b4	5
81208417200714692	720575940618969071	AOTUv3_ventral	DALcl1_ventral	54	1	AOTUv3_ventral_1	IPS_LAL_SPS	#1f77b4	5
81208417200727572	720575940629908072	AOTUv3_ventral	DALcl1_ventral	55	1	AOTUv3_ventral_1	IPS_LAL_SPS	#1f77b4	5
81208417200717200	720575940626130825	AOTUv3_ventral	DALcl1_ventral	56	1	AOTUv3_ventral_1	IPS_LAL_SPS	#1f77b4	5
81208417200725131	720575940628354984	AOTUv3_ventral	DALcl1_ventral	57	1	AOTUv3_ventral_1	IPS_LAL_SPS	#1f77b4	5
81278785944919861	720575940613739410	AOTUv3_ventral	DALcl1_ventral	58	2	AOTUv3_ventral_2	IPS_LAL_SPS	#ff7f0e	2
77971386316192874	720575940620304321	AOTUv3_ventral	DALcl1_ventral	59	2	AOTUv3_ventral_2	IPS_LAL_SPS	#ff7f0e	2
77971386316197703	720575940612224754	AOTUv3_ventral	DALcl1_ventral	60	2	AOTUv3_ventral_2	IPS_LAL_SPS	#ff7f0e	2
78254235883753599	720575940625737859	AOTUv3_ventral	DALcl1_ventral	61	2	AOTUv3_ventral_2	IPS_LAL_SPS	#ff7f0e	2
77971386316199095	720575940633243105	AOTUv3_ventral	DALcl1_ventral	62	2	AOTUv3_ventral_2	IPS_LAL_SPS	#ff7f0e	2
81208417200719898	720575940624885593	AOTUv3_ventral	DALcl1_ventral	63	2	AOTUv3_ventral_2	IPS_LAL_SPS	#ff7f0e	2
81278785944926822	720575940615358918	AOTUv3_ventral	DALcl1_ventral	64	2	AOTUv3_ventral_2	IPS_LAL_SPS	#ff7f0e	2
80504661307686010	720575940629175749	AOTUv3_ventral	DALcl1_ventral	65	2	AOTUv3_ventral_2	IPS_LAL_SPS	#ff7f0e	2
81278785944917190	720575940631250744	AOTUv3_ventral	DALcl1_ventral	66	2	AOTUv3_ventral_2	IPS_LAL_SPS	#ff7f0e	2
81208417200705573	720575940610269304	AOTUv3_ventral	DALcl1_ventral	67	2	AOTUv3_ventral_2	IPS_LAL_SPS	#ff7f0e	2
77900948852552860	720575940649004921	AOTUv3_ventral	DALcl1_ventral	68	2	AOTUv3_ventral_2	IPS_LAL_SPS	#ff7f0e	2
81912173227761094	720575940624836124	AOTUv3_ventral	DALcl1_ventral	69	2	AOTUv3_ventral_2	IPS_LAL_SPS	#ff7f0e	2
77900948852551562	720575940619418048	AOTUv3_ventral	DALcl1_ventral	70	2	AOTUv3_ventral_2	IPS_LAL_SPS	#ff7f0e	2
82052429746727362	720575940617590100	AOTUv3_ventral	DALcl1_ventral	71	2	AOTUv3_ventral_2	IPS_LAL_SPS	#ff7f0e	2
81278785944925324	720575940624238282	AOTUv3_ventral	DALcl1_ventral	72	2	AOTUv3_ventral_2	IPS_LAL_SPS	#ff7f0e	2
78745580008238402	720575940604468414	AOTUv3_ventral	DALcl1_ventral	73	2	AOTUv3_ventral_2	IPS_LAL_SPS	#ff7f0e	2
77971317596709154	720575940633575575	AOTUv3_ventral	DALcl1_ventral	74	2	AOTUv3_ventral_2	IPS_LAL_SPS	#ff7f0e	2
81278785944923988	720575940612921746	AOTUv3_ventral	DALcl1_ventral	75	2	AOTUv3_ventral_2	IPS_LAL_SPS	#ff7f0e	2
81208417200703945	720575940617018781	AOTUv3_ventral	DALcl1_ventral	76	2	AOTUv3_ventral_2	IPS_LAL_SPS	#ff7f0e	2
77900948852565611	720575940616918843	AOTUv3_ventral	DALcl1_ventral	77	2	AOTUv3_ventral_2	IPS_LAL_SPS	#ff7f0e	2
78041755060384041	720575940619906925	AOTUv3_ventral	DALcl1_ventral	78	3	AOTUv3_ventral_3	LAL_SPS_VES	#2ca02c	1
78041686340888403	720575940627171483	AOTUv3_ventral	DALcl1_ventral	79	3	AOTUv3_ventral_3	LAL_SPS_VES	#2ca02c	1
78041755060383134	720575940637150371	AOTUv3_ventral	DALcl1_ventral	80	3	AOTUv3_ventral_3	LAL_SPS_VES	#2ca02c	1
77971317596711641	720575940615482229	AOTUv3_ventral	DALcl1_ventral	81	3	AOTUv3_ventral_3	LAL_SPS_VES	#2ca02c	1
77971386316190894	720575940628656834	AOTUv3_ventral	DALcl1_ventral	82	3	AOTUv3_ventral_3	LAL_SPS_VES	#2ca02c	1
77971317596703803	720575940616837972	AOTUv3_ventral	DALcl1_ventral	83	3	AOTUv3_ventral_3	LAL_SPS_VES	#2ca02c	1
77971317596710444	720575940625558873	AOTUv3_ventral	DALcl1_ventral	84	3	AOTUv3_ventral_3	LAL_SPS_VES	#2ca02c	1
81208417200735098	720575940625779985	AOTUv3_ventral	DALcl1_ventral	85	3	AOTUv3_ventral_3	LAL_SPS_VES	#2ca02c	1
81208417200711626	720575940604831264	AOTUv3_ventral	DALcl1_ventral	86	3	AOTUv3_ventral_3	LAL_SPS_VES	#2ca02c	1
81208417200719904	720575940612884433	AOTUv3_ventral	DALcl1_ventral	87	3	AOTUv3_ventral_3	LAL_SPS_VES	#2ca02c	1
80434498520917530	720575940607480073	AOTUv3_ventral	DALcl1_ventral	88	3	AOTUv3_ventral_3	LAL_SPS_VES	#2ca02c	1
78745717447447116	720575940612804514	AOTUv3_ventral	DALcl1_ventral	89	3	AOTUv3_ventral_3	LAL_SPS_VES	#2ca02c	1
81208417200711972	720575940620646732	AOTUv3_ventral	DALcl1_ventral	90	3	AOTUv3_ventral_3	LAL_SPS_VES	#2ca02c	1
80504935984685104	720575940625632028	AOTUv3_ventral	DALcl1_ventral	91	3	AOTUv3_ventral_3	LAL_SPS_VES	#2ca02c	1
78041755060374833	720575940627170715	AOTUv3_ventral	DALcl1_ventral	92	3	AOTUv3_ventral_3	LAL_SPS_VES	#2ca02c	1
78041755060380786	720575940632387228	AOTUv3_ventral	DALcl1_ventral	93	3	AOTUv3_ventral_3	LAL_SPS_VES	#2ca02c	1
77971386316191011	720575940607126485	AOTUv3_ventral	DALcl1_ventral	94	3	AOTUv3_ventral_3	LAL_SPS_VES	#2ca02c	1
78041755060378227	720575940614611142	AOTUv3_ventral	DALcl1_ventral	95	3	AOTUv3_ventral_3	LAL_SPS_VES	#2ca02c	1
78041755060377119	720575940625117498	AOTUv3_ventral	DALcl1_ventral	96	3	AOTUv3_ventral_3	LAL_SPS_VES	#2ca02c	1
78041686340888379	720575940614280891	AOTUv3_ventral	DALcl1_ventral	97	3	AOTUv3_ventral_3	LAL_SPS_VES	#2ca02c	1
77971317596704874	720575940644752494	AOTUv3_ventral	DALcl1_ventral	98	3	AOTUv3_ventral_3	LAL_SPS_VES	#2ca02c	1
78041686340877498	720575940615001686	AOTUv3_ventral	DALcl1_ventral	99	3	AOTUv3_ventral_3	LAL_SPS_VES	#2ca02c	1
77971317596709327	720575940610334170	AOTUv3_ventral	DALcl1_ventral	100	3	AOTUv3_ventral_3	LAL_SPS_VES	#2ca02c	1
78252861293267457	720575940629461612	AOTUv3_ventral	DALcl1_ventral	101	3	AOTUv3_ventral_3	LAL_SPS_VES	#2ca02c	1
78041755060384016	720575940632896738	AOTUv3_ventral	DALcl1_ventral	102	3	AOTUv3_ventral_3	LAL_SPS_VES	#2ca02c	1
77971386316196411	720575940638924533	AOTUv3_ventral	DALcl1_ventral	103	3	AOTUv3_ventral_3	LAL_SPS_VES	#2ca02c	1
77971317596712513	720575940619868075	AOTUv3_ventral	DALcl1_ventral	104	3	AOTUv3_ventral_3	LAL_SPS_VES	#2ca02c	1
81208417200717371	720575940624334606	AOTUv3_ventral	DALcl1_ventral	105	3	AOTUv3_ventral_3	LAL_SPS_VES	#2ca02c	1
81208417200721242	720575940611790829	AOTUv3_ventral	DALcl1_ventral	106	3	AOTUv3_ventral_3	LAL_SPS_VES	#2ca02c	1
81208417200714729	720575940631306148	AOTUv3_ventral	DALcl1_ventral	107	3	AOTUv3_ventral_3	LAL_SPS_VES	#2ca02c	1
80434498520919867	720575940618424024	AOTUv3_ventral	DALcl1_ventral	108	3	AOTUv3_ventral_3	LAL_SPS_VES	#2ca02c	1
81700860903698212	720575940620255926	AOTUv3_ventral	DALcl1_ventral	109	3	AOTUv3_ventral_3	LAL_SPS_VES	#2ca02c	1
78605392409833410	720575940615834598	AOTUv3_ventral	DALcl1_ventral	110	3	AOTUv3_ventral_3	LAL_SPS_VES	#2ca02c	1
80364129776753567	720575940629396695	AOTUv3_ventral	DALcl1_ventral	111	3	AOTUv3_ventral_3	LAL_SPS_VES	#2ca02c	1
80504867265137394	720575940620075781	AOTUv3_ventral	DALcl1_ventral	112	3	AOTUv3_ventral_3	LAL_SPS_VES	#2ca02c	1
81208417200702941	720575940623547144	AOTUv3_ventral	DALcl1_ventral	113	3	AOTUv3_ventral_3	LAL_SPS_VES	#2ca02c	1
80434498520983670	720575940634003135	AOTUv3_ventral	DALcl1_ventral	114	3	AOTUv3_ventral_3	LAL_SPS_VES	#2ca02c	1
81208417200717059	720575940623315388	AOTUv3_ventral	DALcl1_ventral	115	3	AOTUv3_ventral_3	LAL_SPS_VES	#2ca02c	1
81208417200717187	720575940616333969	AOTUv3_ventral	DALcl1_ventral	116	3	AOTUv3_ventral_3	LAL_SPS_VES	#2ca02c	1
80434498520912149	720575940621042189	AOTUv3_ventral	DALcl1_ventral	117	3	AOTUv3_ventral_3	LAL_SPS_VES	#2ca02c	1
81208417200717175	720575940626402044	AOTUv3_ventral	DALcl1_ventral	118	4	AOTUv3_ventral_4	AOTU_CRE_LAL	#d62728	3
77900948852560699	720575940616276829	AOTUv3_ventral	DALcl1_ventral	119	4	AOTUv3_ventral_4	AOTU_CRE_LAL	#d62728	3
78534336336519894	720575940620824852	AOTUv3_ventral	DALcl1_ventral	120	4	AOTUv3_ventral_4	AOTU_CRE_LAL	#d62728	3
81208417200719489	720575940629030647	AOTUv3_ventral	DALcl1_ventral	121	4	AOTUv3_ventral_4	AOTU_CRE_LAL	#d62728	3
81208417200718115	720575940646194308	AOTUv3_ventral	DALcl1_ventral	122	4	AOTUv3_ventral_4	AOTU_CRE_LAL	#d62728	3
81208417200710699	720575940629402711	AOTUv3_ventral	DALcl1_ventral	123	4	AOTUv3_ventral_4	AOTU_CRE_LAL	#d62728	3
77971317596707219	720575940619041227	AOTUv3_ventral	DALcl1_ventral	124	4	AOTUv3_ventral_4	AOTU_CRE_LAL	#d62728	3
78041755060384260	720575940630022341	AOTUv3_ventral	DALcl1_ventral	125	4	AOTUv3_ventral_4	AOTU_CRE_LAL	#d62728	3
78041686340883389	720575940625181982	AOTUv3_ventral	DALcl1_ventral	126	4	AOTUv3_ventral_4	AOTU_CRE_LAL	#d62728	3
78041686340886019	720575940619447535	AOTUv3_ventral	DALcl1_ventral	127	4	AOTUv3_ventral_4	AOTU_CRE_LAL	#d62728	3
77900948852554351	720575940612106723	AOTUv3_ventral	DALcl1_ventral	128	4	AOTUv3_ventral_4	AOTU_CRE_LAL	#d62728	3
77900948852558282	720575940614474207	AOTUv3_ventral	DALcl1_ventral	129	4	AOTUv3_ventral_4	AOTU_CRE_LAL	#d62728	3
77971317596715834	720575940623044622	AOTUv3_ventral	DALcl1_ventral	130	4	AOTUv3_ventral_4	AOTU_CRE_LAL	#d62728	3
77971386316201404	720575940615983833	AOTUv3_ventral	DALcl1_ventral	131	4	AOTUv3_ventral_4	AOTU_CRE_LAL	#d62728	3
81208417200725081	720575940621435597	AOTUv3_ventral	DALcl1_ventral	132	4	AOTUv3_ventral_4	AOTU_CRE_LAL	#d62728	3
81208417200717288	720575940626487814	AOTUv3_ventral	DALcl1_ventral	133	4	AOTUv3_ventral_4	AOTU_CRE_LAL	#d62728	3
81208417200729759	720575940610002296	AOTUv3_ventral	DALcl1_ventral	134	4	AOTUv3_ventral_4	AOTU_CRE_LAL	#d62728	3
81208417200710670	720575940626671637	AOTUv3_ventral	DALcl1_ventral	135	4	AOTUv3_ventral_4	AOTU_CRE_LAL	#d62728	3
81278785944919924	720575940622943271	AOTUv3_ventral	DALcl1_ventral	136	4	AOTUv3_ventral_4	AOTU_CRE_LAL	#d62728	3
81278785944917025	720575940613727382	AOTUv3_ventral	DALcl1_ventral	137	4	AOTUv3_ventral_4	AOTU_CRE_LAL	#d62728	3
81208417200720838	720575940632235489	AOTUv3_ventral	DALcl1_ventral	138	4	AOTUv3_ventral_4	AOTU_CRE_LAL	#d62728	3
81208417200710415	720575940635231607	AOTUv3_ventral	DALcl1_ventral	139	4	AOTUv3_ventral_4	AOTU_CRE_LAL	#d62728	4
78956823679615585	720575940631626783	AOTUv3_ventral	DALcl1_ventral	140	4	AOTUv3_ventral_4	AOTU_CRE_LAL	#d62728	4
80504661307692161	720575940612596461	AOTUv3_ventral	DALcl1_ventral	141	4	AOTUv3_ventral_4	AOTU_CRE_LAL	#d62728	4
80575030051867141	720575940634076779	AOTUv3_ventral	DALcl1_ventral	142	4	AOTUv3_ventral_4	AOTU_CRE_LAL	#d62728	4
80504661307693162	720575940615038018	AOTUv3_ventral	DALcl1_ventral	143	4	AOTUv3_ventral_4	AOTU_CRE_LAL	#d62728	4
80504661307689859	720575940621936008	AOTUv3_ventral	DALcl1_ventral	144	4	AOTUv3_ventral_4	AOTU_CRE_LAL	#d62728	4
80504661307688684	720575940646030388	AOTUv3_ventral	DALcl1_ventral	145	4	AOTUv3_ventral_4	AOTU_CRE_LAL	#d62728	4
80504661307690948	720575940629024527	AOTUv3_ventral	DALcl1_ventral	146	4	AOTUv3_ventral_4	AOTU_CRE_LAL	#d62728	4
81208417200713057	720575940630941229	AOTUv3_ventral	DALcl1_ventral	147	4	AOTUv3_ventral_4	AOTU_CRE_LAL	#d62728	4
81208417200715609	720575940645219892	AOTUv3_ventral	DALcl1_ventral	148	4	AOTUv3_ventral_4	AOTU_CRE_LAL	#d62728	4
81208417200718438	720575940621491041	AOTUv3_ventral	DALcl1_ventral	149	4	AOTUv3_ventral_4	AOTU_CRE_LAL	#d62728	4
81208417200714547	720575940614487837	AOTUv3_ventral	DALcl1_ventral	150	4	AOTUv3_ventral_4	AOTU_CRE_LAL	#d62728	4
78111505329539556	720575940622174346	AOTUv3_ventral	DALcl1_ventral	151	4	AOTUv3_ventral_4	AOTU_CRE_LAL	#d62728	4
80504661307677272	720575940626366794	AOTUv3_ventral	DALcl1_ventral	152	4	AOTUv3_ventral_4	AOTU_CRE_LAL	#d62728	4
81771023490024391	720575940633870431	AOTUv3_ventral	DALcl1_ventral	153	4	AOTUv3_ventral_4	AOTU_CRE_LAL	#d62728	4
81208417200716889	720575940620615901	AOTUv3_ventral	DALcl1_ventral	154	4	AOTUv3_ventral_4	AOTU_CRE_LAL	#d62728	4
81208417200716902	720575940637943630	AOTUv3_ventral	DALcl1_ventral	155	4	AOTUv3_ventral_4	AOTU_CRE_LAL	#d62728	4
81208417200710526	720575940610907890	AOTUv3_ventral	DALcl1_ventral	156	4	AOTUv3_ventral_4	AOTU_CRE_LAL	#d62728	4
81208417200710749	720575940604672870	AOTUv3_ventral	DALcl1_ventral	157	4	AOTUv3_ventral_4	AOTU_CRE_LAL	#d62728	4
81208417200706544	720575940618584047	AOTUv3_ventral	DALcl1_ventral	158	4	AOTUv3_ventral_4	AOTU_CRE_LAL	#d62728	4
81208417200720868	720575940615157307	AOTUv3_ventral	DALcl1_ventral	159	4	AOTUv3_ventral_4	AOTU_CRE_LAL	#d62728	4
81208417200722440	720575940603926188	AOTUv3_ventral	DALcl1_ventral	160	4	AOTUv3_ventral_4	AOTU_CRE_LAL	#d62728	4
81208417200706724	720575940635906160	AOTUv3_ventral	DALcl1_ventral	161	4	AOTUv3_ventral_4	AOTU_CRE_LAL	#d62728	4
81208417200695953	720575940625397690	AOTUv3_ventral	DALcl1_ventral	162	4	AOTUv3_ventral_4	AOTU_CRE_LAL	#d62728	4
81208417200718315	720575940625557125	AOTUv3_ventral	DALcl1_ventral	163	4	AOTUv3_ventral_4	AOTU_CRE_LAL	#d62728	4
77408024045975968	720575940607548629	AOTUv3_ventral	DALcl1_ventral	164	4	AOTUv3_ventral_4	AOTU_CRE_LAL	#d62728	4
80504661307673308	720575940609370232	AOTUv3_ventral	DALcl1_ventral	165	4	AOTUv3_ventral_4	AOTU_CRE_LAL	#d62728	4
77900948852550627	720575940630921005	AOTUv3_ventral	DALcl1_ventral	166	4	AOTUv3_ventral_4	AOTU_CRE_LAL	#d62728	4
80504661307694363	720575940622451859	AOTUv3_ventral	DALcl1_ventral	167	4	AOTUv3_ventral_4	AOTU_CRE_LAL	#d62728	4
77900948852550540	720575940604456108	AOTUv3_ventral	DALcl1_ventral	168	4	AOTUv3_ventral_4	AOTU_CRE_LAL	#d62728	4
80504661307681095	720575940634736376	AOTUv3_ventral	DALcl1_ventral	169	4	AOTUv3_ventral_4	AOTU_CRE_LAL	#d62728	4
80504661307686117	720575940618468401	AOTUv3_ventral	DALcl1_ventral	170	4	AOTUv3_ventral_4	AOTU_CRE_LAL	#d62728	4
77478324070508385	720575940626625301	AOTUv3_ventral	DALcl1_ventral	171	4	AOTUv3_ventral_4	AOTU_CRE_LAL	#d62728	4
80504661307696567	720575940625370387	AOTUv3_ventral	DALcl1_ventral	172	4	AOTUv3_ventral_4	AOTU_CRE_LAL	#d62728	4
81419385860272976	720575940639368782	AOTUv4_dorsal	DALcl2_dorsal	0	1	AOTUv4_dorsal_1	CRE_SIP_SMP	#1f77b4	3
81630354720628162	720575940622565069	AOTUv4_dorsal	DALcl2_dorsal	1	1	AOTUv4_dorsal_1	CRE_SIP_SMP	#1f77b4	3
77689842552736003	720575940638001380	AOTUv4_dorsal	DALcl2_dorsal	2	1	AOTUv4_dorsal_1	CRE_SIP_SMP	#1f77b4	3
77619405089307512	720575940628787984	AOTUv4_dorsal	DALcl2_dorsal	3	1	AOTUv4_dorsal_1	CRE_SIP_SMP	#1f77b4	3
77760073858308355	720575940618779294	AOTUv4_dorsal	DALcl2_dorsal	4	1	AOTUv4_dorsal_1	CRE_SIP_SMP	#1f77b4	3
77619473808440385	720575940611821078	AOTUv4_dorsal	DALcl2_dorsal	5	1	AOTUv4_dorsal_1	CRE_SIP_SMP	#1f77b4	3
81700792184101026	720575940611299481	AOTUv4_dorsal	DALcl2_dorsal	6	1	AOTUv4_dorsal_1	CRE_SIP_SMP	#1f77b4	3
81771229580880196	720575940616936507	AOTUv4_dorsal	DALcl2_dorsal	7	1	AOTUv4_dorsal_1	CRE_SIP_SMP	#1f77b4	3
81560054695933195	720575940632735699	AOTUv4_dorsal	DALcl2_dorsal	8	1	AOTUv4_dorsal_1	CRE_SIP_SMP	#1f77b4	3
81771160928818183	720575940633888608	AOTUv4_dorsal	DALcl2_dorsal	9	1	AOTUv4_dorsal_1	CRE_SIP_SMP	#1f77b4	3
81700860836682995	720575940614469318	AOTUv4_dorsal	DALcl2_dorsal	10	1	AOTUv4_dorsal_1	CRE_SIP_SMP	#1f77b4	3
81419385926992964	720575940617314589	AOTUv4_dorsal	DALcl2_dorsal	11	1	AOTUv4_dorsal_1	CRE_SIP_SMP	#1f77b4	3
77548761534227847	720575940625374394	AOTUv4_dorsal	DALcl2_dorsal	12	1	AOTUv4_dorsal_1	CRE_SIP_SMP	#1f77b4	3
77619405022013392	720575940645209454	AOTUv4_dorsal	DALcl2_dorsal	13	1	AOTUv4_dorsal_1	CRE_SIP_SMP	#1f77b4	3
77619405089357215	720575940629366332	AOTUv4_dorsal	DALcl2_dorsal	14	1	AOTUv4_dorsal_1	CRE_SIP_SMP	#1f77b4	3
77619405089148324	720575940643405768	AOTUv4_dorsal	DALcl2_dorsal	15	1	AOTUv4_dorsal_1	CRE_SIP_SMP	#1f77b4	3
77548898973015067	720575940603233248	AOTUv4_dorsal	DALcl2_dorsal	16	1	AOTUv4_dorsal_1	CRE_SIP_SMP	#1f77b4	3
81489754604147427	720575940637678426	AOTUv4_dorsal	DALcl2_dorsal	17	1	AOTUv4_dorsal_1	CRE_SIP_SMP	#1f77b4	3
81560123348506138	720575940611143118	AOTUv4_dorsal	DALcl2_dorsal	18	1	AOTUv4_dorsal_1	CRE_SIP_SMP	#1f77b4	3
81630492092714276	720575940642124941	AOTUv4_dorsal	DALcl2_dorsal	19	1	AOTUv4_dorsal_1	CRE_SIP_SMP	#1f77b4	3
77619336370053170	720575940640044752	AOTUv4_dorsal	DALcl2_dorsal	20	1	AOTUv4_dorsal_1	CRE_SIP_SMP	#1f77b4	3
77619336370138884	720575940603587500	AOTUv4_dorsal	DALcl2_dorsal	21	1	AOTUv4_dorsal_1	CRE_SIP_SMP	#1f77b4	3
77548967625850493	720575940610814833	AOTUv4_dorsal	DALcl2_dorsal	22	1	AOTUv4_dorsal_1	CRE_SIP_SMP	#1f77b4	3
77548898906420183	720575940654072225	AOTUv4_dorsal	DALcl2_dorsal	23	1	AOTUv4_dorsal_1	CRE_SIP_SMP	#1f77b4	3
77619405021931750	720575940623681724	AOTUv4_dorsal	DALcl2_dorsal	24	1	AOTUv4_dorsal_1	CRE_SIP_SMP	#1f77b4	3
77689705113785196	720575940612083240	AOTUv4_dorsal	DALcl2_dorsal	25	1	AOTUv4_dorsal_1	CRE_SIP_SMP	#1f77b4	3
77478461442689019	720575940623855945	AOTUv4_dorsal	DALcl2_dorsal	26	1	AOTUv4_dorsal_1	CRE_SIP_SMP	#1f77b4	3
77337792673609205	720575940631668793	AOTUv4_dorsal	DALcl2_dorsal	27	1	AOTUv4_dorsal_1	CRE_SIP_SMP	#1f77b4	3
77830167791313756	720575940618887760	AOTUv4_dorsal	DALcl2_dorsal	28	1	AOTUv4_dorsal_1	CRE_SIP_SMP	#1f77b4	3
81630560812042979	720575940625643909	AOTUv4_dorsal	DALcl2_dorsal	29	1	AOTUv4_dorsal_1	CRE_SIP_SMP	#1f77b4	3
81630354720753440	720575940611229282	AOTUv4_dorsal	DALcl2_dorsal	30	1	AOTUv4_dorsal_1	CRE_SIP_SMP	#1f77b4	3
77619198930983193	720575940637317053	AOTUv4_dorsal	DALcl2_dorsal	31	1	AOTUv4_dorsal_1	CRE_SIP_SMP	#1f77b4	3
81489823323450025	720575940615305414	AOTUv4_dorsal	DALcl2_dorsal	32	1	AOTUv4_dorsal_1	CRE_SIP_SMP	#1f77b4	3
81418767518982561	720575940626370941	AOTUv4_dorsal	DALcl2_dorsal	33	1	AOTUv4_dorsal_1	CRE_SIP_SMP	#1f77b4	3
81630492092484699	720575940622708518	AOTUv4_dorsal	DALcl2_dorsal	34	1	AOTUv4_dorsal_1	CRE_SIP_SMP	#1f77b4	3
81771160928409300	720575940609392738	AOTUv4_dorsal	DALcl2_dorsal	35	1	AOTUv4_dorsal_1	CRE_SIP_SMP	#1f77b4	3
81630492092600571	720575940621556735	AOTUv4_dorsal	DALcl2_dorsal	36	1	AOTUv4_dorsal_1	CRE_SIP_SMP	#1f77b4	3
81841667044419048	720575940620299942	AOTUv4_dorsal	DALcl2_dorsal	37	1	AOTUv4_dorsal_1	CRE_SIP_SMP	#1f77b4	3
81700860903623834	720575940608216132	AOTUv4_dorsal	DALcl2_dorsal	38	1	AOTUv4_dorsal_1	CRE_SIP_SMP	#1f77b4	3
81771298300349737	720575940613495775	AOTUv4_dorsal	DALcl2_dorsal	39	1	AOTUv4_dorsal_1	CRE_SIP_SMP	#1f77b4	3
77619405089128649	720575940613202322	AOTUv4_dorsal	DALcl2_dorsal	40	1	AOTUv4_dorsal_1	CRE_SIP_SMP	#1f77b4	3
77689773833466548	720575940641447387	AOTUv4_dorsal	DALcl2_dorsal	41	1	AOTUv4_dorsal_1	CRE_SIP_SMP	#1f77b4	3
81560123348428899	720575940635503502	AOTUv4_dorsal	DALcl2_dorsal	42	1	AOTUv4_dorsal_1	CRE_SIP_SMP	#1f77b4	3
81700929556115407	720575940609395042	AOTUv4_dorsal	DALcl2_dorsal	43	1	AOTUv4_dorsal_1	CRE_SIP_SMP	#1f77b4	3
77689773766182365	720575940627142855	AOTUv4_dorsal	DALcl2_dorsal	44	1	AOTUv4_dorsal_1	CRE_SIP_SMP	#1f77b4	3
77619405089444010	720575940622644371	AOTUv4_dorsal	DALcl2_dorsal	45	1	AOTUv4_dorsal_1	CRE_SIP_SMP	#1f77b4	3
77900192938265179	720575940648793721	AOTUv4_dorsal	DALcl2_dorsal	46	1	AOTUv4_dorsal_1	CRE_SIP_SMP	#1f77b4	3
77619473808483342	720575940622960381	AOTUv4_dorsal	DALcl2_dorsal	47	1	AOTUv4_dorsal_1	CRE_SIP_SMP	#1f77b4	3
77689773833296234	720575940619705735	AOTUv4_dorsal	DALcl2_dorsal	48	1	AOTUv4_dorsal_1	CRE_SIP_SMP	#1f77b4	3
77760073857858259	720575940643103511	AOTUv4_dorsal	DALcl2_dorsal	49	1	AOTUv4_dorsal_1	CRE_SIP_SMP	#1f77b4	3
77689636394841083	720575940627937323	AOTUv4_dorsal	DALcl2_dorsal	50	1	AOTUv4_dorsal_1	CRE_SIP_SMP	#1f77b4	3
77689705114113921	720575940612688242	AOTUv4_dorsal	DALcl2_dorsal	51	1	AOTUv4_dorsal_1	CRE_SIP_SMP	#1f77b4	3
77548898972874217	720575940621952439	AOTUv4_dorsal	DALcl2_dorsal	52	1	AOTUv4_dorsal_1	CRE_SIP_SMP	#1f77b4	3
77689636394720259	720575940626337555	AOTUv4_dorsal	DALcl2_dorsal	53	1	AOTUv4_dorsal_1	CRE_SIP_SMP	#1f77b4	3
77689842552843316	720575940645803828	AOTUv4_dorsal	DALcl2_dorsal	54	1	AOTUv4_dorsal_1	CRE_SIP_SMP	#1f77b4	3
79026161564492450	720575940613941457	AOTUv4_dorsal	DALcl2_dorsal	55	1	AOTUv4_dorsal_1	CRE_SIP_SMP	#1f77b4	3
78532961879998982	720575940621773406	AOTUv4_dorsal	DALcl2_dorsal	56	1	AOTUv4_dorsal_1	CRE_SIP_SMP	#1f77b4	3
78815742526825481	720575940620394689	AOTUv4_dorsal	DALcl2_dorsal	57	1	AOTUv4_dorsal_1	CRE_SIP_SMP	#1f77b4	3
81560054696219407	720575940612927213	AOTUv4_dorsal	DALcl2_dorsal	58	1	AOTUv4_dorsal_1	CRE_SIP_SMP	#1f77b4	3
81489754604418823	720575940637749062	AOTUv4_dorsal	DALcl2_dorsal	59	1	AOTUv4_dorsal_1	CRE_SIP_SMP	#1f77b4	3
81489685951876414	720575940613894398	AOTUv4_dorsal	DALcl2_dorsal	60	1	AOTUv4_dorsal_1	CRE_SIP_SMP	#1f77b4	3
81700860903791124	720575940616998946	AOTUv4_dorsal	DALcl2_dorsal	61	1	AOTUv4_dorsal_1	CRE_SIP_SMP	#1f77b4	3
81700792184372901	720575940617677381	AOTUv4_dorsal	DALcl2_dorsal	62	1	AOTUv4_dorsal_1	CRE_SIP_SMP	#1f77b4	3
77548898972941172	720575940616985318	AOTUv4_dorsal	DALcl2_dorsal	63	1	AOTUv4_dorsal_1	CRE_SIP_SMP	#1f77b4	3
81630423439965535	720575940611160755	AOTUv4_dorsal	DALcl2_dorsal	64	1	AOTUv4_dorsal_1	CRE_SIP_SMP	#1f77b4	3
81630423440276843	720575940632791879	AOTUv4_dorsal	DALcl2_dorsal	65	1	AOTUv4_dorsal_1	CRE_SIP_SMP	#1f77b4	3
81700654745735711	720575940613464273	AOTUv4_dorsal	DALcl2_dorsal	66	1	AOTUv4_dorsal_1	CRE_SIP_SMP	#1f77b4	3
81700723464964405	720575940635583607	AOTUv4_dorsal	DALcl2_dorsal	67	1	AOTUv4_dorsal_1	CRE_SIP_SMP	#1f77b4	3
81841460953420550	720575940631123308	AOTUv4_dorsal	DALcl2_dorsal	68	1	AOTUv4_dorsal_1	CRE_SIP_SMP	#1f77b4	3
81771023489883011	720575940628028419	AOTUv4_dorsal	DALcl2_dorsal	69	1	AOTUv4_dorsal_1	CRE_SIP_SMP	#1f77b4	3
81630423440102828	720575940623976892	AOTUv4_dorsal	DALcl2_dorsal	70	1	AOTUv4_dorsal_1	CRE_SIP_SMP	#1f77b4	3
81489754671208988	720575940624202424	AOTUv4_dorsal	DALcl2_dorsal	71	1	AOTUv4_dorsal_1	CRE_SIP_SMP	#1f77b4	3
[truncated: 26,023 more rows]
