# Supplementary material for: A consensus cell type atlas from multiple connectomes reveals principles of circuit stereotypy and variation
Source: bioRxiv. 2023 Jun 27:2023.06.27.546055. Preprint. [Version 1] doi: 10.1101/2023.06.27.546055 (PMC10327018; doi:10.1101/2023.06.27.546055)
Supplement: Supplement 4 [file media-4.csv]

bodyId	instance	type	morphology_type	cell_class	notes	cellBodyFiber	side	somaLocation	pre	post	pre_con2	cropped	fbbt_id
200326126	CL141_L	CL141	CL141			PDL20	right	3844,14565,15568	395	1068	4802.0	False	FBbt_20000846
202916528	FS4C(FQ12)_C4_R	FS4C	FS4C	CX	FB267SMP	PDM03	right	20091,12266,12208	95	431	776.0	False
203253072	FS4A(AB)(FQ12)_C3_R	FS4A	FS4A	CX	FB38ABSMP	PDM03	right	17809,10233,14208	62	366	426.0	False
203253253	SMP505(PDM22)_L	SMP505	SMP505				left	32168,13757,13336	415	3112	3195.0	False	FBbt_20003367
203257652	FS4C(FQ12)_C6_R	FS4C	FS4C	CX	FB267SMP	PDM02	right	22758,16749,10240	65	270	496.0	False
203594169	FS4A(AB)(FQ12)_C4_R	FS4A	FS4A	CX	FB38ABSMP	PDM03	right	18697,12220,11696	45	292	332.0	False
203594175	FS4A(AB)(FQ12)_C4_R	FS4A	FS4A	CX	FB38ABSMP	PDM03	right	18518,11995,12016	57	346	380.0	False
203598499	FB8H_L	FB8H	FB8H	CX	SMPSLPFB8	PDL05	left		289	633	2153.0	False
203598504	FS4A(FQ12)_C5_R	FS4A	FS4A	CX	FB138SMP	PDM02	right	20508,14574,10256	39	194	236.0	False
203598542	FS4B(FQ12)_C4_R	FS4B	FS4B	CX	FB128SMP	PDM03	right	20210,12769,12496	57	341	414.0	False
203598557	FS4B(FQ12)_C8_R	FS4B	FS4B	CX	FB128SMP	PDM01	right	24205,15718,9616	63	380	477.0	False
203836007	PI2	PI2	PI2			ADM09	right	23633,23061,4320	0	16	0.0	True
203931040	FS4A(AB)(FQ12)_C3_R	FS4A	FS4A	CX	FB38ABSMP	PDM03	right	18105,10030,14536	37	314	250.0	False
204613133	FB8E_L	FB8E	FB8E	CX	SMPSIPFB8_1	AVM10	left		209	446	1301.0	False
204962646	FB7L_L	FB7L	FB7L	CX	SMPSIPFB7_4	PDL05	left		439	1283	3111.0	False
205299889	FB8F_b_L	FB8F_b	FB8F	CX	SIPSLPFB8	PDM25	left		90	280	475.0	False
206555682	PI1_c	PI1_c	PI1		IPC candidates	ADM09	right	22860,27437,3632	4	283	18.0	False
232513628	OCG01	OCG01	OCG01				left	29494,11910,16736	144	95	627.0	False
232513671	OCG01	OCG01	OCG01				right	27178,23998,6016	1170	344	5614.0	False
233105330	SLP444_R	SLP444	SLP444			PDM30	right	17530,19860,4008	186	460	1072.0	False	FBbt_20002838
233877926	OCG01	OCG01	OCG01				left	25571,22824,10336	259	96	1122.0	False
234292899	FB7M_L	FB7M	FB7M	CX	SMPSIPFB7_5	PDM25	left		187	923	1202.0	False
234630133	SMP184(PDL05)_L	SMP184	SMP184				left		1075	2470	7782.0	True	FBbt_20003046
235985275	FB8E_L	FB8E	FB8E	CX	SMPSIPFB8_1	AVM10	left		233	474	1426.0	False
236330337	FB7I_L	FB7I	FB7I	CX	SMPSIPFB76	AVM10	left		445	1384	2670.0	False
236331138	FB7G_L	FB7G	FB7G	CX	SMPFB78	AVM10	left		249	656	1434.0	False
262167456	OCG01	OCG01	OCG01				right	20529,15870,13968	463	340	2117.0	False
262504004	OCG01	OCG01	OCG01				left	24102,21047,5824	470	181	2120.0	False
262517074	OCG01	OCG01	OCG01				right	24956,20427,5680	1402	462	6891.0	False
262840563	OCG01	OCG01	OCG01				right	17400,12307,16432	887	575	3645.0	False
263199096	OCG01	OCG01	OCG01				left	34143,13796,16464	92	59	452.0	False
263475451	SMP535_R	SMP535	SMP535			PDM24	right	19737,19628,4240	405	1083	2974.0	False	FBbt_20003397
263522664	OCG01	OCG01	OCG01				left	24054,21723,4192	315	107	1384.0	False
263674097	LHPD2a5_a_R	LHPD2a5_a	LHPD2a5			PDL06	right	5386,20096,4080	133	547	1070.0	False
264014957	LHPD2a5_a_R	LHPD2a5_a	LHPD2a5		PD2a2 (Frechter et al. eLife 2019)	PDL06	right	5305,20269,4480	128	506	1091.0	False
264083994	DN1a_R	DN1a	DN1a			PDM10	right	11339,22506,4104	395	1277	2847.0	False	FBbt_00007429
264438143	SLP418_R	SLP418	SLP418			PDM18	right	17337,23551,3164	53	276	609.0	False	FBbt_20002812
264779403	LHPV5a3_R	LHPV5a3	LHPV5a3			PDL19	right	2773,13936,12912	136	208	1063.0	False	FBbt_00049409
264783939	LHPV5a3_R	LHPV5a3	LHPV5a3			PDL19	right	3028,14594,11968	112	246	868.0	False	FBbt_00049409
264822904	SLP414_R	SLP414	SLP414			PDM18	right	17903,23262,3064	122	734	1013.0	False	FBbt_20002808
264986706	FS4B(AB)(FQ12)_C3_R	FS4B	FS4B	CX	FB128SMP	PDM03	right	17117,9452,14864	54	300	417.0	False
265120223	LHPV5a3_R	LHPV5a3	LHPV5a3			PDL19	right	7791,14158,13208	34	50	214.0	False	FBbt_00049409
265120324	LHPV5a3_R	LHPV5a3	LHPV5a3			PDL19	right	6253,14032,13224	105	181	858.0	False	FBbt_00049409
265120424	SLP414_R	SLP414	SLP414			PDM18	right	18468,21341,3256	69	1196	417.0	False	FBbt_20002808
265120467	SLP414_R	SLP414	SLP414			PDM18	right	18314,22374,3056	84	892	650.0	False	FBbt_20002808
265120589	SLP414_R	SLP414	SLP414			PDM18	right	18171,22917,3132	67	695	492.0	False	FBbt_20002808
265120597	FB1D_R	FB1D	FB1D	CX	SLPFB1d	PDL05	right	6660,14316,11056	370	1129	2654.0	False
265120677	FB8A_R	FB8A	FB8A	CX	SLPSMPFB8_1	PDL05	right	8075,14029,12264	266	801	1546.0	False
265124786	SLP075_R	SLP075	SLP075			ADL07	right	2336,23204,17736	314	865	2880.0	False	FBbt_20002469
265155147	SMP500_R	SMP500	SMP500			PDM18	right	16331,22494,3952	68	184	540.0	False	FBbt_20003362
265655867	FB8F_b_L	FB8F_b	FB8F	CX	SIPSLPFB8	PDM25	left		68	239	380.0	False
265669024	SMP166(AVM07)_L	SMP166	SMP166				left		60	73	529.0	True	FBbt_20003028
266187342	SMP347_R	SMP347	SMP347			PDM07	right	18214,27040,3832	223	1228	1919.0	False	FBbt_20003209
266187383	SMP347_R	SMP347	SMP347			PDM07	right		195	986	1693.0	False	FBbt_20003209
266187477	SMP349_R	SMP349	SMP349			PDM07	right	19622,28620,5216	231	967	1841.0	False	FBbt_20003211
266187480	SMP349_R	SMP349	SMP349			PDM07	right	18808,27714,4256	190	854	1519.0	False	FBbt_20003211
266187532	SMP352_R	SMP352	SMP352			PDM07	right	18800,28226,5232	56	189	429.0	False	FBbt_20003214
266187559	SLP399_R	SLP399	SLP399			PDM07	right	17838,26568,3924	216	749	1794.0	False	FBbt_20002793
266191395	SMP034_R	SMP034	SMP034			ADL16	right	3297,26425,17880	248	1210	2099.0	False	FBbt_20002896
266191407	SMP481_R	SMP481	SMP481		pMP3a candidates	PDM15	right	19543,13940,10864	21	216	90.0	False	FBbt_20003343
266200011	SMP187_R	SMP187	SMP187			PDL05	right	7149,15642,8592	125	264	917.0	False	FBbt_20003049
266276935	PI2	PI2	PI2			ADM09	left	27309,23500,4920	3	10	8.0	True
266527996	SMP351_R	SMP351	SMP351			PDM07	right	18552,27645,4752	146	422	1245.0	False	FBbt_20003213
266528044	SMP351_R	SMP351	SMP351			PDM07	right	18746,28416,4584	177	485	1453.0	False	FBbt_20003213
266528078	SMP352_R	SMP352	SMP352			PDM07	right	16205,27720,5072	129	308	887.0	False	FBbt_20003214
266528086	SMP352_R	SMP352	SMP352			PDM07	right	17474,27398,4300	120	416	846.0	False	FBbt_20003214
266536576	FB7G_R	FB7G	FB7G	CX	SMPFB78	AVM10	right	13252,31800,19616	323	932	1966.0	False
266847236	SLP413_R	SLP413	SLP413			PDM18	right	14906,24841,4220	116	916	1006.0	False	FBbt_20002807
266873389	SLP340_R	SLP340	SLP340			PDL17	right	1380,16356,11952	145	941	1199.0	False	FBbt_20002734
266873401	SMP025_R	SMP025	SMP025			ADL09	right	3933,26655,16808	107	546	857.0	False	FBbt_20002887
266873591	SMP350_R	SMP350	SMP350			PDM07	right		144	725	1254.0	False	FBbt_20003212
267214250	pC1b_R	pC1b	pC1b			PDM09	right	18931,10896,14728	816	3187	5440.0	False	FBbt_00049923
267223027	SLP259_R	SLP259	SLP259			PDL07	right	6103,17344,7976	234	1388	1684.0	False	FBbt_20002653
267223104	SMP025_R	SMP025	SMP025			ADL09	right	3281,26379,16668	97	410	793.0	False	FBbt_20002887
267227062	SLP424_R	SLP424	SLP424			PDM20	right	20596,20145,4688	123	709	776.0	False	FBbt_20002818
267304783	PI1_a	PI1_a	PI1		IPC candidates	ADM09	left	27442,25624,4224	12	743	42.0	False
267551639	pC1c_R	pC1c	pC1c			PDM09	right	18250,10673,15408	1134	2855	9372.0	False	FBbt_00049924
267559575	SIP079_R	SIP079	SIP079			PDM08	right	18882,13608,12272	19	139	92.0	False	FBbt_20002383
267559665	SIP083_R	SIP083	SIP083			PDM20	right		112	312	850.0	False	FBbt_20002387
267564140	SLP428_R	SLP428	SLP428			PDM20	right		108	905	750.0	False	FBbt_20002822
267572587	SLP426_R	SLP426	SLP426			PDM20	right		78	524	603.0	False	FBbt_20002820
267896359	SLP421_R	SLP421	SLP421			PDM20	right		82	850	390.0	False	FBbt_20002815
267896360	SMP347_R	SMP347	SMP347			PDM07	right	18336,25732,3552	213	1014	1835.0	False	FBbt_20003209
267900632	SIP085_R	SIP085	SIP085			PDM20	right	20679,19235,5456	2	60	8.0	False	FBbt_20002389
268237554	SLP423_R	SLP423	SLP423			PDM20	right	19888,19511,4888	274	901	2036.0	False	FBbt_20002817
268725517	PAM09(B1ped)_L	PAM09	PAM09	DAN			left	31819,34626,19464	241	808	798.0	False	FBbt_00111021
268731005	SMP146(ADM10)_L	SMP146	SMP146				left	34402,33231,14688	962	3566	10188.0	False	FBbt_20003008
270322941	PI1_c	PI1_c	PI1		IPC candidates	ADM09	right	21912,28078,4792	10	292	42.0	False
294161385	CRZ01_R	CRZ01	CRZ01			PDM30	right	18741,19570,4648	187	726	1045.0	False
294424196	SLP315_R	SLP315	SLP315			PDL13	right	9186,22428,4608	311	1045	3478.0	False	FBbt_20002709
294428266	SLP363_R	SLP363	SLP363			PDL20	right	55,14437,12544	412	752	4159.0	False	FBbt_20002757
294432626	LHPD3b2_R	LHPD3b2	LHPD3b2			PDL13	right	7667,21146,4616	165	516	1203.0	False	FBbt_00051509
294432760	SLP351_R	SLP351	SLP351			PDL17	right	949,16368,11440	84	260	916.0	False	FBbt_20002745
294436967	PPL203_R	PPL203	PPL203	DAN	PPL2ab-PN1 (Dolan et al. eLife 2019)	PVL17	right	10834,14953,30976	2323	3926	10273.0	False	FBbt_00048253
294437328	SLP055_R	SLP055	SLP055			ADL04	right	1929,23965,19008	60	201	421.0	False	FBbt_20002449
294437347	SLP001_R	SLP001	SLP001			ADL01	right	2376,22841,16368	247	609	2094.0	False	FBbt_20002395
294441510	SLP351_R	SLP351	SLP351			PDL17	right	68,16464,10840	71	225	699.0	False	FBbt_20002745
294445804	SLP210_R	SLP210	SLP210		AV3r1 (Marin et al. Curr Biol 2020)	ADL24	right	2068,25269,20856	452	400	4059.0	False	FBbt_20002604
294445931	LHPV6a2_b_R	LHPV6a2_b	LHPV6a2			PDL10	right	796,16068,9520	108	243	813.0	False
294450004	SIP015_R	SIP015	SIP015			ADL14	right	12383,30607,10128	190	699	1781.0	False	FBbt_20002319
294450495	SA1_a_R	SA1_a	SA1	CX	SlpA	AVM08	right		78	367	594.0	False
294756576	LHPV6a4_b_R	LHPV6a4_b	LHPV6a4			PDL10	right	4556,16483,6632	137	157	1115.0	False
294760680	LHPV6a4_a_R	LHPV6a4_a	LHPV6a4			PDL10	right	4381,16204,8288	105	298	857.0	False
294760699	SLP373_R	SLP373	SLP373			PDL25	right	3674,22728,7352	627	864	4789.0	False	FBbt_20002767
294760723	SLP063_R	SLP063	SLP063			ADL05	right	748,20711,13872	176	306	1582.0	False	FBbt_20002457
294760837	LHPV6i2_a_R	LHPV6i2_a	LHPV6i2			PDL14	right	923,16313,10440	404	730	3398.0	False
294773987	SLP271_R	SLP271	SLP271			PDL10	right	4179,15745,9664	371	1126	3401.0	False	FBbt_20002665
294774719	LHPV6a6_a_R	LHPV6a6_a	LHPV6a6			PDL10	right	375,15618,9584	68	168	541.0	False
294774792	SLP252_R	SLP252	SLP252			PDL06	right	5463,17287,6840	316	725	3347.0	False	FBbt_20002646
294778999	SLP352_R	SLP352	SLP352			PDL17	right	1992,23872,22048	94	246	844.0	False	FBbt_20002746
294782432	SLP203_R	SLP203	SLP203			ADL23	right	4973,27062,15496	75	424	421.0	False	FBbt_20002597
294782488	LHPV6a9_b_R	LHPV6a9_b	LHPV6a9			PDL10	right		120	267	1096.0	False
294783216	SLP403_R	SLP403	SLP403			PDM07	right	11259,20640,3952	21	800	70.0	False	FBbt_20002797
294783423	SLP302_R	SLP302	SLP302			PDL11	right	10549,18867,4492	55	207	555.0	False	FBbt_20002696
294786630	LHPD4e1_b_R	LHPD4e1_b	LHPD4e1			PDL11	right	15967,18136,5744	112	431	980.0	False
294786785	SLP300_R	SLP300	SLP300			PDL11	right	13287,18520,4960	73	329	623.0	False	FBbt_20002694
294787849	LHPV5e2_R	LHPV5e2	LHPV5e2			PDL05	right	6874,14822,10696	503	1159	3731.0	False	FBbt_00051518
294791509	FB1D_R	FB1D	FB1D	CX	SLPFB1d	PDL05	right	5324,14660,12176	373	1009	2614.0	False
294791642	SLP416_R	SLP416	SLP416			PDM18	right	15634,24638,4084	76	382	811.0	False	FBbt_20002810
294792184	M_vPNml53_R	M_vPNml53	M_vPNml53	ALPN		AVM04	right	18923,34319,35424	92	348	730.0	False	FBbt_20003830
294792311	SLP302_R	SLP302	SLP302			PDL11	right	8188,18202,5296	43	160	367.0	False	FBbt_20002696
294792344	SMP166_R	SMP166	SMP166			AVM07	right	14883,35527,21656	111	509	927.0	False	FBbt_20003028
294795822	SLP416_R	SLP416	SLP416			PDM18	right	17858,24387,3208	72	633	801.0	False	FBbt_20002810
294799968	SLP418_R	SLP418	SLP418			PDM18	right	15945,23476,3752	49	289	464.0	False	FBbt_20002812
294800293	FB7K_R	FB7K	FB7K	CX	SLPSIPFB7	PDL05	right	10065,13429,12496	300	1007	1515.0	False
295063181	DNES2_R	DNES2	DNES2			PDM31	right	6063,21133,5000	1	584	4.0	False
295103172	SLP458(SCB054)_R	SLP458	SLP458				right	5513,28772,15240	508	946	4410.0	False	FBbt_20002852
295106899	SLP143_R	SLP143	SLP143			ADL16	right	1545,25767,15088	103	349	1179.0	False	FBbt_20002537
295107514	LHPV6i3_R	LHPV6i3	LHPV6i3			PDL14	right	2204,14237,9296	110	172	931.0	False	FBbt_00051826
295111672	LHPV6b1_R	LHPV6b1	LHPV6b1			PDL10	right	2820,15629,8504	103	187	862.0	False	FBbt_00051812
295111734	SLP252_R	SLP252	SLP252			PDL06	right	3636,17249,7624	212	388	2225.0	False	FBbt_20002646
295115222	SLP303_R	SLP303	SLP303			PDL11	right	15102,19023,4848	37	127	276.0	False	FBbt_20002697
295115429	SLP053_R	SLP053	SLP053			ADL04	right	4423,21143,17696	82	317	744.0	False	FBbt_20002447
295115628	SLP053_R	SLP053	SLP053			ADL04	right	3691,25186,20384	90	309	859.0	False	FBbt_20002447
295115794	LHPD4e1_a_R	LHPD4e1_a	LHPD4e1			PDL11	right	14414,17549,6032	46	160	342.0	False
295116165	SLP300_R	SLP300	SLP300			PDL11	right	8213,18147,4952	77	364	723.0	False	FBbt_20002694
295116205	SA1_a_R	SA1_a	SA1	CX	SlpA	AVM08	right		107	644	818.0	False
295119694	SLP301_R	SLP301	SLP301			PDL11	right	13813,16918,6056	103	196	897.0	False	FBbt_20002695
295120601	SLP352_R	SLP352	SLP352			PDL17	right	2841,17171,15776	81	251	635.0	False	FBbt_20002746
295120620	SLP300_R	SLP300	SLP300			PDL11	right	12251,18857,4456	104	374	955.0	False	FBbt_20002694
295124412	SLP092_R	SLP092	SLP092			ADL07	right	1827,25312,17688	116	344	909.0	False	FBbt_20002486
295127956	SLP271_R	SLP271	SLP271			PDL10	right	2681,16175,8544	218	607	1977.0	False	FBbt_20002665
295132077	SLP416_R	SLP416	SLP416			PDM18	right	16048,24550,3912	82	467	739.0	False	FBbt_20002810
295132487	SLP418_R	SLP418	SLP418			PDM18	right	15688,23059,3972	52	236	572.0	False	FBbt_20002812
295132551	SLP416_R	SLP416	SLP416			PDM18	right	18302,24070,3020	75	362	805.0	False	FBbt_20002810
295132845	SMP167_R	SMP167	SMP167			AVM07	right	13108,34662,20576	92	387	808.0	False	FBbt_20003029
295133015	SLP414_R	SLP414	SLP414			PDM18	right	16737,23727,3144	81	700	647.0	False	FBbt_20002808
295133452	FB9A_R	FB9A	FB9A	CX	SLPFB9_1	PDM25	right	20091,16577,8096	80	442	472.0	False
295133743	SLP414_R	SLP414	SLP414			PDM18	right	17403,21899,3388	94	762	839.0	False	FBbt_20002808
295133778	SMP497_R	SMP497	SMP497			PDM18	right	16997,22615,3428	68	1023	427.0	False	FBbt_20003359
295133927	SLP418_R	SLP418	SLP418			PDM18	right	16889,23253,3188	52	297	589.0	False	FBbt_20002812
295136450	SMP303_R	SMP303	SMP303			PDM05	right	22814,13872,9392	66	310	365.0	False	FBbt_20003165
295136668	SLP418_R	SLP418	SLP418			PDM18	right	15549,22454,3852	56	318	552.0	False	FBbt_20002812
295136778	FB8A_R	FB8A	FB8A	CX	SLPSMPFB8_1	PDL05	right	7237,13994,11408	308	667	1808.0	False
295136965	FB1E_b_R	FB1E_b	FB1E	CX	SLPSIPFB1d	PDL05	right	4878,14033,12912	334	881	2589.0	False
295137019	SLP182_a_R	SLP182_a	SLP182			ADL20	right	6153,29475,17712	100	253	937.0	False
295137392	SLP419_R	SLP419	SLP419			PDM18	right	17180,20872,3592	57	278	656.0	False	FBbt_20002813
295137515	SLP415_R	SLP415	SLP415			PDM18	right	18107,21735,3260	67	538	470.0	False	FBbt_20002809
295141570	SA1_a_R	SA1_a	SA1	CX	SlpA	AVM08	right		101	557	738.0	False
295141618	FB9C_b_R	FB9C_b	FB9C	CX	SLPFB9_2	PDM25	right	20661,17122,6376	81	309	530.0	False
295434457	SLP317_R	SLP317	SLP317			PDL13	right	7503,20601,4480	85	388	723.0	False	FBbt_20002711
295439322	SLP111_a_R	SLP111_a	SLP111			ADL10	right	1824,21723,19088	65	130	475.0	False
295443136	SLP062_R	SLP062	SLP062			ADL05	right	2474,22206,18152	507	835	4902.0	False	FBbt_20002456
295443724	LHPD3b2_R	LHPD3b2	LHPD3b2			PDL13	right	7535,22879,4896	173	604	1449.0	False	FBbt_00051509
295456248	SLP301_R	SLP301	SLP301			PDL11	right	16366,18639,5080	93	202	829.0	False	FBbt_20002695
295456869	SLP055_R	SLP055	SLP055			ADL04	right	2676,24118,19616	64	142	433.0	False	FBbt_20002449
295461302	SLP300_R	SLP300	SLP300			PDL11	right	8717,18206,5048	77	348	742.0	False	FBbt_20002694
295461534	SLP028_R	SLP028	SLP028			ADL02	right	2603,21409,8960	95	289	686.0	False	FBbt_20002422
295461570	SLP371_R	SLP371	SLP371			PDL23	right	760,14955,11064	456	994	3718.0	False	FBbt_20002765
295461707	LHAV3a5_R	LHAV3a5	LHAV3a5			ADL10	right	1507,23269,19424	83	211	649.0	False	FBbt_00051686
295461871	LHAV3a1_b_R	LHAV3a1_b	LHAV3a1			ADL10	right	689,23416,17888	83	164	644.0	False
295466276	SLP097_R	SLP097	SLP097			ADL07	right	727,24474,13840	78	133	821.0	False	FBbt_20002491
295470623	SLP055_R	SLP055	SLP055			ADL04	right	3051,24966,20872	55	158	368.0	False	FBbt_20002449
295470816	SLP097_R	SLP097	SLP097			ADL07	right	1965,23543,15776	71	153	779.0	False	FBbt_20002491
295473400	SLP405_a_R	SLP405_a	SLP405			PDM08	right	16242,11072,14560	107	402	627.0	False
295473813	SAF(FB9)_R	SAF	SAF	CX	SlpAF	AVM08	right	19322,30584,37136	97	513	653.0	False	FBbt_00049145
295473947	SLP359_R	SLP359	SLP359			PDL20	right	1325,13065,11576	340	1091	2578.0	False	FBbt_20002753
295474250	SLP351_R	SLP351	SLP351			PDL17	right		83	192	757.0	False	FBbt_20002745
295474441	SA3_bilateral_R	SA3	SA3	CX	SlpA	AVM08	right		106	436	852.0	False	FBbt_00049143
295474876	SA1_b_R	SA1_b	SA1	CX	SlpA	AVM08	right		94	442	732.0	False
295477467	SLP416_R	SLP416	SLP416			PDM18	right	16662,22506,4028	73	487	782.0	False	FBbt_20002810
295477903	FB7M_R	FB7M	FB7M	CX	SMPSIPFB7_5	PDM25	right	19939,16392,8608	213	1245	1335.0	False
295478082	SLP359_R	SLP359	SLP359			PDL20	right	1931,12853,11856	302	1165	2290.0	False	FBbt_20002753
295478389	SMP167_R	SMP167	SMP167			AVM07	right	14900,35460,22264	122	597	1049.0	False	FBbt_20003029
295482340	SMP432_b_R	SMP432_b	SMP432			PDM10	right	16807,21383,3664	124	259	970.0	False
295482551	SLP173_R	SLP173	SLP173			ADL20	right	5675,29042,16976	140	452	1347.0	False	FBbt_20002567
295482578	SLP094_R	SLP094	SLP094			ADL07	right	1277,24424,13936	75	328	626.0	False	FBbt_20002488
295482646	SMP167_R	SMP167	SMP167			AVM07	right	13008,34687,21104	92	381	829.0	False	FBbt_20003029
295490804	FS4B(FQ12)_C9_L	FS4B	FS4B	CX	FB128SMP	PDM04	left	34385,11171,20552	88	228	760.0	False
295490863	FS4B(FQ12)_C8_L	FS4B	FS4B	CX	FB128SMP	PDM04	left	32062,10055,19200	84	243	769.0	False
295779879	LHPV6a2_b_R	LHPV6a2_b	LHPV6a2			PDL10	right	5684,15684,7168	120	198	965.0	False
295779961	SLP090_R	SLP090	SLP090			ADL07	right	2057,23165,14848	86	204	825.0	False	FBbt_20002484
295780154	LHAV3a5_R	LHAV3a5	LHAV3a5			ADL10	right	2110,22533,18776	83	284	656.0	False	FBbt_00051686
295785459	LHAV3a5_R	LHAV3a5	LHAV3a5			ADL10	right	2050,22211,19104	64	233	497.0	False	FBbt_00051686
295793991	SLP407_R	SLP407	SLP407			PDM12	right	23052,22640,4304	173	424	1123.0	False	FBbt_20002801
295797312	SLP346_R	SLP346	SLP346			PDL17	right	1782,16156,12992	266	808	3198.0	False	FBbt_20002740
295798962	LHAV3a1_a_R	LHAV3a1_a	LHAV3a1			ADL10	right	1058,21766,17648	157	357	1317.0	False
295799057	SLP111_a_R	SLP111_a	SLP111			ADL10	right	2690,22639,18688	85	198	639.0	False
295802733	SLP397_R	SLP397	SLP397			PDM07	right	16744,25278,3760	404	1674	3712.0	False	FBbt_20002791
295805243	LHPV5h1_R	LHPV5h1	LHPV5h1			PDL23	right	894,14326,11368	69	199	454.0	False	FBbt_00051589
295807109	SLP301_R	SLP301	SLP301			PDL11	right	16152,18559,5664	65	215	463.0	False	FBbt_20002695
295807429	LHAV3a2_R	LHAV3a2	LHAV3a2			ADL10	right	1632,23618,19032	90	184	740.0	False	FBbt_00049671
295814411	SLP211_R	SLP211	SLP211			ADL24	right	1764,25118,22568	289	857	2723.0	False	FBbt_20002605
295814565	SLP405_c_R	SLP405_c	SLP405			PDM08	right	16717,10910,14296	138	516	819.0	False
295814630	SLP029_R	SLP029	SLP029			ADL02	right	1672,21629,10328	50	172	361.0	False	FBbt_20002423
295814895	SLP351_R	SLP351	SLP351			PDL17	right	795,16657,11184	71	179	686.0	False	FBbt_20002745
295814932	SLP203_R	SLP203	SLP203			ADL23	right	4826,26517,15120	94	535	543.0	False	FBbt_20002597
295815100	SLP420_R	SLP420	SLP420			PDM18	right	16424,23534,3448	59	186	569.0	False	FBbt_20002814
295815897	FB9B_e_R	FB9B_e	FB9B	CX	SLPFB9_2	AVM10	right	13913,32277,20200	48	113	255.0	False
295815955	SLP420_R	SLP420	SLP420			PDM18	right	17203,20636,3888	39	227	415.0	False	FBbt_20002814
295816140	SLP269_R	SLP269	SLP269			PDL10	right	2667,15699,9936	878	1387	6974.0	False	FBbt_20002663
295819960	SA1_a_R	SA1_a	SA1	CX	SlpA	AVM08	right		93	532	739.0	False
295819998	SLP416_R	SLP416	SLP416			PDM18	right	16920,23536,3512	84	688	860.0	False	FBbt_20002810
295820056	SLP204_R	SLP204	SLP204			ADL23	right	4358,28197,16296	71	308	642.0	False	FBbt_20002598
295820069	FB8H_R	FB8H	FB8H	CX	SMPSLPFB8	PDL05	right	6547,14168,11880	367	739	2471.0	False
295820085	FB8E_R	FB8E	FB8E	CX	SMPSIPFB8_1	AVM10	right	9686,31981,17176	292	899	1677.0	False
295823782	FS4B(FQ12)_C6_L	FS4B	FS4B	CX	FB128SMP	PDM03	left	30696,15396,10672	62	167	507.0	False
295827899	FS4B(FQ12)_C2_L	FS4B	FS4B	CX	FB128SMP	PDM01	left	28291,17262,9792	82	386	665.0	False
295828029	SMP431_R	SMP431	SMP431			PDM10	right	17619,20671,3520	105	308	918.0	False	FBbt_20003293
295849217	SMP497_R	SMP497	SMP497			PDM18	right	17076,24059,3172	69	751	392.0	False	FBbt_20003359
295849410	SMP499_R	SMP499	SMP499			PDM18	right	16333,23075,3508	45	177	311.0	False	FBbt_20003361
296120593	LHAV3a1_c_R	LHAV3a1_c	LHAV3a1			ADL10	right	517,23805,17600	646	1177	4736.0	False
296139882	SMP076_R	SMP076	SMP076			ADM04	right	24339,32793,12280	1813	6704	17101.0	False	FBbt_20002938
296143798	FB9A_R	FB9A	FB9A	CX	SLPFB9_1	PDM25	right	21017,17303,6688	66	357	388.0	False
296143923	SLP107_R	SLP107	SLP107			ADL09	right	2472,24022,15088	56	276	494.0	False	FBbt_20002501
296148102	SLP097_R	SLP097	SLP097			ADL07	right	867,25048,13936	70	161	754.0	False	FBbt_20002491
296153150	SLP299_R	SLP299	SLP299			PDL11	right	11207,18429,4680	86	428	765.0	False	FBbt_20002693
296153261	LHPV5h1_R	LHPV5h1	LHPV5h1			PDL23	right	1374,14632,11768	30	162	204.0	False	FBbt_00051589
296155122	FB8F_b_R	FB8F_b	FB8F	CX	SIPSLPFB8	PDM25	right	19795,16423,6576	158	780	940.0	False
296156918	SA1_b_R	SA1_b	SA1	CX	SlpA	AVM08	right		90	398	749.0	False
296160764	FB8E_R	FB8E	FB8E	CX	SMPSIPFB8_1	AVM10	right	11146,33349,17880	230	708	1545.0	False
296164879	SLP182_a_R	SLP182_a	SLP182			ADL20	right	3490,27057,17496	94	309	826.0	False
296168382	SLP347_R	SLP347	SLP347			PDL17	right	512,16204,11688	121	391	1083.0	False	FBbt_20002741
296194535	SMP352_R	SMP352	SMP352			PDM07	right	18477,28116,4200	92	229	628.0	False	FBbt_20003214
296199021	SMP361_R	SMP361	SMP361			PDM07	right		206	519	1872.0	False	FBbt_20003223
296199026	SMP350_R	SMP350	SMP350			PDM07	right		135	777	1158.0	False	FBbt_20003212
296199149	SLP400_R	SLP400	SLP400			PDM07	right	18362,26326,3580	233	1072	2065.0	False	FBbt_20002794
296203324	SMP363_R	SMP363	SMP363			PDM07	right	19630,27738,3984	157	510	1409.0	False	FBbt_20003225
296203325	SMP357_R	SMP357	SMP357			PDM07	right	19594,27298,4352	217	510	1830.0	False	FBbt_20003219
296203392	SMP359_a_R	SMP359_a	SMP359			PDM07	right	20054,27808,4576	181	530	1647.0	False
296203434	SMP357_R	SMP357	SMP357			PDM07	right	19242,28534,4560	184	487	1694.0	False	FBbt_20003219
296203440	SMP340_R	SMP340	SMP340			PDM07	right	20722,27862,4288	589	1310	5211.0	False	FBbt_20003202
296203608	SLP114_R	SLP114	SLP114			ADL13	right	3847,28629,18712	134	258	898.0	False	FBbt_20002508
296203623	SLP265_R	SLP265	SLP265			PDL07	right		167	557	1515.0	False	FBbt_20002659
296479813	SLP303_R	SLP303	SLP303			PDL11	right	13930,18615,5172	0	141	0.0	False	FBbt_20002697
296489073	SLP111_b_R	SLP111_b	SLP111			ADL10	right	1624,22379,19480	86	217	784.0	False
296496999	SLP182_a_R	SLP182_a	SLP182			ADL20	right	3723,27619,16616	90	247	817.0	False
296497316	SAF(FB9)_R	SAF	SAF	CX	SlpAF	AVM08	right		131	657	805.0	False	FBbt_00049145
296501634	SLP268_R	SLP268	SLP268			PDL07	right	3883,19585,6816	74	303	525.0	False	FBbt_20002662
296502002	SLP182_c_R	SLP182_c	SLP182			ADL20	right	4584,27426,15680	66	321	478.0	False
296502294	SLP299_R	SLP299	SLP299			PDL11	right	8996,18418,4816	67	370	544.0	False	FBbt_20002693
296505463	SLP204_R	SLP204	SLP204			ADL23	right	4075,28005,16656	82	369	732.0	False	FBbt_20002598
296509709	SMP499_R	SMP499	SMP499			PDM18	right	16418,21925,3628	53	350	340.0	False	FBbt_20003361
296514350	FB1B_R	FB1B	FB1B	CX	SMPSLPFB1d	AVM08	right		299	1441	2069.0	False
296531366	SMP362_R	SMP362	SMP362			PDM07	right	16080,26937,4816	168	737	1376.0	False	FBbt_20003224
296531421	FS4C(FQ12)_C9_L	FS4C	FS4C	CX	FB267SMP	PDM04	left	32865,11568,19200	98	368	872.0	False
296535619	SMP364_R	SMP364	SMP364			PDM07	right	15580,27069,5164	161	993	1246.0	False	FBbt_20003226
296535655	SMP365_R	SMP365	SMP365			PDM07	right	16342,26459,4680	101	386	835.0	False	FBbt_20003227
296535868	SMP351_R	SMP351	SMP351			PDM07	right	18957,29175,5328	150	410	1056.0	False	FBbt_20003213
296543992	SLP385_R	SLP385	SLP385			PDL27	right	3697,15449,10384	757	1140	6426.0	False	FBbt_20002779
296544262	SLP068_R	SLP068	SLP068			ADL07	right	3833,24732,16096	589	1755	4270.0	False	FBbt_20002462
296544364	LNd_R	LNd	LNd		aSP7a candidates	ADL30	right	4088,26003,19232	281	733	2068.0	False	FBbt_00004045
296617104	PI2	PI2	PI2			ADM09	left	25978,22716,5600	4	7	6.0	True
296690817	FS4A(FQ12)_C6_R	FS4A	FS4A	CX	FB138SMP	PDM02	right	23065,16434,8592	50	226	310.0	False
296829531	SLP205_R	SLP205	SLP205			ADL23	right	4850,27533,16536	91	456	842.0	False	FBbt_20002599
296837846	SLP405_b_R	SLP405_b	SLP405			PDM08	right	16180,10615,15040	94	193	613.0	False
296838079	FB8I_R	FB8I	FB8I	CX	SMPSIPFB8_3	AVM10	right	12628,35053,19352	197	1144	1276.0	False
296838229	SLP268_R	SLP268	SLP268			PDL07	right	2203,18752,8528	177	538	1598.0	False	FBbt_20002662
296838734	SLP182_b_R	SLP182_b	SLP182			ADL20	right	4434,25976,15328	96	405	832.0	False
296841676	SLP093_R	SLP093	SLP093			ADL07	right	1600,24780,16504	130	543	1043.0	False	FBbt_20002487
296842335	SLP024_a_R	SLP024_a	SLP024			ADL02	right	2430,23529,10712	120	512	1178.0	False
296843037	SMP432_a_R	SMP432_a	SMP432			PDM10	right	13924,22934,3916	170	597	1337.0	False
296846109	SLP115_R	SLP115	SLP115			ADL13	right	2662,28245,19192	171	348	1222.0	False	FBbt_20002509
296846314	SLP024_b_R	SLP024_b	SLP024			ADL02	right	2584,22924,10784	99	265	635.0	False
296846768	LHPV6f3_b_R	LHPV6f3_b	LHPV6f3			PDL14	right	635,15098,9624	164	298	1338.0	False
296850634	SMP498_R	SMP498	SMP498			PDM18	right	15209,24507,4136	51	400	506.0	False	FBbt_20003360
296851132	SMP439_R	SMP439	SMP439			PDM10	right	14056,21043,3868	86	748	760.0	False	FBbt_20003301
296851235	SLP409_R	SLP409	SLP409			PDM12	right	22858,20779,4608	58	201	343.0	False	FBbt_20002803
296851261	FB8G_R	FB8G	FB8G	CX	SMPSIPFB8_2	AVM10	right	10284,32348,17896	330	1243	1800.0	False
296855409	FB8I_R	FB8I	FB8I	CX	SMPSIPFB8_3	AVM10	right	13552,34296,20048	173	1049	1070.0	False
296859399	SMP560_R	SMP560	SMP560			PVL04	right	9929,11546,24664	227	859	1687.0	False	FBbt_20003422
296859438	SMP297_R	SMP297	SMP297			PDM05	right	23645,14248,11136	228	1174	1865.0	False	FBbt_20003159
296863817	SLP268_R	SLP268	SLP268			PDL07	right		144	365	1162.0	False	FBbt_20002662
296867934	FS4A(AB)(FQ12)_C8_L	FS4A	FS4A	CX	FB38ABSMP	PDM04	left		60	211	420.0	False
296868077	SMP483_R	SMP483	SMP483			PDM15	right	19523,14898,9568	110	418	742.0	False	FBbt_20003345
296872298	FS4A(FQ12)_C7_L	FS4A	FS4A	CX	FB138SMP	PDM03	left		55	234	365.0	False
296872415	FS4A(FQ12)_C7_L	FS4A	FS4A	CX	FB138SMP	PDM03	left	34198,11786,14928	51	218	376.0	False
296880800	FB8E_R	FB8E	FB8E	CX	SMPSIPFB8_1	AVM10	right	10092,31939,17456	202	550	1352.0	False
296885362	SMP126_L	SMP126	SMP126			ADM07	left	27556,31548,6064	343	1734	3309.0	False	FBbt_20002988
297040863	SMP166(AVM07)_L	SMP166	SMP166				left		72	183	600.0	True	FBbt_20003028
297165904	SLP194_R	SLP194	SLP194			ADL23	right	3965,27336,16992	130	677	1348.0	False	FBbt_20002588
297166053	FB8F_b_R	FB8F_b	FB8F	CX	SIPSLPFB8	PDM25	right	21116,16588,7824	156	736	972.0	False
297166197	SLP180_R	SLP180	SLP180			ADL20	right	5183,28727,15736	89	545	699.0	False	FBbt_20002574
297178509	FB8F_a_R	FB8F_a	FB8F	CX	SIPSLPFB8	PDM25	right	20666,16401,7280	171	834	1048.0	False
297179343	SLP093_R	SLP093	SLP093			ADL07	right	1590,24358,16352	110	353	876.0	False	FBbt_20002487
297183244	SLP409_R	SLP409	SLP409			PDM12	right	23402,21629,3968	13	262	64.0	False	FBbt_20002803
297183251	FB7A_R	FB7A	FB7A	CX	SIPSLPFB7	PDL05	right	9419,13170,13360	911	1318	3694.0	False
297192193	SLP203_R	SLP203	SLP203			ADL23	right	4559,26680,15824	68	347	491.0	False	FBbt_20002597
297192204	SLP115_R	SLP115	SLP115			ADL13	right	3273,28697,19464	105	183	839.0	False	FBbt_20002509
297196636	SMP432_a_R	SMP432_a	SMP432			PDM10	right	14055,22417,3884	186	810	1563.0	False
297217528	SMP563_R	SMP563	SMP563			PVL04	right	9062,11376,23728	190	760	1746.0	False	FBbt_20003425
297221971	SLP067_R	SLP067	SLP067			ADL07	right	3287,23594,15920	646	1463	5853.0	False	FBbt_20002461
297230760	5-HTPMPD01_R	5-HTPMPD01	5-HTPMPD01			PDM22	right	20547,12087,14656	1660	4749	5837.0	False
297239396	SMP486_e_R	SMP486_e	SMP486		pMP3a candidates	PDM15	right	18366,14950,11920	2	364	5.0	False
297243542	SMP335_R	SMP335	SMP335			PDM07	right	16896,26156,4144	358	1441	2730.0	False	FBbt_20003197
297247801	SMP599(SCB071)_R	SMP599	SMP599				right	11183,19602,4160	287	535	1688.0	False	FBbt_20003461
297251714	SMP049_R	SMP049	SMP049			ADM01	right	19758,30075,6384	1989	5853	18528.0	False	FBbt_20002911
297251765	SMP486_a_R	SMP486_a	SMP486		pMP3a candidates	PDM15	right	18577,15056,11312	97	198	513.0	False
297498027	SLP432_a_R	SLP432_a	SLP432			PDM20	right	22346,24444,3900	43	455	304.0	False
297502392	SLP257_R	SLP257	SLP257			PDL07	right	3962,17363,6872	459	698	5124.0	False	FBbt_20002651
297519736	SLP011_R	SLP011	SLP011			ADL02	right	1340,21843,13576	382	1494	3310.0	False	FBbt_20002405
297519807	FB8F_b_R	FB8F_b	FB8F	CX	SIPSLPFB8	PDM25	right	20773,16192,7592	135	676	809.0	False
297519815	SMP096_R	SMP096	SMP096			ADM04	right	25192,33240,13368	58	425	439.0	False	FBbt_20002958
297519843	SLP105_R	SLP105	SLP105			ADL09	right	2747,24668,16056	89	468	710.0	False	FBbt_20002499
297519947	SLP024_b_R	SLP024_b	SLP024			ADL02	right	2750,22880,10312	140	409	1024.0	False
297520036	SLP259_R	SLP259	SLP259			PDL07	right	5163,17720,6984	195	689	1532.0	False	FBbt_20002653
297524212	SLP259_R	SLP259	SLP259			PDL07	right	4562,17762,7360	206	808	1581.0	False	FBbt_20002653
297528119	AVLP249_R	AVLP249	AVLP249			AVL08	right	9812,32507,19640	122	274	864.0	False	FBbt_20000358
297528741	SLP024_b_R	SLP024_b	SLP024			ADL02	right	2088,22768,11160	129	351	995.0	False
297533212	SLP244_R	SLP244	SLP244			PDL05	right	9341,13485,14736	758	1070	5820.0	False	FBbt_20002638
297541369	SMP466_R	SMP466	SMP466			PDM12	right	22986,20114,5376	176	384	1054.0	False	FBbt_20003328
297558862	SLP183_R	SLP183	SLP183			ADL20	right	4104,26463,15256	100	417	660.0	False	FBbt_20002577
297563139	SMP515_R	SMP515	SMP515			PDM22	right	22332,12774,11824	395	858	2773.0	False	FBbt_20003377
297563270	SIP068_R	SIP068	SIP068			PDM08	right	17244,11879,15264	450	924	3044.0	False	FBbt_20002372
297572076	MC64	MC64	MC64				right		70	74	701.0	False	FBbt_00051218
297572235	SMP025_R	SMP025	SMP025			ADL09	right	4505,25972,15816	97	499	760.0	False	FBbt_20002887
297580512	SMP486_a_R	SMP486_a	SMP486		pMP3a candidates	PDM15	right	18485,15830,10768	68	248	342.0	False
297580589	SMP548_R	SMP548	SMP548			PDM29	right	20445,18481,5616	1386	5769	12500.0	False	FBbt_20003410
297584752	SMP233_R	SMP233	SMP233		DN3A / pSP2a candidates	PDL07	right		64	205	468.0	False	FBbt_20003095
297584869	SMP035_R	SMP035	SMP035			ADL16	right	1883,26135,17616	140	611	997.0	False	FBbt_20002897
297588775	SMP481_R	SMP481	SMP481		pMP3a candidates	PDM15	right	19212,15447,10192	33	346	188.0	False	FBbt_20003343
297588838	SMP486_b_R	SMP486_b	SMP486		pMP3a candidates	PDM15	right	17292,10655,13264	38	202	181.0	False
297588995	SMP296_R	SMP296	SMP296			PDM05	right	23750,10918,15360	139	433	912.0	False	FBbt_20003158
297593055	SMP483_R	SMP483	SMP483			PDM15	right	18532,15335,10336	115	243	690.0	False	FBbt_20003345
297851977	LHAV3j1_R	LHAV3j1	LHAV3j1				right	2833,19353,16608	1029	2050	7369.0	False	FBbt_00051711
297856167	SLP432_b_R	SLP432_b	SLP432			PDM20	right	18659,22389,3280	55	326	380.0	False
297860327	AVLP246_R	AVLP246	AVLP246		aIP1d candidates	AVL08	right	8113,31452,18256	62	132	413.0	False	FBbt_20000355
297860627	SLP105_R	SLP105	SLP105			ADL09	right	2941,24302,14944	72	401	530.0	False	FBbt_20002499
297869179	AVLP249_R	AVLP249	AVLP249			AVL08	right	11325,33228,20904	160	308	1063.0	False	FBbt_20000358
297899921	SLP405_b_R	SLP405_b	SLP405			PDM08	right	19199,13423,12016	148	336	1068.0	False
297908595	FB5G_R	FB5G	FB5G	CX	SMPSIPFB56	AVM10	right	11351,32735,17256	216	878	1675.0	False
297908801	5-HTPMPD01(PDM22)_L	5-HTPMPD01	5-HTPMPD01				left	30749,13826,15480	1249	1089	4433.0	False
297912117	SMP203_R	SMP203	SMP203			PDL06	right	6576,17681,4856	700	1572	4506.0	False	FBbt_20003065
297917158	SMP035_R	SMP035	SMP035			ADL16	right	856,25464,16120	155	525	1275.0	False	FBbt_20002897
297917363	SMP084_R	SMP084	SMP084			ADM04	right	24766,31566,8368	469	3553	4391.0	False	FBbt_20002946
297917364	SMP408_d_R	SMP408_d	SMP408			PDM09	right	20073,11394,17272	235	798	2445.0	False
297917459	SLP388(PDM07)_L	SLP388	SLP388				left		871	1205	8793.0	False	FBbt_20002782
297917474	SMP171_R	SMP171	SMP171			AVM13	right	13690,33563,24776	198	892	1418.0	False	FBbt_20003033
297917475	SMP250_R	SMP250	SMP250			PDL17	right	1849,15887,11496	346	1601	2997.0	False	FBbt_20003112
297921527	LHAV6a3_a_R	LHAV6a3_a	LHAV6a3			ADL13	right	3359,26949,18448	133	353	722.0	False
297921570	SMP338_R	SMP338	SMP338			PDM07	right	18148,20659,3524	344	1537	2627.0	False	FBbt_20003200
297921608	SMP333_R	SMP333	SMP333			PDM07	right	18020,25202,3480	565	1829	4614.0	False	FBbt_20003195
297921642	SMP486_b_R	SMP486_b	SMP486		pMP3a candidates	PDM15	right	18736,14395,11184	40	264	242.0	False
297921808	SIP076_R	SIP076	SIP076			PDM08	right	18529,14374,13664	146	554	917.0	False	FBbt_20002380
297925478	SMP230_R	SMP230	SMP230		PD2e2 (Dolan et al. eLife 2019)	PDL07	right		96	535	870.0	False	FBbt_20003092
297925608	SMP084_R	SMP084	SMP084			ADM04	right	24642,31845,11376	583	4119	5737.0	False	FBbt_20002946
297925719	SMP478_R	SMP478	SMP478		pMP1 candidates	PDM15	right	18670,15472,12256	11	514	33.0	False	FBbt_20003340
297925742	SMP480_R	SMP480	SMP480		pMP3b candidates	PDM15	right	19787,15049,11232	104	318	628.0	False	FBbt_20003342
297929768	SMP483_R	SMP483	SMP483			PDM15	right	18902,15764,10144	47	327	286.0	False	FBbt_20003345
297929815	SMP480_R	SMP480	SMP480		pMP3b candidates	PDM15	right	19873,14654,10048	124	373	831.0	False	FBbt_20003342
297930040	SMP486_f_R	SMP486_f	SMP486		pMP3a candidates	PDM15	right	16590,11468,14784	14	303	96.0	False
297934349	SMP408_d_R	SMP408_d	SMP408			PDM09	right	20466,10898,15488	189	1010	1598.0	False
297938585	SMP285_R	SMP285	SMP285		pMP5 candidates	PDM05	right	23315,12992,14704	721	4754	5260.0	False	FBbt_20003147
297947227	SMP286_R	SMP286	SMP286		pMP5 candidates	PDM05	right	24007,12549,14128	583	3470	4624.0	False	FBbt_20003148
298055752	FB8F_b_L	FB8F_b	FB8F	CX	SIPSLPFB8	PDM25	left		127	373	725.0	False
298210543	SLP061_R	SLP061	SLP061			ADL05	right	557,19241,14320	866	1775	8434.0	False	FBbt_20002455
298214577	SLP244_R	SLP244	SLP244			PDL05	right	6304,14922,11560	867	1031	6805.0	False	FBbt_20002638
298240936	SLP428_R	SLP428	SLP428			PDM20	right	21273,20647,4728	58	470	399.0	False	FBbt_20002822
298241038	SMP408_d_R	SMP408_d	SMP408			PDM09	right	20356,10657,16544	203	1064	2013.0	False
298245448	SIP078_R	SIP078	SIP078			PDM08	right	18697,14381,12624	91	329	623.0	False	FBbt_20002382
298245502	SMP025_R	SMP025	SMP025			ADL09	right	4183,26839,17584	136	417	1166.0	False	FBbt_20002887
298249624	SLP405_b_R	SLP405_b	SLP405			PDM08	right	18419,12947,12192	230	573	1793.0	False
298250090	SMP087_R	SMP087	SMP087			ADM04	right	24741,33478,13016	386	3221	3366.0	False	FBbt_20002949
298254380	SMP484_R	SMP484	SMP484		pMP3a candidates	PDM15	right	19979,15361,9728	124	349	620.0	False	FBbt_20003346
298254384	SLP376_R	SLP376	SLP376			PDL26	right	4351,17142,5936	553	3890	4591.0	False	FBbt_20002770
298254474	SMP408_b_R	SMP408_b	SMP408			PDM09	right	21908,11551,16224	224	1425	2145.0	False
298254517	SMP082(ADM04)_L	SMP082	SMP082				left	28326,32944,9680	1029	1739	9238.0	False	FBbt_20002944
298258134	SMP096_R	SMP096	SMP096			ADM04	right	22439,32721,7504	54	357	470.0	False	FBbt_20002958
298258354	SMP406_R	SMP406	SMP406			PDM09	right	20094,11236,16656	210	711	1820.0	False	FBbt_20003268
298258399	SMP577_R	SMP577	SMP577			PVL06	right	9186,12625,17096	1126	3422	9245.0	False	FBbt_20003439
298258513	SMP108_R	SMP108	SMP108			ADM05	right	18529,35592,20528	2753	23289	25886.0	False	FBbt_20002970
298258611	SLP388_R	SLP388	SLP388			PDM07	right	16268,23770,3992	1270	6538	11657.0	False	FBbt_20002782
298258714	SMP041_R	SMP041	SMP041			ADL25	right	5314,28007,14984	543	2584	5246.0	False	FBbt_20002903
298262599	SMP559_R	SMP559	SMP559			PVL04	right	9789,11858,23376	284	893	1896.0	False	FBbt_20003421
298262644	SMP234_R	SMP234	SMP234			PDL10	right	4715,15154,11408	447	3218	3935.0	False	FBbt_20003096
298262663	SMP553_R	SMP553	SMP553			PDM30	right	14359,17683,6616	721	3224	6495.0	False	FBbt_20003415
298262867	SLP183_R	SLP183	SLP183			ADL20	right	4978,28341,15944	92	450	787.0	False	FBbt_20002577
298266716	SMP440_R	SMP440	SMP440			PDM10	right	15659,20790,4216	81	348	623.0	False	FBbt_20003302
298266903	SMP408_d_R	SMP408_d	SMP408			PDM09	right	19965,11058,15120	188	1083	1740.0	False
298267207	SMP435_R	SMP435	SMP435			PDM10	right	16919,20472,4668	93	338	774.0	False	FBbt_20003297
298270808	SMP296_R	SMP296	SMP296			PDM05	right	23637,13073,11040	146	516	1074.0	False	FBbt_20003158
298275356	SMP545_R	SMP545	SMP545			PDM27	right	22923,13259,17088	292	3316	2140.0	False	FBbt_20003407
298279629	SMP486_f_R	SMP486_f	SMP486		pMP3a candidates	PDM15	right	18558,13608,12672	42	464	243.0	False
298288301	SMP481_R	SMP481	SMP481		pMP3a candidates	PDM15	right	19701,15592,10656	31	253	153.0	False	FBbt_20003343
298405402	FB6T_L	FB6T	FB6T	CX	SIPSMPFB6_7	PDM25	left	31882,18222,7408	184	480	1071.0	False
298542439	SIP082_R	SIP082	SIP082			PDM20	right		179	472	1375.0	False	FBbt_20002386
298547259	SLP021_R	SLP021	SLP021			ADL02	right	2035,22577,9792	180	996	1362.0	False	FBbt_20002415
298547436	SLP164_b_R	SLP164_b	SLP164			ADL18	right	9042,29301,9544	94	350	651.0	False
298586553	SMP087_R	SMP087	SMP087			ADM04	right	21696,32039,8032	262	2842	2353.0	False	FBbt_20002949
298586733	SIP076_R	SIP076	SIP076			PDM08	right	18103,14392,14560	144	630	971.0	False	FBbt_20002380
298590924	SLP181_R	SLP181	SLP181			ADL20	right	3548,25804,14848	132	795	1114.0	False	FBbt_20002575
298591075	SIP076_R	SIP076	SIP076			PDM08	right	18538,13198,13424	152	605	983.0	False	FBbt_20002380
298591130	SMP348_R	SMP348	SMP348			PDM07	right	18969,27131,3844	224	1117	1654.0	False	FBbt_20003210
298595196	SMP172_R	SMP172	SMP172			AVM13	right	13224,35028,23760	152	502	909.0	False	FBbt_20003034
298595394	PAM10(B1)_R	PAM10	PAM10	DAN		ADM02	right	22984,33274,11688	411	2304	1562.0	False	FBbt_00110994
298599271	SMP026(ADL12)_L	SMP026	SMP026				left		749	344	6350.0	False	FBbt_20002888
298599672	SMP088_R	SMP088	SMP088			ADM04	right	24793,32410,12584	242	1275	2090.0	False	FBbt_20002950
298603633	SMP559_R	SMP559	SMP559			PVL04	right	9092,12056,24144	258	808	2005.0	False	FBbt_20003421
298603693	SMP406_R	SMP406	SMP406			PDM09	right	19866,11335,16000	195	828	1656.0	False	FBbt_20003268
298603730	SMP179_R	SMP179	SMP179			PDL05	right	9837,14300,10032	614	1869	4570.0	False	FBbt_20003041
298603963	SLP020_R	SLP020	SLP020		L7 (Jeanne et al. Neuron 2018)	ADL02	right	2976,23263,10728	155	1299	1208.0	False	FBbt_20002414
298607679	SLP396_R	SLP396	SLP396			PDM07	right	15506,24087,4204	299	962	2318.0	False	FBbt_20002790
298612190	SLP391_R	SLP391	SLP391			PDM07	right	17526,22281,3872	554	2688	4648.0	False	FBbt_20002785
298616588	SMP086_R	SMP086	SMP086			ADM04	right	23887,32346,10160	436	4153	3418.0	False	FBbt_20002948
298616761	SMP095_R	SMP095	SMP095			ADM04	right	24101,32401,11512	132	791	1214.0	False	FBbt_20002957
298625276	SMP484_R	SMP484	SMP484		pMP3a candidates	PDM15	right	19265,15082,12608	12	358	54.0	False	FBbt_20003346
298927224	FB7F_R	FB7F	FB7F	CX	SMPSIPFB7_3	PDM25	right	20219,16825,6624	191	745	1205.0	False
298927362	SMP408_a_R	SMP408_a	SMP408			PDM09	right	20510,10432,16000	160	880	1386.0	False
298931489	SIP076_R	SIP076	SIP076			PDM08	right	19412,14999,13696	175	538	1075.0	False	FBbt_20002380
298931773	SLP404_R	SLP404	SLP404			PDM08	right	21118,17961,5968	723	1389	4934.0	False	FBbt_20002798
298935111	SLP423_R	SLP423	SLP423			PDM20	right	22474,23214,4360	119	1003	832.0	False	FBbt_20002817
298935146	SIP007_R	SIP007	SIP007			ADL09	right	2859,24929,16632	155	318	1309.0	False	FBbt_20002311
298936099	SLP394_R	SLP394	SLP394			PDM07	right	16495,25798,4044	374	1231	3189.0	False	FBbt_20002788
298944444	FB6U_R	FB6U	FB6U	CX	SMPCREFB6_2	AVM10	right	11980,32582,18088	537	2676	3197.0	False
298944479	SMP408_d_R	SMP408_d	SMP408			PDM09	right	20103,10847,15776	236	963	2313.0	False
298944620	SMP299_R	SMP299	SMP299		pMP5 candidates	PDM05	right	23394,12840,15568	119	194	865.0	False	FBbt_20003161
298948785	SLP408_R	SLP408	SLP408			PDM12	right	22821,19779,6608	124	311	707.0	False	FBbt_20002802
298957166	SMP078_R	SMP078	SMP078		C-Sm	ADM04	right	23699,32728,12088	1179	5098	11282.0	False	FBbt_20002940
298957344	SIP077_R	SIP077	SIP077			PDM08	right	17564,11469,14704	297	589	1972.0	False	FBbt_20002381
298961895	SMP478_R	SMP478	SMP478		pMP1 candidates	PDM15	right	17329,15560,10624	8	577	38.0	False	FBbt_20003340
298962041	SMP088_R	SMP088	SMP088			ADM04	right	25165,33142,15280	249	1239	2164.0	False	FBbt_20002950
299043307	SLP218_R	SLP218	SLP218			ADM04	right	24009,31575,11792	75	539	636.0	False	FBbt_20002612
299078990	FB7F_L	FB7F	FB7F	CX	SMPSIPFB7_3	PDM25	left		119	397	764.0	False
299082033	LHPV5e1(PDL05)_L	LHPV5e1	LHPV5e1				left		1313	4201	13605.0	False	FBbt_00051061
299263690	SLP432_a_R	SLP432_a	SLP432			PDM20	right		40	406	273.0	False
299267723	SLP423_R	SLP423	SLP423			PDM20	right		317	1282	2351.0	False	FBbt_20002817
299268507	SLP014_R	SLP014	SLP014		pSP3a candidates	ADL02	right	960,21747,10992	159	969	1621.0	False	FBbt_20002408
299272434	SLP443_R	SLP443	SLP443			PDM29	right	18581,18029,6568	76	868	575.0	False	FBbt_20002837
299272806	SLP102_R	SLP102	SLP102			ADL09	right	3127,25768,16508	99	381	682.0	False	FBbt_20002496
299289811	SMP146_R	SMP146	SMP146			ADM10	right	16123,33625,13360	1011	5080	10656.0	False	FBbt_20003008
299290105	SMP291_R	SMP291	SMP291			PDM05	right	23184,12006,13840	1061	4008	9088.0	False	FBbt_20003153
299293552	SMP484_R	SMP484	SMP484		pMP3a candidates	PDM15	right	19688,15467,10144	146	423	815.0	False	FBbt_20003346
299298381	SMP408_a_R	SMP408_a	SMP408			PDM09	right	21691,10521,16928	176	865	1535.0	False
299298593	SMP478(PDM15)_L	SMP478	SMP478		pMP1 candidates		left		5	289	16.0	False	FBbt_20003340
299604675	SLP428_R	SLP428	SLP428			PDM20	right		65	526	548.0	False	FBbt_20002822
299604736	SIP084_R	SIP084	SIP084			PDM20	right		0	152	0.0	False	FBbt_20002388
299604862	SLP421_R	SLP421	SLP421			PDM20	right	21698,22569,4088	241	917	1716.0	False	FBbt_20002815
299609112	SLP425_R	SLP425	SLP425			PDM20	right		142	744	1094.0	False	FBbt_20002819
299613271	SIP077_R	SIP077	SIP077			PDM08	right	18366,13846,11408	322	781	2212.0	False	FBbt_20002381
299613480	PAM09(B1ped)_R	PAM09	PAM09	DAN		ADM02	right	20993,31883,8048	338	1853	1229.0	False	FBbt_00111021
299617484	SIP076_R	SIP076	SIP076			PDM08	right	18878,14993,14160	152	510	993.0	False	FBbt_20002380
299617529	SMP336_R	SMP336	SMP336			PDM07	right	18945,21104,4096	542	1422	5148.0	False	FBbt_20003198
299617731	SIP078_R	SIP078	SIP078			PDM08	right	18235,14326,14032	73	296	488.0	False	FBbt_20002382
299617849	SIP076_R	SIP076	SIP076			PDM08	right	17454,13356,15344	141	597	889.0	False	FBbt_20002380
299617872	SLP405_a_R	SLP405_a	SLP405			PDM08	right	17065,11342,14688	73	242	452.0	False
299621755	SMP086(ADM04)_L	SMP086	SMP086				left	25355,31187,13336	356	2087	2826.0	False	FBbt_20002948
299626157	SMP170_R	SMP170	SMP170			AVM10	right	11159,31194,18560	303	1110	2428.0	False	FBbt_20003032
299954299	SLP405_c_R	SLP405_c	SLP405			PDM08	right	20097,15373,11824	196	668	1280.0	False
299954300	SIP076_R	SIP076	SIP076			PDM08	right	18235,14353,15200	184	605	1265.0	False	FBbt_20002380
299958695	SIP076_R	SIP076	SIP076			PDM08	right	17953,13768,14640	151	497	992.0	False	FBbt_20002380
299958696	SIP078_R	SIP078	SIP078			PDM08	right	19873,14282,12016	82	309	576.0	False	FBbt_20002382
300455904	FB8F_a_L	FB8F_a	FB8F	CX	SIPSLPFB8	PDM25	left		125	356	700.0	False
300968622	KCab-m_R	KCab-m	KCab-m			PDL01	right	18809,15989,8992	193	511	603.0	False
300972942	MBON14(a3)_R	MBON14	MBON14				right		543	13634	4336.0	False	FBbt_00100238
301037686	PI1_c	PI1_c	PI1		IPC candidates	ADM09	right	24173,28516,5368	4	238	6.0	False
301309622	KCab-c_R	KCab-c	KCab-c			PDL01	right		142	358	505.0	False	FBbt_00110929
301314150	KCab-c_R	KCab-c	KCab-c			PDL04	right	13396,10225,15048	179	528	646.0	False	FBbt_00110929
301314154	KCab-c_R	KCab-c	KCab-c			PDL01	right		156	415	542.0	False	FBbt_00110929
301314208	KCab-c_R	KCab-c	KCab-c			PDL04	right	11450,11001,14888	148	411	530.0	False	FBbt_00110929
301318641	KCab-c_R	KCab-c	KCab-c			PDL01	right	18095,13445,10032	177	437	631.0	False	FBbt_00110929
324370873	SIP058_R	SIP058	SIP058			PDL24	right	4607,18559,5016	166	762	1191.0	False	FBbt_20002362
324721026	SMP248_R	SMP248	SMP248		pSP5a candidates	PDL15	right	5284,18899,5288	240	436	2305.0	False	FBbt_20003110
324725187	SMP248_R	SMP248	SMP248		pSP5a candidates	PDL15	right	5760,19002,5072	196	355	2028.0	False	FBbt_20003110
324790113	SLP318_R	SLP318	SLP318			PDL13	right	15418,19343,4968	99	237	802.0	False	FBbt_20002712
324846570	DN1pA_R	DN1pA	DN1pA			PDM24	right	17791,19036,5000	187	451	1085.0	False
325113795	SLP446_R	SLP446	SLP446			PDM31	right	17435,18315,5632	259	475	1531.0	False	FBbt_20002840
325122109	SLP364_R	SLP364	SLP364			PDL20	right		235	787	2431.0	False	FBbt_20002758
325122525	SLP316_R	SLP316	SLP316			PDL13	right	8881,20897,4384	280	747	2626.0	False	FBbt_20002710
325122802	SLP354_R	SLP354	SLP354			PDL17	right	3725,17018,16424	66	235	553.0	False	FBbt_20002748
325127286	SLP296_R	SLP296	SLP296			PDL11	right	10698,17752,5312	83	252	838.0	False	FBbt_20002690
325131735	SLP296_R	SLP296	SLP296			PDL11	right	9824,18576,4636	99	326	1036.0	False	FBbt_20002690
325446181	SLP317_R	SLP317	SLP317			PDL13	right	11181,19014,4424	88	297	847.0	False	FBbt_20002711
325455002	SLP403_R	SLP403	SLP403			PDM07	right	17264,24728,3592	24	728	71.0	False	FBbt_20002797
325455305	SLP318_R	SLP318	SLP318			PDL13	right	7720,19694,4560	60	298	580.0	False	FBbt_20002712
325455473	LHPV6a3_a_R	LHPV6a3_a	LHPV6a3			PDL10	right	3523,16114,8256	223	229	1641.0	False
325458991	LHPD1a1_R	LHPD1a1	LHPD1a1			PDL07	right	2119,18230,8432	125	264	1140.0	False	FBbt_00051753
325460206	LHPD1a1_R	LHPD1a1	LHPD1a1			PDL07	right		125	232	1200.0	False	FBbt_00051753
325472654	LHPV6b1_R	LHPV6b1	LHPV6b1			PDL10	right	3215,16419,8736	156	353	1020.0	False	FBbt_00051812
325484974	SLP108_R	SLP108	SLP108			ADL09	right	2265,24641,15312	18	122	163.0	False	FBbt_20002502
325489440	FB8D_R	FB8D	FB8D	CX	SLPSMPFB8_2	PDM25	right	20693,16557,8560	155	1009	977.0	False
325490014	SLP052_R	SLP052	SLP052			ADL04	right	2997,25801,21088	137	320	1650.0	False	FBbt_20002446
325529237	DN1pA_R	DN1pA	DN1pA			PDM24	right	17387,19226,5776	201	443	1161.0	False
325743813	LHPD2c3_R	LHPD2c3	LHPD2c3			PDL06	right	5436,19985,4912	153	364	1687.0	False	FBbt_00051759
325787243	LHPV6a4_b_R	LHPV6a4_b	LHPV6a4			PDL10	right	4131,16136,9120	128	188	972.0	False
325791831	SLP367_R	SLP367	SLP367			PDL20	right	5005,14333,16040	115	339	1114.0	False	FBbt_20002761
325791855	SLP318_R	SLP318	SLP318			PDL13	right	11719,18221,4888	85	243	746.0	False	FBbt_20002712
325797488	LHPV6a8_R	LHPV6a8	LHPV6a8			PDL10	right	3390,14666,10256	95	256	659.0	False	FBbt_00051810
325797575	LHPV6a4_b_R	LHPV6a4_b	LHPV6a4			PDL10	right	3853,16526,7480	124	234	992.0	False
325802256	LHPV6a6_b_R	LHPV6a6_b	LHPV6a6			PDL10	right	745,16054,9136	79	174	547.0	False
325814461	LHPV4c3_R	LHPV4c3	LHPV4c3			PDL16	right	1906,14129,13176	123	541	1112.0	False	FBbt_00049401
325814669	LHAV3a2_R	LHAV3a2	LHAV3a2			ADL10	right	1138,23100,18560	110	207	831.0	False	FBbt_00049671
325814784	SLP107_R	SLP107	SLP107			ADL09	right	2282,25277,16704	41	189	387.0	False	FBbt_20002501
325815440	SLP272_R	SLP272	SLP272			PDL10	right	2932,15299,8752	69	234	518.0	False	FBbt_20002666
325826011	SLP097_R	SLP097	SLP097			ADL07	right	1429,23959,15280	52	93	561.0	False	FBbt_20002491
325834652	LHAV3n1_R	LHAV3n1	LHAV3n1			ADL10	right	3000,24173,20112	245	384	2140.0	False	FBbt_00051719
325839288	CL172_R	CL172	CL172			PDM10	right	15064,21546,4020	176	663	1402.0	False	FBbt_20000877
325839302	CL173_R	CL173	CL173			PDM10	right	14954,23215,3904	179	721	1523.0	False	FBbt_20000878
326119769	SLP457(SCB013)_R	SLP457	SLP457				right	1556,24591,23344	2065	2644	8619.0	False	FBbt_20002851
326124243	SLP318_R	SLP318	SLP318			PDL13	right	8578,21572,4560	73	418	663.0	False	FBbt_20002712
326128466	SLP350_R	SLP350	SLP350			PDL17	right	1912,17140,14520	60	263	538.0	False	FBbt_20002744
326128670	SLP301_R	SLP301	SLP301			PDL11	right	15475,17638,6336	97	193	838.0	False	FBbt_20002695
326134056	SLP353_R	SLP353	SLP353			PDL17	right	1078,17649,14088	36	222	249.0	False	FBbt_20002747
326134570	SLP296_R	SLP296	SLP296			PDL11	right	12658,17479,5572	118	342	1198.0	False	FBbt_20002690
326137566	LHPD3b1_a_R	LHPD3b1_a	LHPD3b1			PDL13	right	9329,21352,4312	181	557	1797.0	False
326154371	LHAV3a2_R	LHAV3a2	LHAV3a2			ADL10	right	1525,22049,19088	114	255	803.0	False	FBbt_00049671
326155085	SLP141_R	SLP141	SLP141			ADL16	right	1740,24836,15472	118	365	1370.0	False	FBbt_20002535
326159593	SLP097_R	SLP097	SLP097			ADL07	right	1550,23455,15600	53	152	536.0	False	FBbt_20002491
326159897	SLP352_R	SLP352	SLP352			PDL17	right	5039,20522,20016	71	157	639.0	False	FBbt_20002746
326159907	LHPV5j4_R	LHPV5j4	LHPV5j4			PDL23	right	2581,14588,11760	69	200	517.0	False
326164634	LHPV6i4_R	LHPV6i4	LHPV6i4			PDL14	right	1027,15027,10272	137	209	1268.0	False	FBbt_00051827
326164742	SLP354_R	SLP354	SLP354			PDL17	right	1178,17642,13696	64	145	557.0	False	FBbt_20002748
326184549	FS4B(AB)(FQ12)_C8_L	FS4B	FS4B	CX	FB128SMP	PDM04	left	32923,10579,19080	57	227	482.0	False
326227760	SLP431_R	SLP431	SLP431			PDM20	right		45	379	298.0	False	FBbt_20002825
326253554	SMP454_R	SMP454	SMP454			PDM12	right	22142,20149,5600	2613	9868	21858.0	False	FBbt_20003316
326460989	SLP317_R	SLP317	SLP317			PDL13	right	8128,21451,4640	86	278	775.0	False	FBbt_20002711
326465302	SMP225_R	SMP225	SMP225		DN3B candidates	PDL07	right	887,16933,9592	107	531	928.0	False	FBbt_20003087
326474963	SLP392_R	SLP392	SLP392			PDM07	right	20754,27008,3992	552	1148	5333.0	False	FBbt_20002786
326475920	LHPD3b3_R	LHPD3b3	LHPD3b3			PDL13	right	7076,20389,4344	83	234	858.0	False	FBbt_00051510
326496740	SLP097_R	SLP097	SLP097			ADL07	right	1628,23903,16624	76	219	793.0	False	FBbt_20002491
326500709	SLP093_R	SLP093	SLP093			ADL07	right	1944,25712,18168	72	376	622.0	False	FBbt_20002487
326504486	SLP106_R	SLP106	SLP106			ADL09	right	3937,26979,17872	52	248	419.0	False	FBbt_20002500
326508001	SLP351_R	SLP351	SLP351			PDL17	right	938,16941,11656	67	114	613.0	False	FBbt_20002745
326508583	SMP432_b_R	SMP432_b	SMP432			PDM10	right	16127,20920,4068	115	176	891.0	False
326509224	SLP420_R	SLP420	SLP420			PDM18	right	15966,22866,3704	48	216	517.0	False	FBbt_20002814
326521082	FS4C(FQ12)_C7_L	FS4C	FS4C	CX	FB267SMP	PDM03	left		79	453	727.0	False
326525255	FS4B(FQ12)_C8_L	FS4B	FS4B	CX	FB128SMP	PDM04	left	32004,10629,18464	71	241	625.0	False
326525339	FS4B(FQ12)_C3_L	FS4B	FS4B	CX	FB128SMP	PDM01	left	28240,16876,9640	81	481	690.0	False
326530038	SMP505_R	SMP505	SMP505			PDM22	right	19252,12392,13168	392	4285	2972.0	False	FBbt_20003367
326542980	SMP498_R	SMP498	SMP498			PDM18	right	14371,23702,3976	99	856	826.0	False	FBbt_20003360
326547252	SMP499_R	SMP499	SMP499			PDM18	right	17383,22336,3300	42	188	319.0	False	FBbt_20003361
326560782	CL086_e_R	CL086_e	CL086			AVL06	right	5694,28936,19152	236	515	1694.0	False
326810603	SLP172_R	SLP172	SLP172			ADL20	right	3367,27213,16776	134	834	1168.0	False	FBbt_20002566
326811922	SLP164_a_R	SLP164_a	SLP164			ADL18	right	7266,25578,5912	153	548	1306.0	False
326812225	LHPV6a11_b_R	LHPV6a11_b	LHPV6a11			PDL10	right	3336,15678,8576	169	319	1248.0	False
326817334	SMP012_R	SMP012	SMP012			ADL07	right	5690,28209,18864	488	1781	3902.0	False	FBbt_20002874
326817510	SLP207_R	SLP207	SLP207			ADL24	right	1979,25040,20280	965	1390	9142.0	False	FBbt_20002601
326817565	LHPV6a8_R	LHPV6a8	LHPV6a8			PDL10	right	1969,15095,9200	151	399	1140.0	False	FBbt_00051810
326849964	FB9B_c_R	FB9B_c	FB9B	CX	SLPFB9_2	AVM10	right	13753,33305,20568	33	112	186.0	False
326870795	FB9B_e_R	FB9B_e	FB9B	CX	SLPFB9_2	AVM10	right		41	150	196.0	False
326875404	FS4A(FQ12)_C8_L	FS4A	FS4A	CX	FB138SMP	PDM04	left	33760,10488,19328	71	270	509.0	False
326879917	SLP398_R	SLP398	SLP398			PDM07	right	15894,26460,4648	147	463	1303.0	False	FBbt_20002792
326884203	FS4A(FQ12)_C5_L	FS4A	FS4A	CX	FB138SMP	PDM02	left	30009,16534,8656	38	127	282.0	False
326884223	SMP359_b_R	SMP359_b	SMP359			PDM07	right	17407,26388,4084	191	726	1588.0	False
326884250	SLP273_R	SLP273	SLP273			PDL10	right		177	307	1540.0	False	FBbt_20002667
326884264	FS4A(FQ12)_C8_L	FS4A	FS4A	CX	FB138SMP	PDM04	left		61	333	439.0	False
326884331	SMP362_R	SMP362	SMP362			PDM07	right	15388,25410,4380	181	577	1503.0	False	FBbt_20003224
326888433	SMP347_R	SMP347	SMP347			PDM07	right	18715,26623,3672	218	1311	1821.0	False	FBbt_20003209
326888609	SLP400_R	SLP400	SLP400			PDM07	right	19195,28209,4120	256	1026	2175.0	False	FBbt_20002794
326888627	SMP361_R	SMP361	SMP361			PDM07	right	18554,24566,3540	199	446	1854.0	False	FBbt_20003223
326888675	SMP347_R	SMP347	SMP347			PDM07	right	17745,26996,4528	286	980	2522.0	False	FBbt_20003209
326892322	SMP363_R	SMP363	SMP363			PDM07	right		131	446	1110.0	False	FBbt_20003225
326892728	SLP263_R	SLP263	SLP263			PDL07	right		257	992	2035.0	False	FBbt_20002657
326901620	SMP288_R	SMP288	SMP288		pMP5 candidates	PDM05	right	23163,12259,15376	165	642	965.0	False	FBbt_20003150
326905980	SMP486_c_R	SMP486_c	SMP486		pMP3a candidates	PDM15	right	18955,15070,11024	8	206	40.0	False
327147292	SLP062_R	SLP062	SLP062			ADL05	right	2123,22991,18408	461	830	4425.0	False	FBbt_20002456
327147610	SLP375_R	SLP375	SLP375			PDL25	right	6425,22934,4800	360	410	2719.0	False	FBbt_20002769
327152465	SLP054_R	SLP054	SLP054			ADL04	right	3510,24392,19856	105	228	721.0	False	FBbt_20002448
327153088	SLP367_R	SLP367	SLP367			PDL20	right	5446,13965,16240	104	283	973.0	False	FBbt_20002761
327158282	SLP177_a_R	SLP177_a	SLP177			ADL20	right	3649,27086,15832	97	548	755.0	False
327158831	SLP069_R	SLP069	SLP069			ADL07	right	5059,28010,19168	569	1280	6061.0	False	FBbt_20002463
327203386	FB7A_R	FB7A	FB7A	CX	SIPSLPFB7	PDL05	right	8725,13211,13936	633	1334	2793.0	False
327220514	LHAV3a6_R	LHAV3a6	LHAV3a6			ADL10	right	2499,24475,20224	62	188	362.0	False
327225145	FS4A(AB)(FQ12)_C2_L	FS4A	FS4A	CX	FB38ABSMP	PDM01	left	26089,19760,7336	56	497	399.0	False
327229641	SMP305_R	SMP305	SMP305			PDM05	right	24220,13689,10816	104	1069	653.0	False	FBbt_20003167
327242169	SMP035_R	SMP035	SMP035			ADL16	right	900,25180,15328	155	513	1136.0	False	FBbt_20002897
327242287	SMP373_R	SMP373	SMP373			PDM08	right	17950,11136,13104	366	1628	2423.0	False	FBbt_20003235
327246381	SMP483_R	SMP483	SMP483			PDM15	right	19344,14402,10592	85	276	456.0	False	FBbt_20003345
327246931	SMP169_R	SMP169	SMP169			AVM08	right		569	465	3795.0	False	FBbt_20003031
327255181	SMP290_R	SMP290	SMP290		pMP5 candidates	PDM05	right	23064,11810,14912	147	471	1028.0	False	FBbt_20003152
327398074	SA3_bilateral_L	SA3	SA3	CX	SlpA	AVM08	left		101	214	747.0	False	FBbt_00049143
327499164	LHCENT2_R	LHCENT2	LHCENT2			ADL05	right	1087,21161,13672	2773	11285	29491.0	False	FBbt_00049795
327506825	LHPV6a11_a_R	LHPV6a11_a	LHPV6a11			PDL10	right	1966,15482,9488	302	488	2482.0	False
327509674	SLP104_R	SLP104	SLP104			ADL09	right	2675,24546,15528	99	543	929.0	False	FBbt_20002498
327511994	SLP423_R	SLP423	SLP423			PDM20	right	21643,19889,5064	238	794	1828.0	False	FBbt_20002817
327519295	SLP106_R	SLP106	SLP106			ADL09	right	4447,25061,15104	42	206	312.0	False	FBbt_20002500
327531576	SLP199_R	SLP199	SLP199			ADL23	right	3965,27685,16232	103	463	866.0	False	FBbt_20002593
327532246	SLP182_c_R	SLP182_c	SLP182			ADL20	right		94	651	881.0	False
327535642	SLP405_a_R	SLP405_a	SLP405			PDM08	right	18934,13773,11488	94	351	665.0	False
327544990	SMP434_R	SMP434	SMP434			PDM10	right	15754,21544,3908	178	732	1562.0	False	FBbt_20003296
327565511	FS4A(FQ12)_C8_L	FS4A	FS4A	CX	FB138SMP	PDM04	left	33607,10739,18776	55	184	404.0	False
327565800	FS4A(FQ12)_C7_L	FS4A	FS4A	CX	FB138SMP	PDM03	left	32141,14306,12824	46	213	337.0	False
327566042	SMP379_R	SMP379	SMP379			PDM08	right	16354,11152,15408	293	608	2668.0	False	FBbt_20003241
327566137	FS4A(FQ12)_C4_L	FS4A	FS4A	CX	FB138SMP	PDM02	left	29080,16315,9104	53	246	346.0	False
327587580	SMP486_c_R	SMP486_c	SMP486		pMP3a candidates	PDM15	right	18154,12438,11664	32	493	211.0	False
327587644	SMP162_R	SMP162	SMP162			AVL23	right	10162,30624,19520	661	2376	6568.0	False	FBbt_20003024
327588225	SMP083_R	SMP083	SMP083			ADM04	right	22941,33283,9496	771	2804	6479.0	False	FBbt_20002945
327588446	SMP162_R	SMP162	SMP162			AVL23	right	10809,31947,20472	326	1424	2694.0	False	FBbt_20003024
327592562	SMP582_R	SMP582	SMP582				right	12528,11660,20432	311	1293	2331.0	False	FBbt_20003444
327596420	SMP484_R	SMP484	SMP484		pMP3a candidates	PDM15	right	18294,15268,10848	66	255	302.0	False	FBbt_20003346
327596481	SMP035_R	SMP035	SMP035			ADL16	right	1391,25339,15784	162	522	1168.0	False	FBbt_20002897
327635327	PI2	PI2	PI2			ADM09	right	24103,22072,6216	1	14	1.0	True
327730878	FB6Z_L	FB6Z	FB6Z	CX	SMPSIPFB6_9	PDL05	left		465	1285	2439.0	False
327838570	LHAD1k1_R	LHAD1k1	LHAD1k1			ADL03	right	2768,24925,14160	379	1310	2731.0	False	FBbt_00051564
327843160	SLP066_R	SLP066	SLP066			ADL07	right	4036,26200,16360	581	1375	5183.0	False	FBbt_20002460
327844600	SLP349_R	SLP349	SLP349			PDL17	right	1692,23587,20848	94	369	763.0	False	FBbt_20002743
327848116	SLP344_R	SLP344	SLP344			PDL17	right	3792,17432,16872	91	497	757.0	False	FBbt_20002738
327850917	SLP344_R	SLP344	SLP344			PDL17	right	1018,16922,13528	106	420	854.0	False	FBbt_20002738
327851331	SLP274_R	SLP274	SLP274			PDL10	right	5047,15600,10096	192	300	1552.0	False	FBbt_20002668
327852122	SLP180_R	SLP180	SLP180			ADL20	right	5315,27958,15512	111	474	1113.0	False	FBbt_20002574
327852276	SLP320_R	SLP320	SLP320			PDL13	right	14555,19978,4280	84	188	844.0	False	FBbt_20002714
327857238	SLP054_R	SLP054	SLP054			ADL04	right	3194,20657,16632	53	209	413.0	False	FBbt_20002448
327860997	SLP142_R	SLP142	SLP142			ADL16	right	2589,26513,17236	79	386	695.0	False	FBbt_20002536
327861138	SLP022_R	SLP022	SLP022			ADL02	right	1367,22374,11984	223	462	2225.0	False	FBbt_20002416
327865394	SLP274_R	SLP274	SLP274			PDL10	right	6209,15442,10416	180	302	1407.0	False	FBbt_20002668
327872592	SLP024_b_R	SLP024_b	SLP024			ADL02	right	2478,23052,11328	111	419	916.0	False
327872615	SLP405_b_R	SLP405_b	SLP405			PDM08	right	18274,12055,12608	74	194	453.0	False
327873821	SLP417_R	SLP417	SLP417			PDM18	right	15797,24140,3932	79	187	692.0	False	FBbt_20002811
327877252	SLP268_R	SLP268	SLP268			PDL07	right	4072,18767,5920	116	251	1055.0	False	FBbt_20002662
327881747	SLP421_R	SLP421	SLP421			PDM20	right		264	1110	1436.0	False	FBbt_20002815
327928411	SMP300_R	SMP300	SMP300			PDM05	right	23958,13688,11568	171	753	1201.0	False	FBbt_20003162
327932807	SMP486_a_R	SMP486_a	SMP486		pMP3a candidates	PDM15	right	17765,15335,10400	55	190	325.0	False
327933008	LHPD5b1_R	LHPD5b1	LHPD5b1			PDM11	right	20008,19442,5648	766	1300	6503.0	False	FBbt_00051770
327933027	SMP168_R	SMP168	SMP168			AVM08	right	20022,30310,37160	833	716	4622.0	False	FBbt_20003030
327933061	SMP406_R	SMP406	SMP406			PDM09	right	20935,11329,17408	199	1171	1838.0	False	FBbt_20003268
327933208	SMP486_f_R	SMP486_f	SMP486		pMP3a candidates	PDM15	right	18465,13668,12016	35	610	232.0	False
327933679	SMP486_c_R	SMP486_c	SMP486		pMP3a candidates	PDM15	right	17811,15070,10928	36	390	188.0	False
327933814	SMP224_R	SMP224	SMP224			PDL07	right	1381,16551,10112	79	447	634.0	False	FBbt_20003086
327937328	DSKMP3_R	DSKMP3	DSKMP3			PVL04	right	11573,10181,22560	667	1830	4400.0	False
327937494	SMP350_R	SMP350	SMP350			PDM07	right		130	749	1094.0	False	FBbt_20003212
327937628	SMP485_R	SMP485	SMP485		pMP3c candidates	PDM15	right	18227,14733,10928	49	282	275.0	False	FBbt_20003347
327941844	SMP105_b_R	SMP105_b	SMP105		aSP25b candidates	ADM04	right	24766,33011,11576	22	452	166.0	False
328010530	SMP454(PDM12)_L	SMP454	SMP454				left	27686,22424,5696	3323	7850	26321.0	False	FBbt_20003316
328179112	SLP240_b_R	SLP240_b	SLP240			AVM13	right	13286,33215,24400	145	447	884.0	False
328179117	SLP201_R	SLP201	SLP201			ADL23	right	3088,25656,15008	78	296	776.0	False	FBbt_20002595
328187494	SLP293_R	SLP293	SLP293			PDL11	right	14440,18714,5164	90	339	883.0	False	FBbt_20002687
328188238	SLP028_R	SLP028	SLP028			ADL02	right	2422,21928,9160	139	357	1230.0	False	FBbt_20002422
328188777	SLP142_R	SLP142	SLP142			ADL16	right	1861,26262,15880	74	415	576.0	False	FBbt_20002536
328193076	SLP191_R	SLP191	SLP191			ADL23	right	3257,26124,15312	215	985	1903.0	False	FBbt_20002585
328197044	SLP015_c_R	SLP015_c	SLP015		pSP3a candidates	ADL02	right	1059,20646,10496	70	382	626.0	False
328201793	SLP192_R	SLP192	SLP192			ADL23	right	3823,25463,14672	142	1000	1280.0	False	FBbt_20002586
328206519	SLP045_R	SLP045	SLP045			ADL03	right	3151,25422,13632	135	302	1073.0	False	FBbt_20002439
328209735	SLP105_R	SLP105	SLP105			ADL09	right	2710,25369,16672	77	388	643.0	False	FBbt_20002499
328213227	FB8F_a_R	FB8F_a	FB8F	CX	SIPSLPFB8	PDM25	right	21076,16253,8560	184	911	1232.0	False
328213594	SLP405_a_R	SLP405_a	SLP405			PDM08	right	18160,12206,13664	99	208	639.0	False
328213824	SLP408_R	SLP408	SLP408			PDM12	right	22966,19513,5336	123	233	890.0	False	FBbt_20002802
328214655	SLP294_R	SLP294	SLP294			PDL11	right	9511,18211,4992	90	479	734.0	False	FBbt_20002688
328244591	SMP564_R	SMP564	SMP564			PVL04	right	10176,10741,23968	199	590	1827.0	False	FBbt_20003426
328253133	PAM10(B1)_R	PAM10	PAM10	DAN		ADM02	right	21100,32311,8888	433	2251	1695.0	False	FBbt_00110994
328265182	SMP259_R	SMP259	SMP259			PDL18	right	9880,12561,16216	168	474	1193.0	False	FBbt_20003121
328265281	SIP006_R	SIP006	SIP006			ADL09	right	3254,24607,15856	159	648	1330.0	False	FBbt_20002310
328265389	SMP082_R	SMP082	SMP082			ADM04	right	23023,32032,9488	1087	5352	9762.0	False	FBbt_20002944
328269766	SMP347_R	SMP347	SMP347			PDM07	right	18594,26907,4064	184	980	1613.0	False	FBbt_20003209
328270395	SMP399_R	SMP399	SMP399			PDM09	right	20400,11433,16152	227	826	2050.0	False	FBbt_20003261
328273806	SMP226_R	SMP226	SMP226		DN3A / pSP2a candidates	PDL07	right	600,17551,9776	102	358	812.0	False	FBbt_20003088
328274638	SMP551_R	SMP551	SMP551		pSP7 candidates	PDM29	right	19993,18894,5400	931	1679	8618.0	False	FBbt_20003413
328274706	SMP486_c_R	SMP486_c	SMP486		pMP3a candidates	PDM15	right	18842,12643,12000	18	235	81.0	False
328278368	SMP486_b_R	SMP486_b	SMP486		pMP3a candidates	PDM15	right	18419,12643,12672	39	252	219.0	False
328278449	SMP406_R	SMP406	SMP406			PDM09	right	19701,10827,16552	202	1179	1847.0	False	FBbt_20003268
328283406	SMP440_R	SMP440	SMP440			PDM10	right	17344,20481,4240	72	256	530.0	False	FBbt_20003302
328291093	SMP487_R	SMP487	SMP487			PDM15	right	19350,14705,11184	34	297	158.0	False	FBbt_20003349
328373131	SMP286(PDM05)_L	SMP286	SMP286		pMP5 candidates		left	29111,15614,12264	398	3264	2927.0	False	FBbt_20003148
328417092	SMP387(PDM09)_L	SMP387	SMP387				left	32374,14125,11456	969	1419	9507.0	False	FBbt_20003249
328519723	SLP029_R	SLP029	SLP029			ADL02	right	3392,22280,8920	11	152	57.0	False	FBbt_20002423
328519904	LHAV3a6_R	LHAV3a6	LHAV3a6			ADL10	right	1907,21438,18024	94	247	730.0	False
328524517	SLP039_R	SLP039	SLP039			ADL03	right	3946,26727,14080	85	253	657.0	False	FBbt_20002433
328524867	SLP201_R	SLP201	SLP201			ADL23	right	3937,26125,15728	86	255	803.0	False	FBbt_20002595
328524904	SLP040_R	SLP040	SLP040			ADL03	right	3360,25828,13872	119	317	965.0	False	FBbt_20002434
328525017	SLP116_R	SLP116	SLP116			ADL13	right	3843,28283,18112	94	209	673.0	False	FBbt_20002510
328530120	SLP199_R	SLP199	SLP199			ADL23	right	3297,26663,16216	86	356	702.0	False	FBbt_20002593
328533761	PPL201_R	PPL201	PPL201	DAN	LHPV1a1 (Frechter et al. eLife 2019); LHCENT7 (Bates et al. CurBio 2020)	PVL17	right	9151,14066,28208	4747	8596	17050.0	False	FBbt_00048255
328533799	SLP427_R	SLP427	SLP427			PDM20	right	21280,25763,4064	109	855	640.0	False	FBbt_20002821
328533857	SLP038_R	SLP038	SLP038			ADL03	right	4193,25922,13840	199	507	1612.0	False	FBbt_20002432
328533896	SLP141_R	SLP141	SLP141			ADL16	right	1981,25715,16048	113	514	1266.0	False	FBbt_20002535
328537891	SLP428_R	SLP428	SLP428			PDM20	right		59	596	503.0	False	FBbt_20002822
328538398	SLP193_b_R	SLP193_b	SLP193			ADL23	right	3002,26247,14808	135	743	1370.0	False
328538408	SLP327_R	SLP327	SLP327			PDL15	right	4562,19375,4360	256	1329	1636.0	False	FBbt_20002721
328542009	LHAD1i2_b_R	LHAD1i2_b	LHAD1i2		L7 (Jeanne et al. Neuron 2018)	ADL03	right	2787,24968,11184	161	381	1422.0	False
328542218	SLP142_R	SLP142	SLP142			ADL16	right	1375,25355,15104	85	305	679.0	False	FBbt_20002536
328543014	LHAV3k5_R	LHAV3k5	LHAV3k5			PDL17	right	2506,15538,13920	658	2228	7522.0	False	FBbt_00051716
328543082	SLP160_R	SLP160	SLP160			ADL18	right	8275,28625,9008	246	493	2010.0	False	FBbt_20002554
328546621	SLP424_R	SLP424	SLP424			PDM20	right	22060,20995,4272	186	944	1300.0	False	FBbt_20002818
328546871	PAM10(B1)_R	PAM10	PAM10	DAN		ADM02	right	21341,32471,8440	500	2576	1989.0	False	FBbt_00110994
328559607	DSKMP3_R	DSKMP3	DSKMP3			PVL04	right	11939,10599,23952	656	1441	4324.0	False
328563364	SLP408_R	SLP408	SLP408			PDM12	right	23495,22136,3764	73	195	414.0	False	FBbt_20002802
328593903	SMP352_R	SMP352	SMP352			PDM07	right	18173,27203,4664	71	204	509.0	False	FBbt_20003214
328601956	CRE105_R	CRE105	CRE105			PVL06	right	10182,12256,19352	492	1995	4069.0	False	FBbt_20001174
328611004	LHPV5e1_R	LHPV5e1	LHPV5e1			PDL05	right	6482,15483,9488	1573	10796	15759.0	False	FBbt_00051061
328611467	SMP480_R	SMP480	SMP480		pMP3b candidates	PDM15	right	19305,15698,9808	120	331	764.0	False	FBbt_20003342
328611654	SMP406_R	SMP406	SMP406			PDM09	right	20604,11718,15728	203	826	1770.0	False	FBbt_20003268
328632707	SMP083_R	SMP083	SMP083			ADM04	right	22662,32748,8080	796	2982	6680.0	False	FBbt_20002945
328744210	FB5G_L	FB5G	FB5G	CX	SMPSIPFB56	AVM10	left		190	530	1363.0	False
328860895	SLP199_R	SLP199	SLP199			ADL23	right	5204,29198,17536	119	609	1160.0	False	FBbt_20002593
328860948	SLP432_b_R	SLP432_b	SLP432			PDM20	right		101	834	880.0	False
328861072	SLP156_R	SLP156	SLP156			ADL18	right	8078,29262,11072	256	954	2139.0	False	FBbt_20002550
328861126	SLP432_a_R	SLP432_a	SLP432			PDM20	right	21620,20104,4440	70	389	510.0	False
328861282	LHCENT1_R	LHCENT1	LHCENT1			ADL01	right	2550,21189,15952	2577	12721	22466.0	False	FBbt_00049794
328870472	SLP440_R	SLP440	SLP440			PDM29	right	20497,19550,4544	852	4057	6421.0	False	FBbt_20002834
328875073	SLP180_R	SLP180	SLP180			ADL20	right	4962,28345,15504	94	439	848.0	False	FBbt_20002574
328879562	SLP319_R	SLP319	SLP319			PDL13	right	7190,19908,4360	118	233	1197.0	False	FBbt_20002713
328879764	SLP025_R	SLP025	SLP025			ADL02	right	3761,24137,14040	125	1008	1022.0	False	FBbt_20002419
328883562	SLP127_R	SLP127	SLP127			ADL15	right	3278,23718,10624	280	1128	2431.0	False	FBbt_20002521
328883690	SLP021_R	SLP021	SLP021			ADL02	right	1163,21287,10728	129	680	1201.0	False	FBbt_20002415
328887932	SLP432_b_R	SLP432_b	SLP432			PDM20	right		79	548	715.0	False
328887977	SLP024_a_R	SLP024_a	SLP024			ADL02	right	2251,23309,10208	142	682	1455.0	False
328896613	SLP405_b_R	SLP405_b	SLP405			PDM08	right	17714,11208,14016	149	247	956.0	False
328905011	SLP281_R	SLP281	SLP281			PDL11	right	10554,16990,5904	223	722	1633.0	False	FBbt_20002675
328909029	SLP164_b_R	SLP164_b	SLP164			ADL18	right	8882,29424,10032	104	305	796.0	False
328909309	SLP408_R	SLP408	SLP408			PDM12	right	23081,20543,5040	135	404	830.0	False	FBbt_20002802
328930845	FB8F_a_R	FB8F_a	FB8F	CX	SIPSLPFB8	PDM25	right	20939,16102,8064	183	886	1004.0	False
328935472	SMP147_R	SMP147	SMP147			ADM10	right	14774,32901,11712	275	6231	2021.0	False	FBbt_20003009
328939480	SMP559_R	SMP559	SMP559			PVL04	right	9335,12059,24648	243	759	1728.0	False	FBbt_20003421
328943204	SMP181(PDL05)_L	SMP181	SMP181				left		2066	4319	8478.0	False	FBbt_20003043
328948348	SMP409_R	SMP409	SMP409			PDM09	right	20580,9871,16296	150	891	1241.0	False	FBbt_20003271
328952123	SMP235_R	SMP235	SMP235			PDL10	right	5606,15638,10360	504	2793	4137.0	False	FBbt_20003097
328956505	SMP193_R	SMP193	SMP193			PDL05	right	8571,13330,12832	301	533	2436.0	False	FBbt_20003055
329102850	FB8F_a_L	FB8F_a	FB8F	CX	SIPSLPFB8	PDM25	left	31458,18524,7616	111	298	560.0	False
329206270	LHAV2k4_R	LHAV2k4	LHAV2k4			ADL04	right	1880,24976,22168	181	215	1450.0	False	FBbt_00051674
329206392	SLP126_R	SLP126	SLP126			ADL15	right	2981,22014,9040	387	401	2449.0	False	FBbt_20002520
329206628	SLP015_e_R	SLP015_e	SLP015		pSP3a candidates	ADL02	right	990,23295,11360	108	650	951.0	False
329210713	LHAD3f1_a_R	LHAD3f1_a	LHAD3f1			ADL17	right	12653,30883,9776	301	397	2340.0	False
329211098	LHAV6a3_a_R	LHAV6a3_a	LHAV6a3		L11 (Jeanne et al. Neuron 2018)	ADL13	right	3415,27446,18868	151	538	794.0	False
329211374	SLP431_R	SLP431	SLP431			PDM20	right	21129,19562,5072	58	561	400.0	False	FBbt_20002825
329214990	SLP045_R	SLP045	SLP045			ADL03	right	2462,24716,13696	100	213	727.0	False	FBbt_20002439
329215304	SLP104_R	SLP104	SLP104			ADL09	right	4671,27111,16184	77	486	723.0	False	FBbt_20002498
329215923	LHAV5a2_b_R	LHAV5a2_b	LHAV5a2			ADL11	right	908,24789,13720	106	131	834.0	False
329215976	LHAD3f1_a_R	LHAD3f1_a	LHAD3f1			ADL17	right	13598,30939,9056	202	284	1571.0	False
329215996	SLP015_c_R	SLP015_c	SLP015		pSP3a candidates	ADL02	right	1623,23286,10248	68	306	565.0	False
329216050	LHAV7a3_b_R	LHAV7a3_b	LHAV7a3		AV7a1 (Dolan et al. eLife 2019)	ADL19	right	10554,31845,19968	108	280	1019.0	False
329220439	LHPV5d1_a_R	LHPV5d1_a	LHPV5d1			PDL19	right	2449,13879,11376	153	378	1484.0	False
329221260	SLP024_a_R	SLP024_a	SLP024			ADL02	right	1456,21729,10704	142	815	1292.0	False
329225149	LHCENT10_R	LHCENT10	LHCENT10			AVL18	right	1764,26918,23464	1401	2243	15575.0	False
329246255	SLP421_R	SLP421	SLP421			PDM20	right		91	857	424.0	False	FBbt_20002815
329254286	SLP024_c_R	SLP024_c	SLP024			ADL02	right	2759,23196,11744	98	699	959.0	False
329254539	LHPD2a8_R	LHPD2a8	LHPD2a8			PDL06	right	5632,17805,5112	177	417	1683.0	False	FBbt_00051756
329257947	SLP019_R	SLP019	SLP019			ADL02	right	2535,23079,12280	273	625	2646.0	False	FBbt_20002413
329258532	LHPV4d7_R	LHPV4d7	LHPV4d7			PDL08	right	1201,15017,13192	210	494	1975.0	False	FBbt_00051571
329289084	FB6G_R	FB6G	FB6G	CX	SIPSMPFB6_3	PDL05	right	7907,13260,12968	868	1808	4199.0	False
329301513	SLP411_R	SLP411	SLP411			PDM18	right	17083,23055,3736	407	1910	3530.0	False	FBbt_20002805
329301762	SMP408_c_R	SMP408_c	SMP408			PDM09	right	20777,10232,16832	212	905	2056.0	False
329310230	SMP082(ADM04)_L	SMP082	SMP082				left	26645,32007,11792	985	1771	8651.0	False	FBbt_20002944
329435390	PAM10(B1)_L	PAM10	PAM10	DAN			left	29809,32650,8736	379	1374	1521.0	False	FBbt_00110994
329552035	SLP015_c_R	SLP015_c	SLP015		pSP3a candidates	ADL02	right	512,21737,11624	83	372	642.0	False
329560716	SLP209_R	SLP209	SLP209			ADL24	right	3387,25408,20600	1130	1854	11484.0	False	FBbt_20002603
329561513	SLP142_R	SLP142	SLP142			ADL16	right	1578,24695,15960	123	450	1198.0	False	FBbt_20002536
329561615	LHAD3b1_c_R	LHAD3b1_c	LHAD3b1			ADL17	right	14708,28833,6372	65	132	551.0	False
329561679	SLP200_R	SLP200	SLP200			ADL23	right	2723,26308,15280	92	458	915.0	False	FBbt_20002594
329566174	OA-VPM3(NO2/NO3)_R	OA-VPM3	OA-VPM3				right		8632	10075	34924.0	False	FBbt_00110151
329566187	SLP176_R	SLP176	SLP176			ADL20	right	4668,28391,17760	167	943	1340.0	False	FBbt_20002570
329566197	SMP549_R	SMP549	SMP549			PDM29	right	18076,17939,6384	922	2895	7860.0	False	FBbt_20003411
329566335	SLP028_R	SLP028	SLP028			ADL02	right	1412,21837,11192	131	261	1188.0	False	FBbt_20002422
329566467	LHAV3b7_R	LHAV3b7	LHAV3b7			ADL10	right	1191,22998,19184	88	158	620.0	False	FBbt_00051697
329574917	SLP258_R	SLP258	SLP258			PDL07	right	3555,16755,8208	631	1482	6181.0	False	FBbt_20002652
329578247	SLP150_R	SLP150	SLP150			ADL17	right	18041,29850,6272	404	1123	3127.0	False	FBbt_20002544
329581637	LHAV6a9_R	LHAV6a9	LHAV6a9		L5 (Jeanne et al. Neuron 2018)	ADL13	right	4044,27515,18752	233	1720	1165.0	False
329582105	SLP101_R	SLP101	SLP101			ADL09	right	1742,25262,14624	112	728	946.0	False	FBbt_20002495
329599710	M_lvPNm32_R	M_lvPNm32	M_lvPNm32	ALPN		AVM06	right		247	285	2051.0	False	FBbt_20003813
329638509	FB7E_R	FB7E	FB7E	CX	SMPSIPFB7_2	AVM10	right	12085,34769,19136	232	1155	1404.0	False
329646990	SMP568_d_R	SMP568_d	SMP568			PVL04	right	8911,12416,23040	304	1170	3146.0	False
329732855	SMP368(PDM08)_L	SMP368	SMP368				left		900	2603	7263.0	True	FBbt_20003230
329772284	FB6S_L	FB6S	FB6S	CX	SIPSMPFB6_6	PDM25	left	30819,18510,8368	115	358	703.0	False
329897241	SLP241_R	SLP241	SLP241			AVM13	right	12379,34464,23792	134	433	905.0	False	FBbt_20002635
329897255	LHCENT10_R	LHCENT10	LHCENT10			AVL18	right	1355,25135,20080	1440	2357	15591.0	False
329901950	SLP369_R	SLP369	SLP369			PDL22	right	7405,14089,12512	164	480	1174.0	False	FBbt_20002763
329906396	LHAD3a8_b_R	LHAD3a8_b	LHAD3a8			ADL17	right	17659,30572,6816	114	284	871.0	False
329918685	SMP484_R	SMP484	SMP484		pMP3a candidates	PDM15	right	19338,15044,10576	137	254	770.0	False	FBbt_20003346
329919036	aSP-g3A_R	aSP-g3A	aSP-g3A		LHAD1e2 (Frechter et al. eLife 2019)	ADL03	right	3452,24755,11200	250	554	1806.0	False
329966674	SLP204_R	SLP204	SLP204			ADL23	right	3314,26620,15208	78	422	730.0	False	FBbt_20002598
329970706	SMP186_R	SMP186	SMP186			PDL05	right	4502,12571,14312	777	1723	5065.0	False	FBbt_20003048
329978745	SMP196_R	SMP196	SMP196			PDL05	right	8681,13305,11968	165	559	1283.0	False	FBbt_20003058
329983926	FB5G_R	FB5G	FB5G	CX	SMPSIPFB56	AVM10	right	10749,32244,18144	434	1575	2928.0	False
329988112	SMP399_R	SMP399	SMP399			PDM09	right	21235,10177,17480	247	922	2201.0	False	FBbt_20003261
330074340	SMP289(PDM05)_L	SMP289	SMP289		pMP5 candidates		left	28583,12984,11752	65	627	366.0	False	FBbt_20003151
330079381	SMP088(ADM04)_L	SMP088	SMP088				left	26483,31227,9696	203	810	1775.0	False	FBbt_20002950
330237771	SLP295_R	SLP295	SLP295			PDL11	right	12022,16884,6112	107	385	1152.0	False	FBbt_20002689
330238043	SLP427_R	SLP427	SLP427			PDM20	right		103	562	686.0	False	FBbt_20002821
330246657	LHPV6c2_R	LHPV6c2	LHPV6c2			PDL10	right	3396,15931,9184	469	835	3815.0	False	FBbt_00051813
330256546	SLP192_R	SLP192	SLP192			ADL23	right	4485,26528,15416	124	705	969.0	False	FBbt_20002586
330259272	SLP259_R	SLP259	SLP259			PDL07	right	4388,18803,6472	262	766	2089.0	False	FBbt_20002653
330260421	SLP010_R	SLP010	SLP010			ADL02	right	3635,22138,8448	126	630	1149.0	False	FBbt_20002404
330268940	LHCENT9_R	LHCENT9	LHCENT9			ADL05	right	2747,21291,16640	2654	12428	26003.0	False	FBbt_00049802
330276998	SLP019_R	SLP019	SLP019			ADL02	right	2938,23489,13752	245	940	2385.0	False	FBbt_20002413
330303073	SLP102_R	SLP102	SLP102			ADL09	right	2675,25093,16080	84	337	566.0	False	FBbt_20002496
330316013	SMP389_R	SMP389	SMP389			PDM09	right	21175,12017,16424	554	1790	4810.0	False	FBbt_20003251
330319977	SIP047_R	SIP047	SIP047			PDL15	right		143	350	914.0	False	FBbt_20002351
330319983	CRE083_R	CRE083	CRE083			PDM13	right	23870,16792,12768	343	949	3304.0	False	FBbt_20001152
330320065	SIP065(PDM08)_L	SIP065	SIP065		SiCSm-Sm(c)		left	31612,17993,7864	710	1343	7142.0	False	FBbt_20002369
330388864	PI1_a	PI1_a	PI1		IPC candidates	ADM09	left	26106,26179,5984	4	886	16.0	False
330415332	SMP513(PDM09)_L	SMP513	SMP513				left	31980,13226,13704	391	1027	2757.0	False	FBbt_20003375
330604760	LHAD2e2_R	LHAD2e2	LHAD2e2			ADL12	right	6108,28295,14184	421	733	3876.0	False	FBbt_00051615
330640044	SMP181_R	SMP181	SMP181			PDL05	right	8050,13028,13696	2016	7001	8134.0	False	FBbt_20003043
330640381	SLP102_R	SLP102	SLP102			ADL09	right	2205,25219,16136	100	414	743.0	False	FBbt_20002496
330661529	SMP172_R	SMP172	SMP172			AVM13	right	12605,35329,23800	164	586	1099.0	False	FBbt_20003034
330661573	FB6S_R	FB6S	FB6S	CX	SIPSMPFB6_6	PDM25	right	20250,15870,9056	175	891	1232.0	False
330661786	SMP087(ADM04)_L	SMP087	SMP087				left	28939,32193,9296	429	1925	3831.0	False	FBbt_20002949
330678844	SMP081(ADM04)_L	SMP081	SMP081				left	26183,32049,12608	711	4927	5719.0	False	FBbt_20002943
330937034	SLP194_R	SLP194	SLP194			ADL23	right	3809,27828,17152	166	776	1562.0	False	FBbt_20002588
330989587	SIP008_R	SIP008	SIP008			ADL09	right	4528,27262,17640	115	236	953.0	False	FBbt_20002312
330998090	SMP399_R	SMP399	SMP399			PDM09	right	19986,10265,16064	266	997	2220.0	False	FBbt_20003261
331002291	SIP005_R	SIP005	SIP005			ADL09	right	3010,26630,17672	181	339	1174.0	False	FBbt_20002309
331006655	SMP347_R	SMP347	SMP347			PDM07	right	17212,26924,4600	226	861	1979.0	False	FBbt_20003209
331011085	SIP088_R	SIP088	SIP088			PDM22	right	21525,12437,14592	364	1588	2864.0	False	FBbt_20002392
331338959	SMP191_R	SMP191	SMP191			PDL05	right	4173,13341,12864	254	1224	1977.0	False	FBbt_20003053
331343089	SMP405_R	SMP405	SMP405			PDM09	right	19602,10723,15856	346	817	3234.0	False	FBbt_20003267
331411807	PI1_c	PI1_c	PI1		IPC candidates	ADM09	left	27187,28174,5848	10	553	30.0	False
331662668	KCab-m_R	KCab-m	KCab-m			PDL02	right	9764,14216,8168	216	530	676.0	False
331662710	PPL106(a3)_R	PPL106	PPL106	DAN		PDL05	right	8371,15870,8696	1814	9962	6914.0	False	FBbt_00110320
331662717	KCab-s_R	KCab-s	KCab-s			PDL02	right	15338,13953,8784	224	630	715.0	False	FBbt_00110930
331774819	SMP084(ADM04)_L	SMP084	SMP084				left	26879,31149,8928	536	2482	5112.0	False	FBbt_20002946
331999156	KCab-c_R	KCab-c	KCab-c			PDL01	right	19159,15133,7256	159	568	575.0	False	FBbt_00110929
331999213	KCab-s_R	KCab-s	KCab-s			PDL02	right	10051,13185,8352	220	614	693.0	False	FBbt_00110930
332003372	KCab-c_R	KCab-c	KCab-c			PDL03	right		161	395	579.0	False	FBbt_00110929
332003629	KCab-m_R	KCab-m	KCab-m			PDL04	right	14749,9831,13576	192	514	650.0	False
332003730	KCab-c_R	KCab-c	KCab-c			PDL03	right		139	353	497.0	False	FBbt_00110929
332003895	KCab-m_R	KCab-m	KCab-m			PDL03	right		195	410	663.0	False
332003899	KCab-c_R	KCab-c	KCab-c			PDL03	right		128	324	440.0	False	FBbt_00110929
332007728	KCab-m_R	KCab-m	KCab-m			PDL01	right	19550,15817,8112	195	506	661.0	False
332008063	KCab-m_R	KCab-m	KCab-m			PDL01	right	18320,14899,8992	194	560	636.0	False
332008082	KCab-m_R	KCab-m	KCab-m			PDL03	right		195	531	685.0	False
332340127	KCab-s_R	KCab-s	KCab-s			PDL03	right	7234,14299,8256	226	549	731.0	False	FBbt_00110930
332340236	KCab-m_R	KCab-m	KCab-m			PDL04	right	13240,10910,13264	208	521	700.0	False
332344539	KCab-c_R	KCab-c	KCab-c			PDL01	right	19384,13252,10288	128	320	445.0	False	FBbt_00110929
332344592	KCab-c_R	KCab-c	KCab-c			PDL01	right	19734,13675,10272	149	398	605.0	False	FBbt_00110929
332344670	KCab-c_R	KCab-c	KCab-c			PDL02	right	13535,15315,7160	169	486	574.0	False	FBbt_00110929
332344760	KCab-c_R	KCab-c	KCab-c			PDL01	right	18551,12552,10272	134	395	481.0	False	FBbt_00110929
332344908	KCab-m_R	KCab-m	KCab-m			PDL01	right	19136,15521,6968	189	487	603.0	False
332349228	KCab-c_R	KCab-c	KCab-c			PDL04	right	12072,10670,14504	166	456	614.0	False	FBbt_00110929
332349327	KCab-c_R	KCab-c	KCab-c			PDL01	right	18062,14775,7936	169	447	558.0	False	FBbt_00110929
332353106	KCab-m_R	KCab-m	KCab-m			PDL04	right	14067,10777,15040	211	571	727.0	False
332353336	KCab-m_R	KCab-m	KCab-m			PDL04	right	16152,10467,12688	205	564	691.0	False
332353438	KCab-s_R	KCab-s	KCab-s			PDL01	right	15742,10429,12688	227	622	698.0	False	FBbt_00110930
332353566	KCab-m_R	KCab-m	KCab-m			PDL02	right	11575,14066,9104	212	543	667.0	False
332685594	KCab-c_R	KCab-c	KCab-c			PDL02	right	14848,15105,7976	166	511	587.0	False	FBbt_00110929
332685751	KCab-c_R	KCab-c	KCab-c			PDL01	right	18452,14958,8224	160	494	571.0	False	FBbt_00110929
332685755	KCab-c_R	KCab-c	KCab-c			PDL01	right	18769,14482,9024	156	505	561.0	False	FBbt_00110929
332689776	KCab-m_R	KCab-m	KCab-m			PDL04	right	13874,11273,15040	199	512	643.0	False
332690153	KCab-c_R	KCab-c	KCab-c			PDL01	right	18360,12949,10448	179	512	636.0	False	FBbt_00110929
333030976	KCab-m_R	KCab-m	KCab-m			PDL01	right	19119,13317,11248	202	584	642.0	False
333031114	KCab-m_R	KCab-m	KCab-m			PDL01	right	15980,11362,10592	231	551	751.0	False
333035349	KCab-s_R	KCab-s	KCab-s			PDL03	right		212	526	661.0	False	FBbt_00110930
333039671	KCab-m_R	KCab-m	KCab-m			PDL03	right	6201,15778,7488	199	509	633.0	False
354775482	KCg-m_R	KCg-m	KCg-m			PDL03	right	9839,17481,5440	215	824	810.0	False	FBbt_00111061
354779890	KCg-m_R	KCg-m	KCg-m			PDL03	right	10422,17277,5312	245	826	924.0	False	FBbt_00111061
354797099	SLP290_R	SLP290	SLP290			PDL11	right	11103,18162,4944	107	608	916.0	False	FBbt_20002684
355073569	SIP059_R	SIP059	SIP059			PDL24	right	4353,17410,5184	190	490	1653.0	False	FBbt_20002363
355077858	SIP032_R	SIP032	SIP032			PDL06	right	4785,17585,4588	219	552	1913.0	False	FBbt_20002336
355086967	SMP211_R	SMP211	SMP211			PDL06	right	6295,18095,5392	177	410	1924.0	False	FBbt_20003073
355133859	SLP286_R	SLP286	SLP286			PDL11	right	11527,17968,5264	164	501	1727.0	False	FBbt_20002680
355453590	SLP316_R	SLP316	SLP316			PDL13	right	9048,18532,5248	192	729	1555.0	False	FBbt_20002710
355651857	FR2(FQ4)_C3_L_small	FR2	FR2	CX		PDM01	left	28975,18526,5560	104	697	790.0	False	FBbt_00051236
355816896	SLP309_R	SLP309	SLP309			PDL13	right	8117,22671,4880	178	432	1297.0	False	FBbt_20002703
356131764	LHPD3a4_b_R	LHPD3a4_b	LHPD3a4		PD3a2 (Dolan et al. eLife 2019)	PDL13	right	5940,22745,4664	177	334	1679.0	False
356136008	SLP309_R	SLP309	SLP309			PDL13	right	7851,21981,4784	156	458	1464.0	False	FBbt_20002703
356140100	SLP249_R	SLP249	SLP249		DN3 candidates	PDL06	right		314	1597	2668.0	False	FBbt_20002643
356140121	CL132_R	CL132	CL132			PDL13	right	8195,19127,5216	314	338	3544.0	False	FBbt_20000837
356144721	LHPV5h3_R	LHPV5h3	LHPV5h3			PDL08	right	905,13535,11440	163	286	1348.0	False
356153135	LHPV4c3_R	LHPV4c3	LHPV4c3			PDL16	right	59,14708,11672	151	564	1259.0	False	FBbt_00049401
356429209	LHPD2c1_R	LHPD2c1	LHPD2c1			PDL15	right	4333,19794,5712	450	1922	3676.0	False	FBbt_00049372
356467849	LHPD3a1_R	LHPD3a1	LHPD3a1			PDL13	right	7605,20154,4512	113	409	1135.0	False	FBbt_00049375
356468264	SLP314_R	SLP314	SLP314			PDL13	right	8388,23338,5012	164	458	1565.0	False	FBbt_20002708
356472628	SLP078_R	SLP078	SLP078			ADL07	right	4437,27175,19656	231	594	2135.0	False	FBbt_20002472
356472645	SLP364_R	SLP364	SLP364			PDL20	right	278,14421,13240	246	870	2525.0	False	FBbt_20002758
356472660	SLP445_R	SLP445	SLP445			PDM30	right	16951,18049,5256	296	331	2333.0	False	FBbt_20002839
356481698	SLP308_R	SLP308	SLP308			PDL13	right	11666,18691,4528	185	317	1811.0	False	FBbt_20002702
356486199	LHPD3b1_b_R	LHPD3b1_b	LHPD3b1			PDL13	right	6609,22450,4600	73	186	609.0	False
356490891	SLP172_R	SLP172	SLP172			ADL20	right	3928,26680,16072	154	627	1519.0	False	FBbt_20002566
356494648	SLP341_R	SLP341	SLP341			PDL17	right	3312,19126,17120	242	260	2254.0	False	FBbt_20002735
356499529	LHPV6i1_a_R	LHPV6i1_a	LHPV6i1			PDL14	right	69,16010,9616	191	211	1448.0	False
356503889	LHPV6f4_b_R	LHPV6f4_b	LHPV6f4			PDL14	right	1057,15261,9944	102	306	747.0	False
356517307	SMP305_R	SMP305	SMP305			PDM05	right	23009,13442,11712	86	436	522.0	False	FBbt_20003167
356670712	FR2(FQ4)_C4_L_small	FR2	FR2	CX		PDM02	left	28668,19558,5504	115	396	844.0	False	FBbt_00051236
356809554	LHPV4e1_R	LHPV4e1	LHPV4e1			PDL16	right	2099,14507,12312	458	523	4516.0	False	FBbt_00049425
356809556	CL087_R	CL087	CL087			AVL06	right	3279,28312,20104	179	559	1190.0	False	FBbt_20000792
356818390	SLP305_R	SLP305	SLP305			PDL13	right	9362,18832,4840	531	775	5294.0	False	FBbt_20002699
356818551	LPN_R	LPN	LPN			PDL18	right	8635,11798,15840	646	1511	4668.0	False	FBbt_00007432
356818664	LHPV6a9_b_R	LHPV6a9_b	LHPV6a9			PDL10	right	1045,15155,9288	40	182	368.0	False
356823065	LHPV5f1_R	LHPV5f1	LHPV5f1			PDL19	right	7951,13861,13040	243	237	1992.0	False	FBbt_00051520
356832459	SLP054_R	SLP054	SLP054			ADL04	right	4346,20301,17880	67	276	584.0	False	FBbt_20002448
356832508	LHAV3n1_R	LHAV3n1	LHAV3n1			ADL10	right	2556,22220,19120	183	253	1519.0	False	FBbt_00051719
356835277	SMP225_R	SMP225	SMP225		DN3B candidates	PDL07	right	2681,18415,6712	84	434	702.0	False	FBbt_20003087
356844539	SLP407_R	SLP407	SLP407			PDM12	right	23190,22800,3568	47	284	285.0	False	FBbt_20002801
356878521	CL160_R	CL160	CL160			PDM10	right	15474,21880,4136	326	669	2398.0	False	FBbt_20000865
356909006	SMP450_R	SMP450	SMP450			PDM11	right		68	823	581.0	False	FBbt_20003312
356913605	CL179_R	CL179	CL179			PDM11	right	21314,21175,4976	566	2480	5104.0	False	FBbt_20000884
357146296	LHPV4l1_R	LHPV4l1	LHPV4l1		PV4b2 (Dolan et al. eLife 2019)	PDL16	right	2709,14199,12440	379	1280	3445.0	False	FBbt_00051586
357150583	SLP436_R	SLP436	SLP436			PDM24	right	19192,19071,4240	264	333	2219.0	False	FBbt_20002830
357160116	LHPV6d1_R	LHPV6d1	LHPV6d1			PDL10	right	3161,14811,9728	177	246	1146.0	False	FBbt_00051814
357223889	FS4B(FQ12)_C6_L	FS4B	FS4B	CX	FB128SMP	PDM03	left	31178,14896,12064	71	325	630.0	False
357224041	LHPV5l1_R	LHPV5l1	LHPV5l1			PDL05	right	2506,13028,11976	1252	3696	10468.0	False	FBbt_00051522
357245785	CL191_R	CL191	CL191			PDM11	right	19923,25885,3624	198	1084	1826.0	False	FBbt_20000896
357249472	CL195_R	CL195	CL195			PDM11	right		151	583	1253.0	False	FBbt_20000900
357249642	CL185_R	CL185	CL185			PDM11	right	19688,24036,3400	190	1109	1592.0	False	FBbt_20000890
357249801	CL197_R	CL197	CL197			PDM11	right		121	486	1039.0	False	FBbt_20000902
357249838	CL198_a_R	CL198_a	CL198			PDM11	right		114	670	860.0	False
357249875	CL186_R	CL186	CL186			PDM11	right		159	842	1220.0	False	FBbt_20000891
357250005	SMP450_R	SMP450	SMP450			PDM11	right		69	791	579.0	False	FBbt_20003312
357250124	CL191_R	CL191	CL191			PDM11	right		201	1327	1817.0	False	FBbt_20000896
357250238	SMP452_R	SMP452	SMP452			PDM11	right		110	642	930.0	False	FBbt_20003314
357482735	SLP460(SCB019)_R	SLP460	SLP460				right	7704,18673,4816	304	555	2509.0	False	FBbt_20002854
357490931	LHAV4d3_R	LHAV4d3	LHAV4d3			ADL01	right	1679,22539,15344	112	230	1000.0	False	FBbt_00049679
357496172	LHAV3a5_R	LHAV3a5	LHAV3a5			ADL10	right	1220,22188,17488	81	224	612.0	False	FBbt_00051686
357505462	SLP203_R	SLP203	SLP203			ADL23	right	4164,25557,15000	40	403	234.0	False	FBbt_20002597
357515217	SLP365_R	SLP365	SLP365			PDL20	right	3738,14278,14824	504	2473	5724.0	False	FBbt_20002759
357522097	SLP348_R	SLP348	SLP348			PDL17	right	2257,17018,14888	108	256	971.0	False	FBbt_20002742
357522570	SLP096_R	SLP096	SLP096			ADL07	right	1093,23950,13648	74	156	770.0	False	FBbt_20002490
357530358	SLP294_R	SLP294	SLP294			PDL11	right	8389,18602,5088	87	401	819.0	False	FBbt_20002688
357569116	FS4B(AB)(FQ12)_C2_L	FS4B	FS4B	CX	FB128SMP	PDM01	left	27570,17658,9872	43	279	351.0	False
357569231	FS4A(AB)(FQ12)_C9_L	FS4A	FS4A	CX	FB38ABSMP	PDM04	left		67	137	498.0	False
357569240	FS4A(FQ12)_C6_L	FS4A	FS4A	CX	FB138SMP	PDM03	left	30241,16018,8176	58	311	449.0	False
357573154	SLP398_R	SLP398	SLP398			PDM07	right	15404,26716,4888	140	557	1267.0	False	FBbt_20002792
357573309	FS4B(FQ12)_C9_L	FS4B	FS4B	CX	FB128SMP	PDM04	left	34408,10445,20464	76	128	650.0	False
357581846	SMP363_R	SMP363	SMP363			PDM07	right	19178,28395,5376	144	482	1264.0	False	FBbt_20003225
357581860	SMP363_R	SMP363	SMP363			PDM07	right		114	398	851.0	False	FBbt_20003225
357581939	SMP363_R	SMP363	SMP363			PDM07	right	17066,27209,4304	115	372	873.0	False	FBbt_20003225
357663649	FR2(FQ4)_C1_L_small	FR2	FR2	CX		PDM01	left	25794,20799,5432	91	636	693.0	False	FBbt_00051236
357814777	CL087_R	CL087	CL087			AVL06	right	4024,29578,20720	166	461	1145.0	False	FBbt_20000792
357823645	LHAV4d1_R	LHAV4d1	LHAV4d1			ADL01	right	1699,22198,15744	98	245	1025.0	False	FBbt_00049359
357832762	SLP111_b_R	SLP111_b	SLP111			ADL10	right	2006,23294,19656	79	235	675.0	False
357842366	SLP177_a_R	SLP177_a	SLP177			ADL20	right	4133,27624,15624	89	419	708.0	False
357855613	LHAV3a3_R	LHAV3a3	LHAV3a3			PDL17	right	2172,23611,21696	100	304	841.0	False	FBbt_00051684
357859600	SLP156_R	SLP156	SLP156			ADL18	right	4382,26268,11728	244	787	1865.0	False	FBbt_20002550
357862532	SLP341_R	SLP341	SLP341			PDL17	right	2004,23830,20492	286	346	2510.0	False	FBbt_20002735
357863646	SLP358_R	SLP358	SLP358			PDL20	right	4462,14263,14560	344	1199	2987.0	False	FBbt_20002752
357901388	SMP167_R	SMP167	SMP167			AVM07	right	11950,34753,21320	86	283	835.0	False	FBbt_20003029
357909813	FS4A(FQ12)_C9_L	FS4A	FS4A	CX	FB138SMP	PDM04	left		64	167	458.0	False
357919199	FS4B(FQ12)_C5_L	FS4B	FS4B	CX	FB128SMP	PDM02	left	30138,16002,11720	76	170	640.0	False
357923095	SMP539_R	SMP539	SMP539			PDM24	right	17889,18446,4584	219	1094	1879.0	False	FBbt_20003401
357932060	SMP297_R	SMP297	SMP297			PDM05	right	23198,13297,10528	161	781	1242.0	False	FBbt_20003159
357940977	SMP218_R	SMP218	SMP218		pSP2b candidates	PDL07	right	1831,18332,9120	229	989	2032.0	False	FBbt_20003080
357944721	SMP162_R	SMP162	SMP162			AVL23	right	11748,31436,20816	473	1829	3890.0	False	FBbt_20003024
357944930	SMP539_R	SMP539	SMP539			PDM24	right	17921,19556,4592	247	1409	2030.0	False	FBbt_20003401
357945095	SMP219_R	SMP219	SMP219		pSP2a candidates	PDL07	right	4427,17858,5920	149	787	947.0	False	FBbt_20003081
357945155	SMP119_L	SMP119	SMP119			ADM07	left	28179,31536,5504	284	2268	2641.0	False	FBbt_20002981
357949102	SMP222_R	SMP222	SMP222		DN3A / pSP2a candidates	PDL07	right	1807,19202,9104	180	832	1568.0	False	FBbt_20003084
357949364	SMP233_R	SMP233	SMP233		DN3A / pSP2a candidates	PDL07	right	2125,19443,8688	58	263	430.0	False	FBbt_20003095
358197007	SLP028_R	SLP028	SLP028			ADL02	right	2602,22559,9128	113	308	904.0	False	FBbt_20002422
358197600	SLP088_R	SLP088	SLP088			ADL07	right	1582,23979,14808	133	277	1130.0	False	FBbt_20002482
358208973	SLP286_R	SLP286	SLP286			PDL11	right	10864,17326,5656	145	570	1493.0	False	FBbt_20002680
358209090	SLP295_R	SLP295	SLP295			PDL11	right	13271,17819,5472	89	316	920.0	False	FBbt_20002689
358209104	SLP295_R	SLP295	SLP295			PDL11	right	10249,17650,5556	92	311	930.0	False	FBbt_20002689
358209154	SLP290_R	SLP290	SLP290			PDL11	right	9839,17902,5232	130	614	1114.0	False	FBbt_20002684
358213022	SLP295_R	SLP295	SLP295			PDL11	right	12340,16779,6576	63	288	644.0	False	FBbt_20002689
358251878	FB1B_R	FB1B	FB1B	CX	SMPSLPFB1d	AVM08	right	18879,28216,35680	212	734	1457.0	False
358259842	FB8G_R	FB8G	FB8G	CX	SMPSIPFB8_2	AVM10	right	10469,31766,17704	363	1295	1949.0	False
358264919	SMP239_R	SMP239	SMP239			PDL11	right	9489,19727,4376	601	820	6282.0	False	FBbt_20003101
358264979	SLP415_R	SLP415	SLP415			PDM18	right	17790,22017,3228	31	211	157.0	False	FBbt_20002809
358272988	SLP263_R	SLP263	SLP263			PDL07	right	4750,17752,6336	203	954	1694.0	False	FBbt_20002657
358281935	SMP218_R	SMP218	SMP218		pSP2b candidates	PDL07	right	2726,19139,7448	190	979	1766.0	False	FBbt_20003080
358281997	SMP302_R	SMP302	SMP302			PDM05	right	23488,14259,12816	57	312	420.0	False	FBbt_20003164
358285424	SMP226_R	SMP226	SMP226		DN3A / pSP2a candidates	PDL07	right		91	329	679.0	False	FBbt_20003088
358286194	SMP537_R	SMP537	SMP537			PDM24	right	15555,19722,4504	297	1487	2829.0	False	FBbt_20003399
358286442	SMP466_R	SMP466	SMP466			PDM12	right	22450,21666,4848	180	315	1135.0	False	FBbt_20003328
358290727	SMP261_R	SMP261	SMP261			PDL18	right	10921,12980,15216	122	672	701.0	False	FBbt_20003123
358290805	SMP083(ADM04)_L	SMP083	SMP083				left	29424,32193,8408	744	1586	6389.0	False	FBbt_20002945
358424052	FB8G_L	FB8G	FB8G	CX	SMPSIPFB8_2	AVM10	left		339	1017	1804.0	False
358501372	SLP317_R	SLP317	SLP317			PDL13	right	14575,19095,4896	109	394	1066.0	False	FBbt_20002711
358514340	SLP306_R	SLP306	SLP306			PDL13	right	6288,23935,5160	333	714	2824.0	False	FBbt_20002700
358515278	SLP323_R	SLP323	SLP323			PDL14	right	4450,15247,10576	152	446	1183.0	False	FBbt_20002717
358529697	SLP141_R	SLP141	SLP141			ADL16	right	1725,25240,16328	126	436	1377.0	False	FBbt_20002535
358538040	LHAV3c1_R	LHAV3c1	LHAV3c1		PV6a3 (Dolan et al. eLife 2019)	PDL17	right		175	513	1356.0	False	FBbt_00049672
358538491	LHAV3c2_R	LHAV3c2	LHAV3c2			PDL17	right	1840,19181,15256	106	289	793.0	False	FBbt_00051700
358541542	LHAV3c1_R	LHAV3c1	LHAV3c1			PDL17	right	2679,16358,14960	165	411	1209.0	False	FBbt_00049672
358545984	SLP292_R	SLP292	SLP292			PDL11	right	12392,17956,5168	140	356	1148.0	False	FBbt_20002686
358593042	SMP292_R	SMP292	SMP292			PDM05	right	23447,11981,14464	386	908	3111.0	False	FBbt_20003154
358613806	SMP215_R	SMP215	SMP215			PDL07	right	3275,17507,7712	215	681	1784.0	False	FBbt_20003077
358613830	SMP536_R	SMP536	SMP536			PDM24	right	17499,18962,4416	242	370	1938.0	False	FBbt_20003398
358631450	SMP222_R	SMP222	SMP222		DN3A / pSP2a candidates	PDL07	right	3029,18820,7160	81	438	628.0	False	FBbt_20003084
358631537	SMP343_R	SMP343	SMP343			PDM07	right	16464,26993,5104	204	1094	1641.0	False	FBbt_20003205
358635284	SMP480_R	SMP480	SMP480		pMP3b candidates	PDM15	right	19662,15645,9472	53	332	351.0	False	FBbt_20003342
358639742	SMP512_R	SMP512	SMP512			PDM22	right	20686,12671,10864	440	1995	2868.0	False	FBbt_20003374
358639884	SMP219_R	SMP219	SMP219		pSP2a candidates	PDL07	right	3501,20131,6680	142	580	1019.0	False	FBbt_20003081
358847551	SMP255_R	SMP255	SMP255			PDL18	right	12044,12219,16416	550	2423	4646.0	False	FBbt_20003117
358865451	LHPD3b1_b_R	LHPD3b1_b	LHPD3b1			PDL13	right	6941,22208,4856	129	394	1086.0	False
358870425	SLP177_a_R	SLP177_a	SLP177			ADL20	right	3912,27127,16352	125	505	1187.0	False
358874595	SLP051_R	SLP051	SLP051			ADL04	right	2041,23585,19248	117	259	676.0	False	FBbt_20002445
358877435	SLP156_R	SLP156	SLP156			ADL18	right	3966,25450,11568	246	758	2043.0	False	FBbt_20002550
358878546	SLP110_R	SLP110	SLP110			ADL10	right	1614,23177,18984	116	226	729.0	False	FBbt_20002504
358879127	SLP320_R	SLP320	SLP320			PDL13	right	12594,19323,4260	101	224	831.0	False	FBbt_20002714
358890923	SLP135_R	SLP135	SLP135			ADL16	right	2129,26455,18248	170	1128	1500.0	False	FBbt_20002529
358899943	SLP377_R	SLP377	SLP377			PDL26	right	6972,16619,8088	553	2018	4609.0	False	FBbt_20002771
358976440	SMP219_R	SMP219	SMP219		pSP2a candidates	PDL07	right		163	961	1314.0	False	FBbt_20003081
358976515	SMP228_R	SMP228	SMP228		DN3A candidates	PDL07	right		73	492	646.0	False	FBbt_20003090
358985893	SMP526(PDM22)_L	SMP526	SMP526				left	31707,12710,13528	264	256	1981.0	False	FBbt_20003388
359027729	PI1_b	PI1_b	PI1		IPC candidates	ADM09	right	24894,22252,5368	4	664	12.0	False
359066834	SMP288(PDM05)_L	SMP288	SMP288		pMP5 candidates		left	29461,13769,13280	98	645	678.0	False	FBbt_20003150
359183551	SLP353_R	SLP353	SLP353			PDL17	right	1456,16275,11480	59	122	576.0	False	FBbt_20002747
359210228	LHAD1j1_R	LHAD1j1	LHAD1j1			ADL02	right	2572,20819,8688	486	765	3288.0	False
359210479	LHAV3a6_R	LHAV3a6	LHAV3a6			ADL10	right	2324,22059,18728	198	334	1186.0	False
359214479	LHCENT12_R	LHCENT12	LHCENT12			PDM30	right	16330,17966,6760	392	1046	3552.0	False	FBbt_00051506
359215268	SLP432_a_R	SLP432_a	SLP432			PDM20	right		58	316	389.0	False
359218739	SLP174_R	SLP174	SLP174			ADL20	right	3688,26321,14840	90	865	737.0	False	FBbt_20002568
359218762	SLP289_R	SLP289	SLP289			PDL11	right	14911,18818,5164	107	496	856.0	False	FBbt_20002683
359219263	SLP040_R	SLP040	SLP040			ADL03	right	3462,25808,14328	124	299	854.0	False	FBbt_20002434
359219503	SLP037_R	SLP037	SLP037			ADL03	right	2386,24922,13296	199	379	1339.0	False	FBbt_20002431
359219722	SLP015_d_R	SLP015_d	SLP015			ADL02	right	955,20845,10832	90	538	900.0	False
359223830	LHPV4d6_R	LHPV4d6	LHPV4d6			PDL08	right	1042,15036,11512	210	390	2067.0	False	FBbt_00051570
359227113	SLP015_c_R	SLP015_c	SLP015		pSP3a candidates	ADL02	right	1126,23484,10936	101	643	940.0	False
359240144	SLP015_c_R	SLP015_c	SLP015		pSP3a candidates	ADL02	right	854,23951,11672	116	905	1132.0	False
359240396	SIP054_R	SIP054	SIP054			PDL19	right	9024,13893,13480	176	695	1430.0	False	FBbt_20002358
359279388	LHPV6b1_R	LHPV6b1	LHPV6b1			PDL10	right	3893,16150,7912	154	291	1111.0	False	FBbt_00051812
359287673	SLP010_R	SLP010	SLP010			ADL02	right	677,22010,11376	137	346	1198.0	False	FBbt_20002404
359292188	SMP136_L	SMP136	SMP136			ADM07	left	25320,29912,7152	145	986	1524.0	False	FBbt_20002998
359317340	SMP408_c_R	SMP408_c	SMP408			PDM09	right	21575,10715,16272	144	435	1170.0	False
359326692	SMP509(PDM22)_L	SMP509	SMP509				left	32178,12615,13320	256	131	1841.0	False	FBbt_20003371
359326764	SMP231_R	SMP231	SMP231			PDL07	right		61	217	469.0	False	FBbt_20003093
359524536	LHPV4i4_R	LHPV4i4	LHPV4i4			PDL08	right	2536,15465,11336	290	415	2967.0	False	FBbt_00051580
359529027	LHPV5j4_R	LHPV5j4	LHPV5j4			PDL23	right	662,13968,10272	159	274	1334.0	False
359555152	SLP044_b_R	SLP044_b	SLP044			ADL03	right	2215,25354,13432	108	175	770.0	False
359555628	LHAV3b3_R	LHAV3b3	LHAV3b3			ADL10	right	1392,22504,17784	140	184	1125.0	False	FBbt_00051693
359555689	LHAV3b12_R	LHAV3b12	LHAV3b12			PDL17	right	2002,22447,19928	524	834	4636.0	False	FBbt_00051690
359556017	SLP016_R	SLP016	SLP016			ADL02	right	1755,22698,12944	166	280	1443.0	False	FBbt_20002410
359560118	LHAV2k4_R	LHAV2k4	LHAV2k4			ADL04	right	1300,25536,22112	220	280	1640.0	False	FBbt_00051674
359560701	SLP197_R	SLP197	SLP197			ADL23	right	3287,25945,15792	103	576	858.0	False	FBbt_20002591
359560762	LHPV7b1_R	LHPV7b1	LHPV7b1			PVL04	right	10559,10642,25024	292	709	2077.0	False	FBbt_00051836
359564703	SLP041_R	SLP041	SLP041			ADL03	right	4054,25048,13536	196	453	1635.0	False	FBbt_20002435
359568205	LHAV5a6_a_R	LHAV5a6_a	LHAV5a6			ADL11	right	720,24540,16424	112	385	910.0	False
359568460	SLP262_R	SLP262	SLP262			PDL07	right	4116,18496,7064	179	907	1749.0	False	FBbt_20002656
359581549	LHAV3k6_R	LHAV3k6	LHAV3k6		AV6b1 (Dolan et al. eLife 2019)	ADL24	right	1562,24022,20848	500	884	4276.0	False	FBbt_00051717
359586213	PAM09(B1ped)_R	PAM09	PAM09	DAN		ADM02	right	18702,34176,11536	206	920	862.0	False	FBbt_00111021
359594119	SIP079_R	SIP079	SIP079			PDM08	right	19245,14705,11632	14	170	90.0	False	FBbt_20002383
359598627	PAM10(B1)_R	PAM10	PAM10	DAN		ADM02	right	22682,33661,11600	465	2328	1746.0	False	FBbt_00110994
359628017	SIP008_R	SIP008	SIP008			ADL09	right	3428,25516,16628	102	255	925.0	False	FBbt_20002312
359637824	FB6T_R	FB6T	FB6T	CX	SIPSMPFB6_7	PDM25	right	21725,16832,7640	209	1270	1291.0	False
359744514	pC1a(PDM09)_L	pC1a	pC1a				left	33707,11835,14536	647	1604	3868.0	False	FBbt_00049922
359891881	LHCENT12_R	LHCENT12	LHCENT12			PDL11	right	12463,16536,6088	379	1122	3579.0	False	FBbt_00051506
359892436	LHAV5a2_a_R	LHAV5a2_a	LHAV5a2			ADL11	right	233,24558,14768	39	106	272.0	False
359892669	SLP132_R	SLP132	SLP132			ADL16	right	1867,25289,15216	508	2606	5536.0	False	FBbt_20002526
359897288	SLP241_R	SLP241	SLP241			AVM13	right	14102,33122,23808	159	494	1187.0	False	FBbt_20002635
359897526	SLP200_R	SLP200	SLP200			ADL23	right	3747,26852,14952	107	601	1051.0	False	FBbt_20002594
359900300	SLP103_R	SLP103	SLP103			ADL09	right	2266,24729,15800	79	611	771.0	False	FBbt_20002497
359901157	LHAD1i1_R	LHAD1i1	LHAD1i1			ADL03	right	3633,25404,11816	131	386	957.0	False	FBbt_00051563
359905678	LHAD1i1_R	LHAD1i1	LHAD1i1			ADL03	right	3476,25349,11288	140	386	1081.0	False	FBbt_00051563
359913281	SLP160_R	SLP160	SLP160			ADL18	right	4322,25541,9608	191	401	1510.0	False	FBbt_20002554
359913782	LHAD3a9_R	LHAD3a9	LHAD3a9			ADL17	right	14772,31094,8400	100	380	735.0	False	FBbt_00051624
359917896	SLP431_R	SLP431	SLP431			PDM20	right	19645,19948,5104	64	580	456.0	False	FBbt_20002825
359918228	SLP198_R	SLP198	SLP198			ADL23	right	4045,26070,15032	154	1016	1279.0	False	FBbt_20002592
359926718	SLP025_R	SLP025	SLP025			ADL02	right	2870,23248,12800	109	625	926.0	False	FBbt_20002419
359926731	SLP023_R	SLP023	SLP023			ADL02	right	2684,22649,9824	118	815	1034.0	False	FBbt_20002417
359926787	SLP008_R	SLP008	SLP008			ADL02	right	2192,21504,9456	154	601	1221.0	False	FBbt_20002402
359926923	SLP015_c_R	SLP015_c	SLP015		pSP3a candidates	ADL02	right	417,23321,11880	104	429	836.0	False
359931311	SLP212_R	SLP212	SLP212		aSP4 candidates	ADL27	right	12825,30019,8496	358	888	2921.0	False	FBbt_20002606
359944162	SLP405_a_R	SLP405_a	SLP405			PDM08	right	15831,11297,14944	75	220	487.0	False
359974171	SIP084_R	SIP084	SIP084			PDM20	right	21833,20533,4416	1	193	4.0	False	FBbt_20002388
360236724	LHAV4l1_R	LHAV4l1	LHAV4l1			ADL01	right	528,23804,14520	517	1239	5414.0	False
360236750	LHAD3b1_e_R	LHAD3b1_e	LHAD3b1			ADL17	right	12746,29561,7508	71	68	601.0	False
360237353	LHAV2k4_R	LHAV2k4	LHAV2k4			ADL04	right	1286,24896,20828	170	196	1318.0	False	FBbt_00051674
360237650	SLP185_R	SLP185	SLP185			ADL22	right	1949,25965,20780	148	537	1127.0	False	FBbt_20002579
360238069	LHAD3f1_a_R	LHAD3f1_a	LHAD3f1			ADL17	right	13705,28011,6060	162	340	1264.0	False
360242173	SLP127_R	SLP127	SLP127			ADL15	right	2948,23713,11536	222	906	1839.0	False	FBbt_20002521
360245971	SLP017_R	SLP017	SLP017			ADL02	right	680,20475,10784	108	517	1042.0	False	FBbt_20002411
360246734	LHAD3a2_a_R	LHAD3a2_a	LHAD3a2			ADL17	right	16871,30416,7504	119	319	895.0	False
360246848	SLP240_b_R	SLP240_b	SLP240			AVM13	right	13648,32381,23720	135	448	940.0	False
360254108	SMP334_R	SMP334	SMP334			PDM07	right	17399,25930,3756	302	827	2603.0	False	FBbt_20003196
360254511	LHAV6a9_R	LHAV6a9	LHAV6a9			ADL13	right	4145,27928,18336	219	1443	1134.0	False
360254994	LHPV5c1_b_R	LHPV5c1_b	LHPV5c1		PV5c2 (Frechter et al. eLife 2019) (Dolan et al. eLife 2019); L14 (Jeanne et al. Neuron 2018)	PDL05	right	7629,13655,13528	163	216	1602.0	False
360255138	LHAV3m1_R	LHAV3m1	LHAV3m1			ADL24	right	4007,26147,20368	1025	1646	9506.0	False	FBbt_00051718
360259013	SLP425_R	SLP425	SLP425			PDM20	right		132	782	909.0	False	FBbt_20002819
360259229	LHAV3h1_R	LHAV3h1	LHAV3h1				right	1570,19844,14920	913	1534	8554.0	False	FBbt_00051709
360263797	SLP008_R	SLP008	SLP008			ADL02	right	3432,22857,8920	158	608	1325.0	False	FBbt_20002402
360268385	SLP433_R	SLP433	SLP433			PDM20	right	20223,20025,5216	148	379	1220.0	False	FBbt_20002827
360284300	LHCENT8_R	LHCENT8	LHCENT8			ADL24	right	1734,25556,21288	1942	1953	20856.0	False	FBbt_00049801
360310976	SMP060_R	SMP060	SMP060			ADM01	right	20938,27889,4856	313	1582	2853.0	False	FBbt_20002922
360314997	LHAD1d2_R	LHAD1d2	LHAD1d2		AD1d1 (Dolan et al. eLife 2019)	ADL15	right	3003,23331,8488	187	387	1309.0	False	FBbt_00051057
360315461	SLP102_R	SLP102	SLP102			ADL09	right	2299,24884,16424	91	439	693.0	False	FBbt_20002496
360319284	SIP047_R	SIP047	SIP047			PDL15	right	4347,21272,5552	140	333	848.0	False	FBbt_20002351
360319323	FB6Q_R	FB6Q	FB6Q	CX	SIPSMPFB6_5	PDM25	right	19014,16841,10256	205	1179	1437.0	False
360349882	SMP193_R	SMP193	SMP193			PDL05	right	7347,12787,13544	261	767	1993.0	False	FBbt_20003055
360466268	FB8F_a_L	FB8F_a	FB8F	CX	SIPSLPFB8	PDM25	left		110	312	577.0	False
360573708	LHAV5a4_c_R	LHAV5a4_c	LHAV5a4			ADL11	right	1043,24335,16072	118	214	1058.0	False
360578457	LHAV6a3_a_R	LHAV6a3_a	LHAV6a3			ADL13	right	3149,27381,18368	207	700	1127.0	False
360578625	LHAV6a1_b_R	LHAV6a1_b	LHAV6a1			ADL13	right	2926,27187,19936	254	521	2178.0	False
360578907	LHAD3a6_R	LHAD3a6	LHAD3a6			ADL17	right		128	267	940.0	False	FBbt_00051622
360583021	LHAD3a7_a_R	LHAD3a7_a	LHAD3a7			ADL17	right	14589,27592,5608	93	229	730.0	False
360587642	SLP369_R	SLP369	SLP369			PDL22	right	6874,13657,12888	119	489	836.0	False	FBbt_20002763
360591860	SLP279_R	SLP279	SLP279			PDL11	right	11029,17059,6200	607	4198	5878.0	False	FBbt_20002673
360595711	LHAV2k3_R	LHAV2k3	LHAV2k3		AV5a1 (Dolan et al. eLife 2019)	ADL04	right	1671,24942,21440	176	329	1244.0	False	FBbt_00051673
360596183	LHPV6a5_R	LHPV6a5	LHPV6a5			PDL10	right	5578,16619,7992	136	283	1020.0	False	FBbt_00051807
360660371	SIP030_R	SIP030	SIP030			PDL05	right	9775,13330,20488	181	742	1366.0	False	FBbt_20002334
360673271	SMP136_L	SMP136	SMP136			ADM07	left	26632,30045,6912	133	919	1499.0	False	FBbt_20002998
360677632	SMP251_R	SMP251	SMP251			PDL18	right	5629,13062,14416	823	2497	5666.0	False	FBbt_20003113
360690414	SMP162_R	SMP162	SMP162			AVL23	right	11040,30689,19856	391	893	3508.0	False	FBbt_20003024
360698817	SMP105_b_R	SMP105_b	SMP105		aSP25b candidates	ADM04	right	23211,32689,8392	23	475	176.0	False
360759031	SMP102_R	SMP102	SMP102		aSP25a candidates	ADM04	right	24010,32522,10856	109	747	770.0	False	FBbt_20002964
360764170	SMP125_R	SMP125	SMP125			ADM07	right	23367,29050,6432	262	372	2343.0	False	FBbt_20002987
360773196	SMP109(ADM05)_L	SMP109	SMP109				left	32695,35079,21968	578	2915	4732.0	False	FBbt_20002971
360914546	SLP240_a_R	SLP240_a	SLP240			AVM13	right	14074,33714,25216	158	507	1155.0	False
360914617	LHAD3a5_R	LHAD3a5	LHAD3a5			ADL17	right	17446,30370,7456	135	676	1139.0	False	FBbt_00051621
360927799	LHAV5a5_R	LHAV5a5	LHAV5a5			ADL11	right	571,25186,17180	164	234	1470.0	False	FBbt_00051726
360928792	LHAV3b10_R	LHAV3b10	LHAV3b10			ADL10	right	2043,21092,17472	141	170	884.0	False	FBbt_00051688
360932188	LHAD1a4_b_R	LHAD1a4_b	LHAD1a4			ADL03	right	3192,25251,11592	128	128	1163.0	False
360941147	PAM09(B1ped)_R	PAM09	PAM09	DAN		ADM02	right	20475,32939,9264	187	806	684.0	False	FBbt_00111021
360950551	LHAV5b2_R	LHAV5b2	LHAV5b2			ADL11	right	1142,23648,17820	325	381	3123.0	False	FBbt_00051729
360954739	SLP015_e_R	SLP015_e	SLP015		pSP3a candidates	ADL02	right	1366,23511,10560	161	487	1154.0	False
360958913	mAL1_L	mAL1	mAL1			AVM15	left	32826,33573,21496	148	237	1369.0	False
361005850	SMP199_R	SMP199	SMP199			PDL06	right	8863,16260,8712	879	3633	8349.0	False	FBbt_20003061
361040812	SMP081(ADM04)_L	SMP081	SMP081				left	26741,31755,9184	972	5372	8007.0	False	FBbt_20002943
361108721	SMP049(ADM01)_L	SMP049	SMP049				left	25214,30579,10368	191	754	1519.0	False	FBbt_20002911
361114148	SMP553(PDM30)_L	SMP553	SMP553				left		603	922	5477.0	True	FBbt_20003415
361259770	LHAV1d2_a_R	LHAV1d2_a	LHAV1d2			AVL10	right	5756,29580,27520	87	648	592.0	False
361260110	SLP241_R	SLP241	SLP241			AVM13	right	13056,34815,24104	149	441	975.0	False	FBbt_20002635
361264970	SLP128_R	SLP128	SLP128			ADL15	right	2896,23872,9952	153	486	1203.0	False	FBbt_20002522
361269751	LHPV5c1_b_R	LHPV5c1_b	LHPV5c1		PV5c2 (Frechter et al. eLife 2019) (Dolan et al. eLife 2019)	PDL05	right	8547,13695,13576	144	214	1440.0	False
361269864	LHAD3b1_g_R	LHAD3b1_g	LHAD3b1			ADL17	right	14288,28805,6452	88	126	630.0	False
361273559	SLP327_R	SLP327	SLP327			PDL15	right	4189,20491,5248	227	850	1451.0	False	FBbt_20002721
361298637	SMP105_a_R	SMP105_a	SMP105		aSP25b candidates	ADM04	right	25158,32678,11440	53	259	445.0	False
361312146	SMP103_R	SMP103	SMP103			ADM04	right	24462,32623,8856	103	220	846.0	False	FBbt_20002965
361312808	SMP503_R	SMP503	SMP503			PDM22	right	19470,11726,14056	2857	6751	10280.0	False	FBbt_20003365
361341837	CRE083_R	CRE083	CRE083			PDM13	right	25474,15766,14208	274	757	2637.0	False	FBbt_20001152
361351171	SMP028_R	SMP028	SMP028		aSP26 candidates	ADL12	right	11584,30277,10368	368	969	2581.0	False	FBbt_20002890
361355033	SMP259_R	SMP259	SMP259			PDL18	right	9781,13014,15024	170	524	1245.0	False	FBbt_20003121
361364000	FB7E_R	FB7E	FB7E	CX	SMPSIPFB7_2	AVM10	right	12643,34805,19744	283	1456	1808.0	False
361376643	CRE025_R	CRE025	CRE025			ADM07	right	24110,27948,6400	545	3432	5357.0	False	FBbt_20001094
361445621	SMP108(ADM05)_L	SMP108	SMP108				left		2349	11702	22377.0	False	FBbt_20002970
361614914	CL077_R	CL077	CL077			AVL06	right	3965,28908,20688	320	844	2509.0	False	FBbt_20000782
361636071	SMP105_a_R	SMP105_a	SMP105		aSP25b candidates	ADM04	right	22543,32365,8448	85	352	620.0	False
361640697	SLP261_R	SLP261	SLP261			PDL07	right	3665,17916,7424	259	682	2221.0	False	FBbt_20002655
361700223	SMP170_R	SMP170	SMP170			AVM10	right	11451,31884,19192	332	959	2640.0	False	FBbt_20003032
361700674	SIP075_R	SIP075	SIP075			PDM08	right	19622,14540,12480	150	373	1197.0	False	FBbt_20002379
361704572	SMP453_R	SMP453	SMP453			PDM11	right	19279,24117,3536	90	857	852.0	False	FBbt_20003315
361722354	SMP081_R	SMP081	SMP081			ADM04	right	23292,32394,7488	1064	10280	8680.0	False	FBbt_20002943
361787030	SMP041(ADL25)_L	SMP041	SMP041				left		314	618	3153.0	True	FBbt_20002903
361955066	SLP450_R	SLP450	SLP450			PVL04	right	11277,10920,28944	151	358	986.0	False	FBbt_20002844
361955275	LHAD3a1_R	LHAD3a1	LHAD3a1			ADL17	right	16926,30572,7184	154	555	1029.0	False	FBbt_00049667
361959852	LHAV1d2_a_R	LHAV1d2_a	LHAV1d2			AVL10	right	3553,29726,26872	76	444	527.0	False
361964228	SLP103_R	SLP103	SLP103			ADL09	right	3248,25131,16160	140	795	1241.0	False	FBbt_20002497
361964245	SLP369_R	SLP369	SLP369			PDL22	right	7078,13290,12656	108	362	819.0	False	FBbt_20002763
361968122	LHAD2e3_R	LHAD2e3	LHAD2e3			ADL12	right	8426,29411,12288	479	765	4111.0	False	FBbt_00051616
362007054	SLP424_R	SLP424	SLP424			PDM20	right	20050,20051,4640	125	949	835.0	False	FBbt_20002818
362019898	SIP066_R	SIP066	SIP066			PDM08	right	20574,16359,9904	294	1172	2411.0	False	FBbt_20002370
362020664	SIP030_R	SIP030	SIP030			PDL05	right	6309,13473,12776	180	567	1520.0	False	FBbt_20002334
362041442	SIP019_R	SIP019	SIP019			ADL27	right	14099,31183,9296	368	1271	2554.0	False	FBbt_20002323
362045855	SMP449_R	SMP449	SMP449			PDM11	right		103	865	974.0	False	FBbt_20003311
362299997	SMP032_R	SMP032	SMP032			ADL15	right	2322,24289,13832	252	648	2172.0	False	FBbt_20002894
362369976	SMP215_R	SMP215	SMP215			PDL07	right	5339,18861,6480	204	704	1691.0	False	FBbt_20003077
362394990	SLP408_R	SLP408	SLP408			PDM12	right		71	252	433.0	False	FBbt_20002802
362395402	SMP172_R	SMP172	SMP172			AVM13	right	11773,34519,25064	185	568	1142.0	False	FBbt_20003034
362473525	AstA1_L	AstA1	AstA1				left		4730	6028	37718.0	False	FBbt_00048142
362507326	FB6M_L	FB6M	FB6M	CX	WEDLALFB6	PDM21	left	30858,11975,15032	306	733	1763.0	False
362689128	KCab-s_R	KCab-s	KCab-s			PDL02	right	14090,12110,9232	227	617	757.0	False	FBbt_00110930
362693077	KCab-m_R	KCab-m	KCab-m			PDL04	right	14078,10342,14776	184	532	669.0	False
362693473	KCab-m_R	KCab-m	KCab-m			PDL04	right	12334,10807,13560	209	520	715.0	False
362697657	KCab-s_R	KCab-s	KCab-s			PDL04	right	13190,10179,12896	210	601	648.0	False	FBbt_00110930
362701764	KCab-s_R	KCab-s	KCab-s			PDL02	right	10288,14371,7344	249	600	781.0	False	FBbt_00110930
362701875	KCab-s_R	KCab-s	KCab-s			PDL03	right	7459,13046,10216	218	552	716.0	False	FBbt_00110930
362701895	KCab-m_R	KCab-m	KCab-m			PDL03	right		187	550	607.0	False
362701969	KCab-s_R	KCab-s	KCab-s			PDL04	right	11529,11970,14840	232	622	790.0	False	FBbt_00110930
362715189	FB5H_R	FB5H	FB5H	CX	CRESMPFB5_3	PDL05	right	8494,13685,14912	1443	4614	5596.0	False	FBbt_00051241
362719326	SMP464_R	SMP464	SMP464			PDM12	right	22482,23961,3428	86	304	556.0	False	FBbt_20003326
362814519	SMP088(ADM04)_L	SMP088	SMP088				left	24822,31679,10360	106	652	879.0	False	FBbt_20002950
362866879	CRE083(PDM13)_L	CRE083	CRE083				left	26642,19154,10096	265	533	2504.0	False	FBbt_20001152
363029976	KCab-m_R	KCab-m	KCab-m			PDL01	right	16939,12804,10064	226	581	746.0	False
363030024	KCab-m_R	KCab-m	KCab-m			PDL01	right	17824,13101,10752	198	548	690.0	False
363030040	KCab-s_R	KCab-s	KCab-s			PDL04	right	12244,10092,14872	229	641	754.0	False	FBbt_00110930
363034174	KCab-m_R	KCab-m	KCab-m			PDL03	right		164	490	607.0	False
363034211	KCab-m_R	KCab-m	KCab-m			PDL03	right	6908,14793,8800	213	575	705.0	False
363034407	KCab-m_R	KCab-m	KCab-m			PDL04	right	14298,10200,14016	201	544	689.0	False
363034501	KCab-c_R	KCab-c	KCab-c			PDL01	right	19602,14488,9120	152	399	519.0	False	FBbt_00110929
363038752	KCab-c_R	KCab-c	KCab-c			PDL01	right	18822,14092,10432	156	395	553.0	False	FBbt_00110929
363038831	KCab-m_R	KCab-m	KCab-m			PDL04	right	11490,12102,13488	199	557	701.0	False
363042781	KCab-m_R	KCab-m	KCab-m			PDL02	right	14260,13774,8608	216	571	730.0	False
363047222	KCab-s_R	KCab-s	KCab-s			PDL01	right	13109,9985,13304	266	631	851.0	False	FBbt_00110930
363370708	KCab-c_R	KCab-c	KCab-c			PDL01	right		144	402	499.0	False	FBbt_00110929
363370913	KCab-m_R	KCab-m	KCab-m			PDL01	right	18280,14410,8960	176	472	618.0	False
363371001	KCab-m_R	KCab-m	KCab-m			PDL03	right		165	363	552.0	False
363375247	KCab-c_R	KCab-c	KCab-c			PDL04	right	12588,10266,15192	158	419	617.0	False	FBbt_00110929
363375408	KCab-c_R	KCab-c	KCab-c			PDL02	right	15656,15836,7864	166	502	626.0	False	FBbt_00110929
363375475	KCab-c_R	KCab-c	KCab-c			PDL01	right	18511,12623,11312	150	320	545.0	False	FBbt_00110929
363379387	KCab-c_R	KCab-c	KCab-c			PDL03	right		130	319	488.0	False	FBbt_00110929
363384083	KCab-m_R	KCab-m	KCab-m			PDL01	right	19212,15320,8040	197	570	719.0	False
363384090	KCab-m_R	KCab-m	KCab-m			PDL03	right		201	489	642.0	False
363384138	KCab-m_R	KCab-m	KCab-m			PDL04	right	13500,10990,14696	202	587	692.0	False
363387921	KCab-m_R	KCab-m	KCab-m			PDL01	right	17824,13874,10080	191	503	657.0	False
363716151	KCab-c_R	KCab-c	KCab-c			PDL01	right	18300,14139,9376	168	484	569.0	False	FBbt_00110929
363716303	KCab-m_R	KCab-m	KCab-m			PDL04	right	15275,10096,14376	181	512	643.0	False
363716362	KCab-m_R	KCab-m	KCab-m			PDL02	right	11654,14815,8056	200	581	697.0	False
363724985	KCab-c_R	KCab-c	KCab-c			PDL01	right	19078,14872,7608	161	449	573.0	False	FBbt_00110929
363724996	KCab-c_R	KCab-c	KCab-c			PDL03	right		169	470	596.0	False	FBbt_00110929
363725096	KCab-c_R	KCab-c	KCab-c			PDL03	right		135	304	472.0	False	FBbt_00110929
363725201	KCab-m_R	KCab-m	KCab-m			PDL01	right	19466,15864,7096	173	572	542.0	False
363725228	KCab-m_R	KCab-m	KCab-m			PDL02	right	12967,14627,7672	161	513	572.0	False
363729312	KCab-m_R	KCab-m	KCab-m			PDL04	right	13405,10646,12880	228	601	757.0	False
363729314	KCab-m_R	KCab-m	KCab-m			PDL04	right	15508,10186,13056	198	515	655.0	False
363733406	KCab-s_R	KCab-s	KCab-s			PDL04	right		225	539	727.0	False	FBbt_00110930
364061776	KCab-m_R	KCab-m	KCab-m			PDL03	right		199	507	635.0	False
364066029	KCab-c_R	KCab-c	KCab-c			PDL03	right		115	262	383.0	False	FBbt_00110929
364070309	KCab-c_R	KCab-c	KCab-c			PDL04	right	10002,11071,15152	138	382	521.0	False	FBbt_00110929
364070517	KCab-m_R	KCab-m	KCab-m			PDL02	right	12308,13304,9040	214	551	672.0	False
364156501	SMP134_L	SMP134	SMP134			ADM07	left	27059,29494,5704	149	1623	1771.0	False	FBbt_20002996
364407023	KCab-m_R	KCab-m	KCab-m			PDL01	right	18897,15458,7560	207	568	723.0	False
364411143	KCab-s_R	KCab-s	KCab-s			PDL01	right	15590,10687,11376	232	547	730.0	False	FBbt_00110930
385132611	KCg-m_R	KCg-m	KCg-m			PDL03	right	9769,16575,5896	216	816	803.0	False	FBbt_00111061
385158577	KCg-m_R	KCg-m	KCg-m			PDL03	right	12751,16792,5760	249	778	884.0	False	FBbt_00111061
386191185	SLP293_R	SLP293	SLP293			PDL11	right	13844,18282,5536	104	248	1017.0	False	FBbt_20002687
386280932	FC2B(FQ7)_C7_R	FC2B	FC2B	CX	FB1d356CRE	PDM01	right	22438,18075,5680	200	2270	1226.0	False
386506469	SMP296_R	SMP296	SMP296			PDM05	right	24231,12757,12144	138	519	989.0	False	FBbt_20003158
386821054	LHPD3a2_a_R	LHPD3a2_a	LHPD3a2			PDL13	right	7828,19546,5064	89	139	932.0	False
386821081	LHPD3a2_c_R	LHPD3a2_c	LHPD3a2			PDL13	right	5950,20420,3976	186	248	1847.0	False
386825553	LHPD3a1_R	LHPD3a1	LHPD3a1			PDL13	right	6889,21214,4344	121	392	1099.0	False	FBbt_00049375
386825636	LHPD3a3_a_R	LHPD3a3_a	LHPD3a3			PDL13	right	5749,22228,4328	130	376	1328.0	False
386825720	LHPD3a4_c_R	LHPD3a4_c	LHPD3a4			PDL13	right	7593,22364,4808	131	127	1346.0	False
386825792	LHPD3a3_b_R	LHPD3a3_b	LHPD3a3			PDL13	right	5275,22374,4552	181	421	1708.0	False
386833812	LHPV4c4_a_R	LHPV4c4_a	LHPV4c4			PDL16	right	92,13890,11768	133	616	1131.0	False
386833850	SMP529_R	SMP529	SMP529			PDM24	right	18259,17927,4720	737	1278	5123.0	False	FBbt_20003391
386834269	DN1pB_R	DN1pB	DN1pB			PDM24	right	18893,20415,3856	572	1121	3504.0	False
386838513	LHPV6i1_a_R	LHPV6i1_a	LHPV6i1			PDL14	right	1120,16105,9792	231	369	1826.0	False
386838814	LHPV4c2_R	LHPV4c2	LHPV4c2			PDL16	right	938,14703,11784	171	608	1658.0	False	FBbt_00049400
386842280	SLP171_R	SLP171	SLP171			ADL20	right	4375,27599,16632	191	1376	1491.0	False	FBbt_20002565
386847799	SMP225_R	SMP225	SMP225		DN3B candidates; PD2e2 (Dolan et al. eLife 2019)	PDL07	right		109	575	947.0	False	FBbt_20003087
386877197	SMP424_R	SMP424	SMP424			PDM10	right	18104,20698,4472	221	964	2156.0	False	FBbt_20003286
387023620	PEN_b(PB06b)_L4	PEN_b(PEN2)	PEN_b(PEN2)	CX	PEN2	PDM02	left	28739,18461,6144	343	1713	1657.0	False	FBbt_00049804
387166379	DN1pA_R	DN1pA	DN1pA			PDM24	right	16224,19247,5372	178	494	1025.0	False
387170738	SLP324_R	SLP324	SLP324			PDL14	right	3095,14937,10288	154	284	1325.0	False	FBbt_20002718
387180418	SLP308_R	SLP308	SLP308			PDL13	right	7455,19231,5040	275	454	2487.0	False	FBbt_20002702
387180498	LHPV6h1_a_R	LHPV6h1_a	LHPV6h1			PDL10	right	2680,15869,8960	172	561	1379.0	False
387215056	LHPV6f6_R	LHPV6f6	LHPV6f6			PDL14	right	1378,14845,9880	71	225	509.0	False	FBbt_00051820
387227028	CL172_R	CL172	CL172			PDM10	right	14463,23068,3960	223	517	1738.0	False	FBbt_20000877
387364605	EPG(PB08)_L3	EPG	EPG	CX	EPG	PDM01	left	28767,19072,6096	645	4350	3725.0	False	FBbt_00047030
387503511	SLP324_R	SLP324	SLP324			PDL14	right	2992,14678,10800	112	260	1065.0	False	FBbt_20002718
387507495	SLP323_R	SLP323	SLP323			PDL14	right	3745,14564,10928	177	383	1360.0	False	FBbt_20002717
387512128	CL132_R	CL132	CL132			PDL13	right	7947,18655,5304	441	457	4741.0	False	FBbt_20000837
387516191	SLP312_R	SLP312	SLP312			PDL13	right	8550,20478,4504	133	443	1128.0	False	FBbt_20002706
387538632	LHAV3c2_R	LHAV3c2	LHAV3c2			PDL17	right	932,17213,13936	110	339	954.0	False	FBbt_00051700
387556524	SLP109_R	SLP109	SLP109			ADL09	right	2190,26463,16280	78	240	869.0	False	FBbt_20002503
387568523	LHPD5d1_R	LHPD5d1	LHPD5d1			PDM10	right	13411,23033,3988	752	3308	5245.0	False	FBbt_00051772
387809633	SIP051_R	SIP051	SIP051			PDL15	right	4855,20323,5728	214	338	1663.0	False	FBbt_20002355
387870860	LHPV6c1_R	LHPV6c1	LHPV6c1			PDL10	right	1965,16134,9232	1235	1905	11544.0	False	FBbt_00049422
387878711	SLP096_R	SLP096	SLP096			ADL07	right	1613,23448,15176	65	177	619.0	False	FBbt_20002490
387913101	FS4C(FQ12)_C6_L	FS4C	FS4C	CX	FB267SMP	PDM03	left	31372,15423,12304	86	328	769.0	False
387913933	FS4C(FQ12)_C2_L	FS4C	FS4C	CX	FB267SMP	PDM01	left	26385,16712,11200	95	642	808.0	False
387939094	CL196_R	CL196	CL196			PDM11	right		107	418	977.0	False	FBbt_20000901
387939267	CL198_b_R	CL198_b	CL198			PDM11	right	19835,22536,3568	114	656	900.0	False
387943673	SLP462(SCB070)_R	SLP462	SLP462				right	10354,19424,4276	155	780	1315.0	False	FBbt_20002856
387944118	DN1pA_R	DN1pA	DN1pA		PD2f1 (Dolan et al. eLife 2019)	PDM24	right	16744,19299,4696	144	468	775.0	False
387952104	LHPV10a1_R	LHPV10a1	LHPV10a1			PDM09	right	22689,11110,17592	195	753	1602.0	False	FBbt_00051775
388012215	hDeltaD_08_C5	hDeltaD	hDeltaD	CX	FB18D3FB8	PDM01	right	25402,20001,6160	369	2365	3167.0	False	FBbt_00052280
388208592	SLP285_R	SLP285	SLP285			PDL11	right	14193,19106,4700	98	251	669.0	False	FBbt_20002679
388211850	SLP284_R	SLP284	SLP284			PDL11	right	14796,18010,6296	92	536	604.0	False	FBbt_20002678
388246273	SAF(FB9)_R	SAF	SAF	CX	SlpAF	AVM08	right		64	319	475.0	False	FBbt_00049145
388267095	SMP359_b_R	SMP359_b	SMP359			PDM07	right	15507,24855,4328	149	494	1097.0	False
388280029	CL184_R	CL184	CL184			PDM11	right	19384,22016,3836	259	1300	1892.0	False	FBbt_20000889
388280137	CL198_a_R	CL198_a	CL198			PDM11	right	20307,22738,3588	109	713	866.0	False
388280200	CL193_R	CL193	CL193			PDM11	right	19030,22466,3848	94	347	743.0	False	FBbt_20000898
388280249	CL194_R	CL194	CL194			PDM11	right	18367,21745,3928	89	520	705.0	False	FBbt_20000899
388280268	CL189_R	CL189	CL189			PDM11	right	19425,24639,3528	187	852	1397.0	False	FBbt_20000894
388280286	CL189_R	CL189	CL189			PDM11	right	19174,24578,3300	150	660	1103.0	False	FBbt_20000894
388280297	SMP453_R	SMP453	SMP453			PDM11	right	19188,22835,3432	185	1362	1937.0	False	FBbt_20003315
388280322	SMP448_R	SMP448	SMP448			PDM11	right	19409,22871,3792	172	902	1768.0	False	FBbt_20003310
388280333	CL198_a_R	CL198_a	CL198			PDM11	right	19974,24476,3580	89	673	750.0	False
388280381	CL269_R	CL269	CL269			PVL06	right	8888,11194,17432	369	1031	2625.0	False	FBbt_20000974
388280529	SMP453_R	SMP453	SMP453			PDM11	right	18939,22047,4032	117	926	1218.0	False	FBbt_20003315
388280541	SMP451_R	SMP451	SMP451			PDM11	right	20073,25385,3732	123	763	1095.0	False	FBbt_20003313
388280610	CL194_R	CL194	CL194			PDM11	right	19126,23799,3348	97	527	738.0	False	FBbt_20000899
388284324	SLP032_R	SLP032	SLP032			ADL03	right	1835,25048,13600	670	2199	4822.0	False	FBbt_20002426
388293131	SMP464_R	SMP464	SMP464			PDM12	right	22951,21237,4392	66	447	442.0	False	FBbt_20003326
388513242	SLP110_R	SLP110	SLP110			ADL10	right	1854,21925,18688	120	173	765.0	False	FBbt_20002504
388513464	LHAV4d2_a_R	LHAV4d2_a	LHAV4d2			ADL01	right	704,21545,13296	106	133	974.0	False
388553520	SLP094_R	SLP094	SLP094			ADL07	right	2712,23594,15616	85	333	675.0	False	FBbt_20002488
388565572	SLP284_R	SLP284	SLP284			PDL11	right	15669,18134,6288	111	507	648.0	False	FBbt_20002678
388605118	SMP167_R	SMP167	SMP167			AVM07	right	13996,34033,21680	107	338	1052.0	False	FBbt_20003029
388608485	FS4A(FQ12)_C5_L	FS4A	FS4A	CX	FB138SMP	PDM02	left	30550,16155,12048	46	139	313.0	False
388612388	FS4A(FQ12)_C5_L	FS4A	FS4A	CX	FB138SMP	PDM02	left	30063,16672,8320	59	204	403.0	False
388629465	SLP407_R	SLP407	SLP407			PDM12	right	23141,20160,4544	162	357	1004.0	False	FBbt_20002801
388638672	SMP161_R	SMP161	SMP161			AVL23	right	11277,31005,20320	697	1990	6315.0	False	FBbt_20003023
388854495	LHPV4h2_R	LHPV4h2	LHPV4h2			PDL08	right		151	375	1559.0	False	FBbt_00051576
388859011	SLP349_R	SLP349	SLP349			PDL17	right	2149,23564,21288	63	299	556.0	False	FBbt_20002743
388863775	LHPV6a3_b_R	LHPV6a3_b	LHPV6a3			PDL10	right	3601,16184,8848	203	211	1737.0	False
388877336	SLP466(SCB067)_R	SLP466	SLP466				right	11964,29620,8208	353	760	2523.0	False	FBbt_20002860
388881226	LHPV6m1_R	LHPV6m1	LHPV6m1			PDL28	right	1727,14452,13792	567	1699	6274.0	False	FBbt_00051832
388885518	SLP468(SCB074)_R	SLP468	SLP468				right	10159,27215,5992	145	386	1082.0	False	FBbt_20002862
388898076	LHAV3c2_R	LHAV3c2	LHAV3c2			PDL17	right	1766,23186,21408	106	313	889.0	False	FBbt_00051700
388898102	SLP289_R	SLP289	SLP289			PDL11	right	15214,18354,5872	148	505	1188.0	False	FBbt_20002683
388898107	SLP288_R	SLP288	SLP288			PDL11	right	15078,18526,6224	143	441	1135.0	False	FBbt_20002682
388898135	SLP288_R	SLP288	SLP288			PDL11	right	15267,17618,7328	132	332	1140.0	False	FBbt_20002682
388898152	SLP289_R	SLP289	SLP289			PDL11	right	14886,18435,5440	129	396	1105.0	False	FBbt_20002683
388898153	SLP288_R	SLP288	SLP288			PDL11	right	14939,17846,7040	138	510	1201.0	False	FBbt_20002682
388898174	SLP288_R	SLP288	SLP288			PDL11	right	12409,17037,6176	140	387	1141.0	False	FBbt_20002682
388898182	SLP282_R	SLP282	SLP282			PDL11	right	15797,18968,5000	192	781	2006.0	False	FBbt_20002676
388902666	SLP289_R	SLP289	SLP289			PDL11	right	13149,16888,6312	146	508	1185.0	False	FBbt_20002683
388902705	SLP287_R	SLP287	SLP287			PDL11	right	15478,17945,5984	192	740	1776.0	False	FBbt_20002681
388902751	SLP284_R	SLP284	SLP284			PDL11	right	16127,18313,6336	95	441	557.0	False	FBbt_20002678
388924424	LHPD2d2_R	LHPD2d2	LHPD2d2			PDL06	right	4685,21681,6792	427	1194	4394.0	False	FBbt_00051764
388954086	SMP184_R	SMP184	SMP184			PDL05	right	8718,13134,14720	753	2847	5249.0	False	FBbt_20003046
388975834	SMP462_R	SMP462	SMP462		pMP9 candidates	PDM12	right	21444,17917,9008	369	3569	1965.0	False	FBbt_20003324
388984132	SMP532_R	SMP532	SMP532			PDM24	right	16153,19664,4744	397	988	4029.0	False	FBbt_20003394
389195896	SLP304_R	SLP304	SLP304			PDL12	right	985,18032,10160	546	1156	3851.0	False	FBbt_20002698
389199391	CL085_R	CL085	CL085			AVL06	right	4183,28645,19188	342	924	2647.0	False	FBbt_20000790
389199936	SLP304_R	SLP304	SLP304			PDL12	right	1551,15746,13008	515	1094	4302.0	False	FBbt_20002698
389200241	SLP224_R	SLP224	SLP224			AVL12	right	3316,27705,20648	211	409	1982.0	False	FBbt_20002618
389204888	SLP111_b_R	SLP111_b	SLP111			ADL10	right	2328,23632,20040	170	240	1518.0	False
389204929	SLP065_R	SLP065	SLP065			ADL05	right	1666,21119,16088	312	339	2874.0	False	FBbt_20002459
389205204	SLP221_R	SLP221	SLP221			AVL07	right	1711,24434,19296	412	485	3373.0	False	FBbt_20002615
389210230	SLP366_R	SLP366	SLP366			PDL20	right	3594,14392,14168	412	1148	3305.0	False	FBbt_20002760
389217959	SLP065_R	SLP065	SLP065			ADL05	right	1718,22423,16816	279	296	2387.0	False	FBbt_20002459
389239243	SLP288_R	SLP288	SLP288			PDL11	right	14002,17752,6296	147	459	1302.0	False	FBbt_20002682
389247395	SLP183_R	SLP183	SLP183			ADL20	right	3056,25853,14632	97	387	757.0	False	FBbt_20002577
389303772	SLP263_R	SLP263	SLP263			PDL07	right		275	1003	2143.0	False	FBbt_20002657
389307767	SMP354_R	SMP354	SMP354			PDM07	right	16588,26778,4328	161	405	1406.0	False	FBbt_20003216
389311717	SMP188_R	SMP188	SMP188			PDL05	right	5415,13440,14016	618	2468	5434.0	False	FBbt_20003050
389325067	SMP440_R	SMP440	SMP440			PDM10	right	16560,19676,6080	55	253	434.0	False	FBbt_20003302
389527383	SLP348_R	SLP348	SLP348			PDL17	right		122	313	1048.0	False	FBbt_20002742
389536816	SLP111_b_R	SLP111_b	SLP111			ADL10	right	2037,23264,20032	93	206	822.0	False
389536926	SLP360_R	SLP360	SLP360			PDL20	right	1792,13124,11320	1635	2077	13896.0	False	FBbt_20002754
389541075	CL085_R	CL085	CL085			AVL06	right	10736,33422,21920	343	1041	2839.0	False	FBbt_20000790
389545760	SLP206_R	SLP206	SLP206			ADL24	right	2307,25401,21736	914	2992	9897.0	False	FBbt_20002600
389546522	SLP311_R	SLP311	SLP311			PDL13	right	6390,20490,4248	152	208	1416.0	False	FBbt_20002705
389559112	SLP088_R	SLP088	SLP088			ADL07	right	1536,24415,15384	117	263	922.0	False	FBbt_20002482
389563849	SMP294_R	SMP294	SMP294			PDM05	right	24451,13627,11920	183	642	1462.0	False	FBbt_20003156
389568268	SLP139_R	SLP139	SLP139			ADL16	right	2249,26120,15864	136	523	1060.0	False	FBbt_20002533
389575937	SLP176_R	SLP176	SLP176			ADL20	right	4716,28894,17328	169	560	1539.0	False	FBbt_20002570
389589423	SLP343_R	SLP343	SLP343			PDL17	right	463,16617,10888	73	321	539.0	False	FBbt_20002737
389657555	SMP530_R	SMP530	SMP530			PDM24	right	18530,18676,4592	430	2154	3655.0	False	FBbt_20003392
389687699	SMP295_R	SMP295	SMP295			PDM05	right	24492,13329,11104	115	601	1032.0	False	FBbt_20003157
389909109	SLP037_R	SLP037	SLP037			ADL03	right	2293,24834,11792	182	377	1101.0	False	FBbt_20002431
389917104	LHPV4d5_R	LHPV4d5	LHPV4d5		PV4d1 (Frechter et al. eLife 2019) (Dolan et al. eLife 2019)	PDL08	right	214,15079,11000	99	198	744.0	False	FBbt_00051569
389920846	SLP275_R	SLP275	SLP275			PDL10	right	3571,15588,9664	185	326	1538.0	False	FBbt_20002669
389929872	SLP163_R	SLP163	SLP163			ADL18	right	8321,29728,11520	155	755	1500.0	False	FBbt_20002557
389934175	SLP178_R	SLP178	SLP178			ADL20	right	4953,26446,15472	146	587	1224.0	False	FBbt_20002572
389951232	SLP260_R	SLP260	SLP260			PDL07	right		57	220	443.0	False	FBbt_20002654
389972823	SMP434_R	SMP434	SMP434			PDM10	right	14902,20965,4048	159	479	1413.0	False	FBbt_20003296
389976940	SMP430_R	SMP430	SMP430			PDM10	right	16438,20441,4036	131	308	1016.0	False	FBbt_20003292
390003153	SMP354_R	SMP354	SMP354			PDM07	right	16691,24626,4004	293	1472	2623.0	False	FBbt_20003216
390024952	SMP261_R	SMP261	SMP261			PDL18	right	9933,12606,15120	166	622	1020.0	False	FBbt_20003123
390223560	LHPD3b3_R	LHPD3b3	LHPD3b3			PDL13	right	7766,20337,4872	95	415	979.0	False	FBbt_00051510
390245740	LHAV5a7_c_R	LHAV5a7_c	LHAV5a7			ADL11	right	579,24763,17452	141	182	1009.0	False
390254536	LHAV3b8_b_R	LHAV3b8_b	LHAV3b8			ADL04	right	636,24073,18296	139	194	1188.0	False
390258187	SLP198_R	SLP198	SLP198			ADL23	right	4075,27320,15136	106	553	929.0	False	FBbt_20002592
390271033	LHAV1e1_R	LHAV1e1	LHAV1e1				right	4726,27364,28192	696	1624	6451.0	False	FBbt_00051603
390271275	SLP070_R	SLP070	SLP070			ADL07	right	1963,23914,17508	653	1720	6289.0	False	FBbt_20002464
390275105	SLP175_R	SLP175	SLP175			ADL20	right	5523,29566,17312	193	727	1844.0	False	FBbt_20002569
390279522	SLP198_R	SLP198	SLP198			ADL23	right	4965,27480,15912	100	434	813.0	False	FBbt_20002592
390279635	SLP171_R	SLP171	SLP171			ADL20	right	5121,29022,16784	223	1104	1848.0	False	FBbt_20002565
390280026	SLP135_R	SLP135	SLP135			ADL16	right	2576,26736,19296	174	1656	1565.0	False	FBbt_20002529
390330983	SMP046_R	SMP046	SMP046			ADL29	right	3549,23757,16640	248	894	2478.0	False	FBbt_20002908
390331214	PLP121_R	PLP121	PLP121			PDL24	right	4903,17346,5060	314	1439	2860.0	False	FBbt_20001621
390331583	SMP368_R	SMP368	SMP368			PDM08	right	17774,10774,13552	982	3232	8231.0	False	FBbt_20003230
390344260	SMP452_R	SMP452	SMP452			PDM11	right	18683,23545,3160	107	612	859.0	False	FBbt_20003314
390344371	SMP230_R	SMP230	SMP230			PDL07	right		105	523	1031.0	False	FBbt_20003092
390352384	SMP027_R	SMP027	SMP027			ADL12	right	10444,29815,11424	611	2325	6236.0	False	FBbt_20002889
390356988	SMP217_R	SMP217	SMP217			PDL07	right		73	424	506.0	False	FBbt_20003079
390361224	SMP347_R	SMP347	SMP347			PDM07	right	19399,28905,5584	160	1198	1420.0	False	FBbt_20003209
390378650	SMP534_R	SMP534	SMP534			PDM24	right	18253,18889,4152	353	1158	2853.0	False	FBbt_20003396
390486371	SMP147(ADM10)_L	SMP147	SMP147				left		671	3155	5107.0	False	FBbt_20003009
390560212	LHAV3e3_R	LHAV3e3	LHAV3e3			AVL18	right	509,26438,18808	408	370	3951.0	False	FBbt_00049674
390564245	SLP163_R	SLP163	SLP163			ADL18	right	8966,29545,10624	198	753	1766.0	False	FBbt_20002557
390579059	SLP112_R	SLP112	SLP112			ADL13	right	3878,28029,19288	263	1213	1583.0	False	FBbt_20002506
390586752	LHAV3b2_a_R	LHAV3b2_a	LHAV3b2			ADL10	right	652,22169,18688	122	275	907.0	False
390586997	LHAV2k10_b_R	LHAV2k10_b	LHAV2k10			ADL04	right	1551,26644,23064	114	122	790.0	False
390589591	SLP113_R	SLP113	SLP113			ADL13	right	3773,27692,17856	172	1206	1112.0	False	FBbt_20002507
390590450	SMP531_R	SMP531	SMP531			PDM24	right	13692,18909,4748	471	1434	4566.0	False	FBbt_20003393
390590590	SLP015_b_R	SLP015_b	SLP015			ADL02	right	2579,24205,10616	92	339	806.0	False
390593931	SLP044_c_R	SLP044_c	SLP044			ADL03	right	2675,25787,13768	111	273	784.0	False
390594712	SLP241_R	SLP241	SLP241			AVM13	right	12772,33997,25008	129	388	866.0	False	FBbt_20002635
390598284	SLP045_R	SLP045	SLP045			ADL03	right	3429,24724,13984	100	278	780.0	False	FBbt_20002439
390599010	SLP156_R	SLP156	SLP156			ADL18	right	7839,29384,11584	221	713	1864.0	False	FBbt_20002550
390599254	LHPV5h2_R	LHPV5h2	LHPV5h2			PDL23	right	1008,13302,11088	184	276	1364.0	False	FBbt_00051590
390603428	LHAV3e7_R	LHAV3e7	LHAV3e7			AVL18	right	1567,25811,18880	154	365	1230.0	False	FBbt_00051706
390607680	SLP027_R	SLP027	SLP027		pSP3c candidates	ADL02	right	637,21734,12120	87	266	903.0	False	FBbt_20002421
390612328	SLP157_R	SLP157	SLP157			ADL18	right	5160,23206,5536	220	794	2057.0	False	FBbt_20002551
390616420	AVLP026_R	AVLP026	AVLP026			ADL03	right	4161,25918,13336	103	263	537.0	False	FBbt_20000135
390616496	mAL1_L	mAL1	mAL1			AVM15	left	32590,33573,21928	181	248	1647.0	False
390628719	SLP193_b_R	SLP193_b	SLP193			ADL23	right	3228,26321,14424	143	787	1302.0	False
390629106	SLP041_R	SLP041	SLP041			ADL03	right	2398,24389,13280	149	416	1221.0	False	FBbt_20002435
390641835	SIP051_R	SIP051	SIP051			PDL15	right	3989,21915,7168	213	606	1645.0	False	FBbt_20002355
390667603	FB1A_R	FB1A	FB1A	CX	SMPSIPFB13	AVM08	right		268	953	2145.0	False
390706983	SMP231_R	SMP231	SMP231			PDL07	right	2947,17946,7544	51	245	401.0	False	FBbt_20003093
390818643	SMP188(PDL05)_L	SMP188	SMP188				left		471	950	3913.0	False	FBbt_20003050
390909624	SLP166_R	SLP166	SLP166			ADL18	right	9090,23944,4988	142	326	1009.0	False	FBbt_20002560
390910102	SLP224_R	SLP224	SLP224			AVL12	right	1203,27210,19880	284	336	2702.0	False	FBbt_20002618
390918452	SLP168_R	SLP168	SLP168			ADL18	right	8941,26064,5752	149	466	1161.0	False	FBbt_20002562
390919468	SLP177_b_R	SLP177_b	SLP177			ADL20	right	4584,28066,15760	145	515	996.0	False
390919685	LHAV3a6_R	LHAV3a6	LHAV3a6			ADL10	right	2083,23478,18768	84	255	679.0	False
390931864	LHAV3b1_b_R	LHAV3b1_b	LHAV3b1			ADL04	right	1222,22643,18248	207	249	1627.0	False
390935343	LHAV3b6_b_R	LHAV3b6_b	LHAV3b6			ADL10	right	2478,21430,18008	164	297	1103.0	False
390935535	LHAV5a3_b_R	LHAV5a3_b	LHAV5a3			ADL11	right	1459,23998,17468	92	132	633.0	False
390947722	SLP162_R	SLP162	SLP162			ADL18	right	4086,25470,10464	227	460	2172.0	False	FBbt_20002556
390948259	LHAV6b1_a_R	LHAV6b1_a	LHAV6b1			ADL13	right	2214,27146,18200	291	499	2226.0	False
390948580	LHAV6b1_a_R	LHAV6b1_a	LHAV6b1			ADL13	right	2801,27336,18032	290	457	2222.0	False
390948675	SLP464(SCB068)_R	SLP464	SLP464				right	13149,29328,7352	310	628	2559.0	False	FBbt_20002858
390952738	LHAD2e1_R	LHAD2e1	LHAD2e1			ADL12	right	7944,29457,12768	307	696	2121.0	False	FBbt_00049666
390953189	LHAD1f3_a_R	LHAD1f3_a	LHAD1f3			ADL02	right	522,22378,12048	224	664	1968.0	False
390961490	SLP071_R	SLP071	SLP071			ADL07	right	3370,22794,17016	467	816	4397.0	False	FBbt_20002465
390969969	SLP176_R	SLP176	SLP176			ADL20	right	5314,28722,16440	149	932	1161.0	False	FBbt_20002570
391021712	SIP047_R	SIP047	SIP047			PDL15	right	4698,20198,4400	179	341	1255.0	False	FBbt_20002351
391026123	SMP344_R	SMP344	SMP344			PDM07	right	19634,26959,3896	254	806	2161.0	False	FBbt_20003206
391034580	SMP518_R	SMP518	SMP518			PDM22	right	20977,12194,12080	286	694	2523.0	False	FBbt_20003380
391155063	FB2G_b_L	FB2G_b	FB2G	CX	SIPLALFB2	PDL05	left		397	795	2847.0	False
391155165	FB7G_L	FB7G	FB7G	CX	SMPFB78	AVM10	left		375	981	2328.0	False
391273276	LHPV5c1_a_R	LHPV5c1_a	LHPV5c1		L15 (Jeanne et al. Neuron 2018)	PDL05	right	6735,14019,13120	179	306	1620.0	False
391276906	LHAV2k7_R	LHAV2k7	LHAV2k7			ADL04	right	665,26787,24416	147	261	1089.0	False	FBbt_00051677
391289383	SLP015_a_R	SLP015_a	SLP015			ADL02	right	2956,22398,8452	154	745	1490.0	False
391289810	SLP044_d_R	SLP044_d	SLP044			ADL03	right	3256,24715,10576	173	529	1177.0	False
391297978	SLP179_b_R	SLP179_b	SLP179			ADL20	right	5515,28337,15888	145	877	1155.0	False
391310849	SLP180_R	SLP180	SLP180			ADL20	right	5359,28230,17200	153	642	1438.0	False	FBbt_20002574
391311186	SLP179_b_R	SLP179_b	SLP179			ADL20	right	4764,28103,16448	139	967	1005.0	False
391328156	LHPD2a8_R	LHPD2a8	LHPD2a8			PDL06	right	5628,18013,4556	171	363	1554.0	False	FBbt_00051756
391362634	SMP344_R	SMP344	SMP344			PDM07	right	17978,23700,3280	275	823	2600.0	False	FBbt_20003206
391496898	SIP066(PDM08)_L	SIP066	SIP066				left	32201,17045,11208	220	494	1748.0	False	FBbt_20002370
391599963	SLP103_R	SLP103	SLP103			ADL09	right	3101,25585,16072	102	282	832.0	False	FBbt_20002497
391600399	SLP380_R	SLP380	SLP380			PDL26	right	4882,16834,7240	526	1118	4755.0	False	FBbt_20002774
391604389	SLP240_a_R	SLP240_a	SLP240			AVM13	right	13673,33395,24288	155	469	1113.0	False
391604407	LHAV3b1_a_R	LHAV3b1_a	LHAV3b1			ADL10	right	1365,22307,18392	188	184	1482.0	False
391608263	SLP044_c_R	SLP044_c	SLP044			ADL03	right	3976,26193,13568	119	291	832.0	False
391609333	LHAV6a3_b_R	LHAV6a3_b	LHAV6a3			ADL13	right	2341,27424,19696	182	375	1261.0	False
391610069	SMP420_R	SMP420	SMP420			PDM10	right	14096,20088,4132	384	907	3312.0	False	FBbt_20003282
391617921	SLP155_R	SLP155	SLP155			ADL18	right	7207,24131,5232	293	556	2182.0	False	FBbt_20002549
391618398	SLP432_b_R	SLP432_b	SLP432			PDM20	right		198	471	1572.0	False
391625677	LHAV5a1_R	LHAV5a1	LHAV5a1			ADL11	right	386,25470,15672	142	207	1318.0	False	FBbt_00049360
391630222	SLP101_R	SLP101	SLP101			ADL09	right	3882,24831,15312	162	782	1332.0	False	FBbt_20002495
391631218	LHAV6b4_R	LHAV6b4	LHAV6b4			ADL16	right	2440,26829,18736	423	949	2887.0	False	FBbt_00051736
391643292	SLP044_a_R	SLP044_a	SLP044			ADL03	right	3688,25545,13848	223	430	2086.0	False
391652073	SLP160_R	SLP160	SLP160			ADL18	right	3829,25240,11032	198	387	1481.0	False	FBbt_20002554
391716661	LHAD1d2_R	LHAD1d2	LHAD1d2			ADL15	right	2092,24327,10904	155	196	1135.0	False	FBbt_00051057
391945237	LHAV2k4_R	LHAV2k4	LHAV2k4			ADL04	right	1936,24478,21240	214	335	1566.0	False	FBbt_00051674
391949576	SLP240_a_R	SLP240_a	SLP240			AVM13	right	12657,34439,24080	152	459	1137.0	False
391954490	LHAV6a9_R	LHAV6a9	LHAV6a9			ADL13	right	4062,27938,19696	229	1535	1141.0	False
391954889	SLP185_R	SLP185	SLP185			ADL22	right	2541,25367,20456	136	448	1216.0	False	FBbt_20002579
391958263	SLP158_R	SLP158	SLP158			ADL18	right	4033,24043,7856	178	386	1387.0	False	FBbt_20002552
391958379	LHAD3b1_b_R	LHAD3b1_b	LHAD3b1			ADL17	right	14136,28201,6308	178	393	1522.0	False
391963473	SLP292_R	SLP292	SLP292			PDL11	right	13541,18277,5360	105	380	867.0	False	FBbt_20002686
391971839	SLP328_R	SLP328	SLP328			PDL15	right		294	818	2761.0	False	FBbt_20002722
391971977	SLP021_R	SLP021	SLP021			ADL02	right	1854,21445,9952	175	1156	1636.0	False	FBbt_20002415
391976125	SLP161_R	SLP161	SLP161			ADL18	right	9183,30193,10784	238	557	2070.0	False	FBbt_20002555
392002352	SLP409_R	SLP409	SLP409			PDM12	right	23633,19641,6608	11	146	51.0	False	FBbt_20002803
392057736	SMP130_L	SMP130	SMP130			ADM07	left	27596,30283,7792	215	1827	2412.0	False	FBbt_20002992
392130578	SMP084(ADM04)_L	SMP084	SMP084				left	27472,31689,8216	427	2033	4231.0	False	FBbt_20002946
392285973	SLP030_R	SLP030	SLP030			ADL02	right	2318,23618,11664	93	142	793.0	False	FBbt_20002424
392299403	LHAD3b1_f_R	LHAD3b1_f	LHAD3b1			ADL17	right	15233,27222,5544	85	111	667.0	False
392304239	AVLP065_R	AVLP065	AVLP065			ADL21	right	2933,23585,12176	235	739	2070.0	False	FBbt_20000174
392307898	LHAD1f1_R	LHAD1f1	LHAD1f1			ADL02	right	640,20476,11216	141	427	1191.0	False	FBbt_00049326
392308518	LHPV6d1_R	LHPV6d1	LHPV6d1			PDL10	right	2618,15147,9600	195	206	1291.0	False	FBbt_00051814
392325540	SLP012_R	SLP012	SLP012			ADL02	right	1420,21103,10352	186	766	1583.0	False	FBbt_20002406
392325925	SMP103_R	SMP103	SMP103			ADM04	right	23733,33860,13224	95	224	729.0	False	FBbt_20002965
392368893	LHPD2d1_R	LHPD2d1	LHPD2d1			PDL06	right	5305,20543,5120	571	1818	7010.0	False	FBbt_00049373
392389970	SMP153_R	SMP153	SMP153			ADM11	right	15913,34967,20152	509	1926	4352.0	False	FBbt_20003015
392399005	SMP132_L	SMP132	SMP132			ADM07	left	25238,29361,7840	213	1196	2228.0	False	FBbt_20002994
392411222	SMP120_L	SMP120	SMP120			ADM07	left	27199,28866,5144	200	1557	1749.0	False	FBbt_20002982
392445880	PI1_b	PI1_b	PI1		IPC candidates	ADM09	right	24886,25255,6912	8	767	33.0	False
392636270	LHPV6p1_R	LHPV6p1	LHPV6p1			PDL10	right	5836,16395,8848	655	947	6105.0	False	FBbt_00051833
392640591	LHAV6a1_b_R	LHAV6a1_b	LHAV6a1			ADL13	right	2384,27930,19832	255	441	1939.0	False
392645419	SLP129_b_R	SLP129_b	SLP129			ADL15	right	2087,24143,10320	273	1229	1918.0	False
392645639	LHPV7a1_R	LHPV7a1	LHPV7a1			PVL04	right	9577,12390,22088	361	427	2831.0	False	FBbt_00051835
392735903	SMP465_R	SMP465	SMP465			PDM12	right	22853,20909,5824	27	190	164.0	False	FBbt_20003327
392757094	SMP551(PDM29)_L	SMP551	SMP551		pSP7 candidates		left		820	779	8085.0	True	FBbt_20003413
392821837	pC1b(PDM09)_L	pC1b	pC1b				left	33161,12932,14272	675	1253	4671.0	False	FBbt_00049923
392985492	LHAV5a5_R	LHAV5a5	LHAV5a5			ADL11	right	1032,24805,16184	139	128	1157.0	False	FBbt_00051726
393003572	SLP429_R	SLP429	SLP429			PDM20	right	19341,19460,5232	72	779	432.0	False	FBbt_20002823
393051378	SIP037_R	SIP037	SIP037			PDL06	right	5670,19391,4624	189	552	1593.0	False	FBbt_20002341
393055504	SIP036_R	SIP036	SIP036			PDL06	right	5213,18522,4408	237	643	1995.0	False	FBbt_20002340
393063351	SMP272_R	SMP272	SMP272			PDL21	right	6155,12684,13256	989	3340	6625.0	False	FBbt_20003134
393171256	SMP172(AVM13)_L	SMP172	SMP172				left		174	367	1161.0	False	FBbt_20003034
393210919	SMP133_R	SMP133	SMP133			ADM07	right	23857,30208,8064	246	1007	2320.0	False	FBbt_20002995
393215048	FB6Q_L	FB6Q	FB6Q	CX	SIPSMPFB6_5	PDM25	left	30788,18440,7416	212	804	1450.0	False
393340402	SLP015_e_R	SLP015_e	SLP015		pSP3a candidates	ADL02	right	700,21247,11792	146	548	1407.0	False
393383025	KCab-s_R	KCab-s	KCab-s			PDL02	right	10436,13423,8176	235	542	745.0	False	FBbt_00110930
393387426	KCab-s_R	KCab-s	KCab-s			PDL03	right	8515,14800,7888	264	697	872.0	False	FBbt_00110930
393404592	SMP127_R	SMP127	SMP127			ADM07	left	28856,28584,5664	648	2570	5677.0	False	FBbt_20002989
393499533	SMP548(PDM29)_L	SMP548	SMP548				left		572	749	5826.0	True	FBbt_20003410
393736822	KCab-m_R	KCab-m	KCab-m			PDL04	right	15901,10535,12352	210	610	712.0	False
393766777	PPL101(y1pedc)_R	PPL101	PPL101	DAN		PDL05	right	11059,12985,14216	2197	16276	8226.0	False	FBbt_00100243
393776005	SMP085_R	SMP085	SMP085			ADM04	right	23601,32393,8816	643	3412	6133.0	False	FBbt_20002947
393883499	SIP064(PDM08)_L	SIP064	SIP064				left	31513,15862,11104	999	1072	9905.0	False	FBbt_20002368
393888286	FB6S_L	FB6S	FB6S	CX	SIPSMPFB6_6	PDM25	left	32596,17657,8528	82	316	495.0	False
394060556	KCab-s_R	KCab-s	KCab-s			PDL03	right	6348,12585,12856	223	595	708.0	False	FBbt_00110930
394060620	KCab-s_R	KCab-s	KCab-s			PDL03	right	8909,13782,9824	214	606	703.0	False	FBbt_00110930
394064790	KCab-m_R	KCab-m	KCab-m			PDL02	right	13685,12790,8544	220	607	694.0	False
394069210	KCab-m_R	KCab-m	KCab-m			PDL02	right	14598,13603,8784	214	614	681.0	False
394073547	KCab-m_R	KCab-m	KCab-m			PDL02	right	13281,14627,7992	203	561	726.0	False
394077610	KCab-m_R	KCab-m	KCab-m			PDL03	right		173	451	583.0	False
394081878	KCab-s_R	KCab-s	KCab-s			PDL04	right	8070,12055,14288	228	605	727.0	False	FBbt_00110930
394095053	SMP133_L	SMP133	SMP133			ADM07	left	27342,29782,7256	228	1195	2146.0	False	FBbt_20002995
394225044	MBON14(a3)_L	MBON14	MBON14				left		187	5172	768.0	False	FBbt_00100238
394397189	KCab-s_R	KCab-s	KCab-s			PDL04	right	13222,10952,16264	246	640	827.0	False	FBbt_00110930
394401778	KCab-m_R	KCab-m	KCab-m			PDL01	right	18710,15804,8320	214	515	749.0	False
394414724	KCab-m_R	KCab-m	KCab-m			PDL04	right	13833,10921,15488	201	552	687.0	False
394414783	KCab-m_R	KCab-m	KCab-m			PDL03	right		200	475	711.0	False
394418743	KCab-m_R	KCab-m	KCab-m			PDL02	right	12597,13147,8120	200	602	721.0	False
394427392	KCab-s_R	KCab-s	KCab-s			PDL02	right		247	650	777.0	False	FBbt_00110930
394755376	KCab-m_R	KCab-m	KCab-m			PDL03	right		192	536	684.0	False
394755632	KCab-c_R	KCab-c	KCab-c			PDL03	right		132	376	483.0	False	FBbt_00110929
394755645	KCab-c_R	KCab-c	KCab-c			PDL03	right		138	398	475.0	False	FBbt_00110929
394755742	KCab-c_R	KCab-c	KCab-c			PDL01	right		146	369	540.0	False	FBbt_00110929
394755782	KCab-c_R	KCab-c	KCab-c			PDL01	right	19635,14171,8736	156	387	557.0	False	FBbt_00110929
394759626	KCab-c_R	KCab-c	KCab-c			PDL03	right		167	482	585.0	False	FBbt_00110929
394759837	KCab-m_R	KCab-m	KCab-m			PDL01	right	17580,12637,10896	179	525	646.0	False
394764082	KCab-m_R	KCab-m	KCab-m			PDL02	right	9286,14037,8016	212	541	709.0	False
394768379	KCab-s_R	KCab-s	KCab-s			PDL02	right	15173,16392,9184	241	700	751.0	False	FBbt_00110930
395105113	KCab-m_R	KCab-m	KCab-m			PDL01	right	18618,15302,9904	202	534	652.0	False
415494049	KCg-m_R	KCg-m	KCg-m			PDL03	right	11328,15534,6336	279	860	1026.0	False	FBbt_00111061
415511327	KCg-m_R	KCg-m	KCg-m			PDL03	right	11878,16344,5992	213	791	780.0	False	FBbt_00111061
415835070	KCg-m_R	KCg-m	KCg-m			PDL03	right	10945,16240,6000	279	874	1038.0	False	FBbt_00111061
415835178	KCg-m_R	KCg-m	KCg-m			PDL03	right	10260,16471,5904	236	782	874.0	False	FBbt_00111061
415848195	KCg-m_R	KCg-m	KCg-m			PDL03	right	12479,15846,6368	213	798	776.0	False	FBbt_00111061
415848228	KCg-m_R	KCg-m	KCg-m			PDL03	right	12077,16080,6360	230	804	840.0	False	FBbt_00111061
415852518	KCg-m_R	KCg-m	KCg-m			PDL03	right	12955,15901,6328	225	756	781.0	False	FBbt_00111061
415908516	KCg-m_R	KCg-m	KCg-m			PDL01	right	18017,15697,6736	235	748	826.0	False	FBbt_00111061
416189410	KCg-m_R	KCg-m	KCg-m			PDL03	right	12271,17071,5616	221	792	802.0	False	FBbt_00111061
416189500	KCg-m_R	KCg-m	KCg-m			PDL03	right	13402,16030,6384	254	835	928.0	False	FBbt_00111061
416508862	KCg-m_R	KCg-m	KCg-m			PDL03	right	10154,16968,5632	236	729	902.0	False	FBbt_00111061
416642425	EPG(PB08)_R4	EPG	EPG	CX	EPG	PDM02	right	23724,17059,6512	470	3834	2869.0	False	FBbt_00047030
416837168	KCg-m_R	KCg-m	KCg-m			PDL03	right	7762,17686,5472	269	897	1022.0	False	FBbt_00111061
416876055	SLP278_R	SLP278	SLP278			PDL11	right	13729,17142,6448	1092	2310	8660.0	False	FBbt_20002672
417143726	SMP223_R	SMP223	SMP223		pSP2a candidates	PDL07	right	3765,18035,5456	156	681	1254.0	False	FBbt_20003085
417186612	LHPD3a5_R	LHPD3a5	LHPD3a5			PDL13	right	8556,18810,5416	127	240	1165.0	False	FBbt_00049685
417186656	LHPD3a1_R	LHPD3a1	LHPD3a1			PDL13	right	8084,20905,4584	173	688	1797.0	False	FBbt_00049375
417190793	SLP309_R	SLP309	SLP309			PDL13	right	9141,19262,4556	172	466	1404.0	False	FBbt_20002703
417199910	M_lvPNm36_R	M_lvPNm36	M_lvPNm36	ALPN	VP1l+ lvPN2 (Marin et al. Curr Biol 2020)	AVM06	right	13823,33925,34176	162	361	1586.0	False	FBbt_00049738
417204164	SLP324_R	SLP324	SLP324			PDL14	right	3776,14624,10480	138	286	1249.0	False	FBbt_20002718
417204354	LHPV4c4_a_R	LHPV4c4_a	LHPV4c4			PDL16	right		134	592	1183.0	False
417221397	SMP238_R	SMP238	SMP238			PDL11	right	15258,18362,6744	1162	1837	8850.0	False	FBbt_20003100
417536905	SMP225_R	SMP225	SMP225		DN3B candidates; PD2e2 (Dolan et al. eLife 2019)	PDL07	right	3210,17711,5968	85	493	693.0	False	FBbt_20003087
417540543	SLP337_R	SLP337	SLP337			PDL16	right	511,13723,12048	133	290	1156.0	False	FBbt_20002731
417550216	CL135_R	CL135	CL135			PDL17	right	1688,23064,20288	1294	2498	10170.0	False	FBbt_20000840
417554241	LHPV4g2_R	LHPV4g2	LHPV4g2		PV4c3 (Dolan et al. eLife 2019)	PDL16	right	144,13936,12344	139	363	1404.0	False	FBbt_00051575
417558532	SMP421_R	SMP421	SMP421		PD5g1 (Marin et al. Curr Biol 2020)	PDM10	right	12513,20955,3904	396	1327	3155.0	False	FBbt_20003283
417834021	LHPD2a4_a_R	LHPD2a4_a	LHPD2a4			PDL15	right	6148,18697,6352	318	935	2677.0	False
417869138	LHPV6f6_R	LHPV6f6	LHPV6f6			PDL14	right	1016,15806,10080	125	279	995.0	False	FBbt_00051820
417882515	SMP227_R	SMP227	SMP227		DN3B candidates; PD2e2 (Dolan et al. eLife 2019)	PDL07	right	2704,18837,6880	87	470	792.0	False	FBbt_20003089
417890128	LHPV4c4_b_R	LHPV4c4_b	LHPV4c4			PDL16	right	65,14309,11256	160	439	1416.0	False
417908800	SMP320_R	SMP320	SMP320			PDM06	right	22714,11413,15872	171	657	1451.0	False	FBbt_20003182
417998204	PFNv(PB05)_R4_C7	PFNv	PFNv	CX	PFNv	PDM02	right	22490,19190,5088	229	999	1237.0	False	FBbt_00111512
418175238	SIP060_R	SIP060	SIP060			PDL24	right	3865,21800,6408	190	465	1587.0	False	FBbt_20002364
418205694	LHPV6f4_b_R	LHPV6f4_b	LHPV6f4			PDL14	right	795,14677,9768	95	239	695.0	False
418214549	SLP171_R	SLP171	SLP171			ADL20	right	5199,28726,17216	230	921	2205.0	False	FBbt_20002565
418224106	SLP326_R	SLP326	SLP326			PDL14	right	2618,14569,9768	53	246	409.0	False	FBbt_20002720
418224293	LHPV6h1_a_R	LHPV6h1_a	LHPV6h1			PDL10	right	2491,15300,9064	233	652	2027.0	False
418224351	SLP323_R	SLP323	SLP323			PDL14	right	2008,14594,10328	155	405	1232.0	False	FBbt_20002717
418261858	SMP427_R	SMP427	SMP427			PDM10	right	14610,18942,5600	218	428	1748.0	False	FBbt_20003289
418503161	SMP245_R	SMP245	SMP245		pSP5b candidates	PDL15	right	4835,19825,6240	439	1345	3571.0	False	FBbt_20003107
418511983	SIP048_R	SIP048	SIP048			PDL15	right	3869,20515,6224	250	514	1903.0	False	FBbt_20002352
418516266	LHPD2c2_R	LHPD2c2	LHPD2c2			PDL15	right	4409,22919,6168	174	248	1402.0	False	FBbt_00051758
418516470	SMP205_R	SMP205	SMP205			PDL06	right	4008,22674,6616	189	496	1513.0	False	FBbt_20003067
418552044	LHPV6h2_R	LHPV6h2	LHPV6h2		PV6a3 (Dolan et al. eLife 2019)	PDL10	right	2738,14852,9296	325	651	2867.0	False	FBbt_00051822
418556051	SLP171_R	SLP171	SLP171			ADL20	right	4793,28214,17152	245	1212	2147.0	False	FBbt_20002565
418585726	SLP095_R	SLP095	SLP095			ADL07	right	1975,23640,14984	93	309	786.0	False	FBbt_20002489
418607079	AVLP590(SCB007)_R	AVLP590	AVLP590				right	15813,19583,6488	1245	4296	9949.0	False	FBbt_20000699
418607328	SMP433_R	SMP433	SMP433			PDM10	right	13461,22066,3812	125	373	1008.0	False	FBbt_20003295
418607477	SMP437_R	SMP437	SMP437			PDM10	right	16367,19842,5220	204	339	1820.0	False	FBbt_20003299
418611695	SMP438_R	SMP438	SMP438			PDM10	right	16121,20251,4628	142	281	1217.0	False	FBbt_20003300
418641700	SMP537_R	SMP537	SMP537			PDM24	right	16997,18644,4920	337	1344	2854.0	False	FBbt_20003399
418645869	DNES3_R	DNES3	DNES3			PDM31	right	19271,17952,6864	6	575	12.0	False
418861761	LHAV3n1_R	LHAV3n1	LHAV3n1			ADL10	right	2133,23020,18936	218	354	1764.0	False	FBbt_00051719
418865948	LHPD3a1_R	LHPD3a1	LHPD3a1			PDL13	right	6752,21552,4600	178	511	1711.0	False	FBbt_00049375
418870503	SLP087_R	SLP087	SLP087			ADL07	right	2012,23216,15408	123	311	1055.0	False	FBbt_20002481
418875451	LHPV6a9_b_R	LHPV6a9_b	LHPV6a9			PDL10	right		115	359	937.0	False
418888180	SLP342_R	SLP342	SLP342			PDL17	right	239,16428,11256	102	354	769.0	False	FBbt_20002736
418888552	SLP314_R	SLP314	SLP314			PDL13	right	8849,23460,4928	120	556	1041.0	False	FBbt_20002708
418892691	SLP314_R	SLP314	SLP314			PDL13	right	9533,20242,4220	158	527	1456.0	False	FBbt_20002708
418897332	SLP312_R	SLP312	SLP312			PDL13	right	8691,19987,4672	155	449	1508.0	False	FBbt_20002706
418922937	SLP285_R	SLP285	SLP285			PDL11	right	14766,17285,6488	111	420	744.0	False	FBbt_20002679
418969927	CL182_R	CL182	CL182			PDM11	right	18306,23234,3428	166	948	1557.0	False	FBbt_20000887
418969956	CL196_R	CL196	CL196			PDM11	right		122	586	1213.0	False	FBbt_20000901
418970095	CL194_R	CL194	CL194			PDM11	right	18394,22328,3752	94	475	765.0	False	FBbt_20000899
418970102	CL192_R	CL192	CL192			PDM11	right	18849,22942,3168	124	750	953.0	False	FBbt_20000897
418970112	CL191_R	CL191	CL191			PDM11	right	20020,23707,3792	188	1145	1698.0	False	FBbt_20000896
418970123	CL193_R	CL193	CL193			PDM11	right		90	403	680.0	False	FBbt_20000898
418970128	CL198_b_R	CL198_b	CL198			PDM11	right	19180,23362,3244	95	464	785.0	False
418970154	CL185_R	CL185	CL185			PDM11	right	18194,22707,3536	214	1114	1773.0	False	FBbt_20000890
418970196	CL182_R	CL182	CL182			PDM11	right	19215,21887,3460	138	533	1170.0	False	FBbt_20000887
418987009	SMP464_R	SMP464	SMP464			PDM12	right	22775,23290,4808	92	395	631.0	False	FBbt_20003326
419060083	PFGs(PB10)_L2_C2	PFGs	PFGs	CX	PFGs; Tdc2-PB1/2 candidates	PDM01	left	26194,20240,6808	556	2395	1449.0	False	FBbt_00111457
419207462	LHAV5a7_b_R	LHAV5a7_b	LHAV5a7			ADL11	right	893,24222,17308	191	314	1698.0	False
419216386	LHPV5h3_R	LHPV5h3	LHPV5h3			PDL08	right	570,13650,10888	143	282	1145.0	False
419230063	SLP275_R	SLP275	SLP275			PDL10	right	6378,15998,8864	182	323	1614.0	False	FBbt_20002669
419234116	LHAV3b6_a_R	LHAV3b6_a	LHAV3b6			ADL10	right	2407,21124,18200	149	490	946.0	False
419337157	SMP260_R	SMP260	SMP260			PDL18	right	10838,13007,15760	105	514	743.0	False	FBbt_20003122
419345606	SMP202_R	SMP202	SMP202			PDL06	right	6298,17153,5016	744	1962	5849.0	False	FBbt_20003064
419543946	LHAV5a7_c_R	LHAV5a7_c	LHAV5a7			ADL11	right	2041,25399,19576	224	271	1870.0	False
419548541	LHAV4g17_R	LHAV4g17	LHAV4g17			ADL05	right	762,23421,15056	363	799	3653.0	False	FBbt_00051540
419548748	LHAV5a2_a_R	LHAV5a2_a	LHAV5a2			ADL11	right	214,24513,15504	153	211	1223.0	False
419557747	LHPV6a3_b_R	LHPV6a3_b	LHPV6a3			PDL10	right	5125,16347,8432	190	241	1603.0	False
419575044	SLP208_R	SLP208	SLP208			ADL24	right	1486,25681,20352	697	889	6574.0	False	FBbt_20002602
419578845	LHAV3b8_a_R	LHAV3b8_a	LHAV3b8			ADL10	right	2512,21517,18552	132	227	1146.0	False
419588136	SLP176_R	SLP176	SLP176			ADL20	right	4768,27853,16032	158	621	1598.0	False	FBbt_20002570
419596232	SLP291_R	SLP291	SLP291			PDL11	right	13942,17459,5984	129	330	1050.0	False	FBbt_20002685
419596540	SLP287_R	SLP287	SLP287			PDL11	right	14238,17815,5696	160	457	1339.0	False	FBbt_20002681
419639581	FS4C(FQ12)_C5_L	FS4C	FS4C	CX	FB267SMP	PDM02	left	30368,16505,11840	76	233	673.0	False
419639583	FS4C(FQ12)_C3_L	FS4C	FS4C	CX	FB267SMP	PDM01	left	27876,17238,9920	88	598	736.0	False
419669180	SMP518_R	SMP518	SMP518			PDM22	right	20944,13517,10464	198	545	1667.0	False	FBbt_20003380
419669547	SMP261_R	SMP261	SMP261			PDL18	right	11338,13014,15144	63	429	366.0	False	FBbt_20003123
419880359	LHAV2i4_R	LHAV2i4	LHAV2i4			ADL04	right	2194,27736,24744	205	154	1898.0	False	FBbt_00051664
419880385	LHAV5a2_a_R	LHAV5a2_a	LHAV5a2			ADL11	right	572,24367,15120	68	103	550.0	False
419880519	LHAV5a8_R	LHAV5a8	LHAV5a8			ADL11	right	466,25479,14696	252	492	1635.0	False	FBbt_00049698
419884905	LHAV5a8_R	LHAV5a8	LHAV5a8			ADL11	right	1596,24495,16880	215	382	1594.0	False	FBbt_00049698
419884922	LHAV5a3_a_R	LHAV5a3_a	LHAV5a3			ADL11	right	1234,24571,18576	60	94	524.0	False
419884971	LHAV5a2_d_R	LHAV5a2_d	LHAV5a2			ADL11	right	1031,25090,18128	100	150	623.0	False
419885042	LHAV5a4_b_R	LHAV5a4_b	LHAV5a4			ADL11	right	589,24412,16000	121	238	1011.0	False
419889682	LHAV5a2_a_R	LHAV5a2_a	LHAV5a2			ADL11	right	807,23997,15928	95	147	678.0	False
419889751	LHAV5a9_a_R	LHAV5a9_a	LHAV5a9			ADL11	right	556,25061,14520	138	177	1148.0	False
419907780	SLP453_R	SLP453	SLP453			PVL20	right	10527,9785,21712	1048	413	7941.0	False	FBbt_20002847
419908058	SLP448_R	SLP448	SLP448			PVL02	right	11208,12160,32624	458	952	4297.0	False	FBbt_20002842
419919816	SLP083_R	SLP083	SLP083			ADL07	right	3664,22268,16632	213	475	1940.0	False	FBbt_20002477
419929377	LHAV3a1_a_R	LHAV3a1_a	LHAV3a1			ADL10	right	1220,23524,18624	173	381	1299.0	False
419980081	ATL013_R	ATL013	ATL013			PDL05	right	7037,14830,10008	144	176	1015.0	False	FBbt_20000077
420010739	SMP356_R	SMP356	SMP356			PDM07	right	21121,27261,4296	170	626	1597.0	False	FBbt_20003218
420027427	SMP219_R	SMP219	SMP219		pSP2a candidates	PDL07	right	1639,16940,9392	161	849	1165.0	False	FBbt_20003081
420221276	SLP374_R	SLP374	SLP374			PDL25	right	3161,21612,8256	326	762	1925.0	False	FBbt_20002768
420226410	LHAV5a6_b_R	LHAV5a6_b	LHAV5a6			ADL11	right	1027,24213,16520	121	160	902.0	False
420230547	LHAV5a4_c_R	LHAV5a4_c	LHAV5a4			ADL11	right	1063,23814,17432	111	174	905.0	False
420235118	LHAV5a9_b_R	LHAV5a9_b	LHAV5a9			ADL11	right	48,25093,14928	120	127	1004.0	False
420235167	SLP051_R	SLP051	SLP051			ADL04	right	2087,23989,19616	124	276	841.0	False	FBbt_20002445
420239937	SLP311_R	SLP311	SLP311			PDL13	right	8935,20108,4428	183	220	1592.0	False	FBbt_20002705
420252614	SLP038_R	SLP038	SLP038			ADL03	right	3380,25311,14288	214	552	1733.0	False	FBbt_20002432
420274150	SLP236_R	SLP236	SLP236			AVM03	right	13823,34742,32928	918	847	8453.0	False	FBbt_20002630
420325753	SMP387_R	SMP387	SMP387			PDM09	right	19959,11646,13672	980	2503	9550.0	False	FBbt_20003249
420347360	SMP306_R	SMP306	SMP306			PDM05	right	22960,13324,12960	121	477	1082.0	False	FBbt_20003168
420351087	SMP401_R	SMP401	SMP401			PDM09	right	23003,10848,17072	228	1421	1428.0	False	FBbt_20003263
420386244	SMP519_R	SMP519	SMP519			PDM22	right	21089,12670,11360	187	442	1530.0	False	FBbt_20003381
420567894	SLP088_R	SLP088	SLP088			ADL07	right	2256,23980,15592	144	303	1311.0	False	FBbt_20002482
420571563	SLP367_R	SLP367	SLP367			PDL20	right	5203,14544,16696	65	193	615.0	False	FBbt_20002761
420572095	SLP087_R	SLP087	SLP087			ADL07	right	2016,24304,15352	99	272	912.0	False	FBbt_20002481
420581268	SLP088_R	SLP088	SLP088			ADL07	right	1628,23457,16160	141	283	1184.0	False	FBbt_20002482
420586101	SMP249_R	SMP249	SMP249			PDL17	right	1346,16453,11048	338	1190	2874.0	False	FBbt_20003111
420594200	LHAV5a7_c_R	LHAV5a7_c	LHAV5a7			ADL11	right	764,25382,16892	207	273	1674.0	False
420598392	SLP039_R	SLP039	SLP039			ADL03	right	3766,24966,14456	125	270	800.0	False	FBbt_20002433
420614725	SLP291_R	SLP291	SLP291			PDL11	right	13193,16963,5960	125	354	922.0	False	FBbt_20002685
420615275	LHAD1a4_a_R	LHAD1a4_a	LHAD1a4		AD1a1 (Frechter et al. eLife 2019)	ADL03	right	4469,26406,13304	148	273	1263.0	False
420623873	SLP179_b_R	SLP179_b	SLP179			ADL20	right	4473,26979,15216	134	1026	924.0	False
420627152	SLP012_R	SLP012	SLP012			ADL02	right	936,22328,11248	204	909	1858.0	False	FBbt_20002406
420666689	SMP436_R	SMP436	SMP436			PDM10	right	14321,19564,4440	124	395	947.0	False	FBbt_20003298
420671166	SMP499_R	SMP499	SMP499			PDM18	right	16299,22509,3568	42	142	263.0	False	FBbt_20003361
420688241	SMP131_L	SMP131	SMP131			ADM07	right	24944,29962,7760	219	1779	2308.0	False	FBbt_20002993
420688294	SMP453_R	SMP453	SMP453			PDM11	right		92	650	911.0	False	FBbt_20003315
420696828	SMP411_R	SMP411	SMP411			PDM09	right	21604,11849,16304	168	428	1410.0	False	FBbt_20003273
420723066	SMP036_R	SMP036	SMP036			ADL19	right	11871,31203,19896	660	1371	5210.0	False	FBbt_20002898
420842989	FB7K_L	FB7K	FB7K	CX	SLPSIPFB7	PDL05	left		283	522	1478.0	False
420904348	SLP226_R	SLP226	SLP226			AVL12	right	1096,27359,20508	145	285	1328.0	False	FBbt_20002620
420908078	CL027_R	CL027	CL027			ADL24	right	1404,25403,20904	864	1305	9126.0	False	FBbt_20000732
420952125	SLP176_R	SLP176	SLP176			ADL20	right	4330,27484,16128	135	826	1253.0	False	FBbt_20002570
420956213	LHAD1f1_R	LHAD1f1	LHAD1f1			ADL02	right	1660,20892,9840	112	466	863.0	False	FBbt_00049326
420956527	LHAV6b3_R	LHAV6b3	LHAV6b3			ADL13	right	3599,27543,18464	199	546	1268.0	False	FBbt_00049365
420965117	AVLP024_R	AVLP024	AVLP024			ADL03	right	4032,25861,14440	543	1856	3676.0	False	FBbt_20000133
420973599	SLP191_R	SLP191	SLP191			ADL23	right	2707,25886,15432	209	976	1739.0	False	FBbt_20002585
420973612	AVLP443_R	AVLP443	AVLP443			AVL27	right	10994,32938,22248	1117	1867	10416.0	False	FBbt_20000552
420977956	SLP262_R	SLP262	SLP262			PDL07	right	5750,17656,7408	237	1206	2224.0	False	FBbt_20002656
421003580	SLP354_R	SLP354	SLP354			PDL17	right	1089,17601,13256	62	161	590.0	False	FBbt_20002748
421041565	SMP157_R	SMP157	SMP157			ADM12	right	25008,33550,17656	737	2309	6661.0	False	FBbt_20003019
421054850	SMP224_R	SMP224	SMP224			PDL07	right		69	270	543.0	False	FBbt_20003086
421055181	SMP231_R	SMP231	SMP231			PDL07	right	4095,17696,7632	58	232	479.0	False	FBbt_20003093
421068062	SMP162_R	SMP162	SMP162			AVL23	right	10491,31444,20320	245	929	1901.0	False	FBbt_20003024
421184151	FB1E_a_L	FB1E_a	FB1E	CX	SIPSMPFB1d	PDL05	left		310	518	2415.0	False
421271305	SLP113_R	SLP113	SLP113			ADL13	right	3262,27910,19296	229	1023	1451.0	False	FBbt_20002507
421292214	LHAV3b5_R	LHAV3b5	LHAV3b5			ADL10	right	929,22344,18112	127	489	811.0	False	FBbt_00051695
421297236	SLP227_R	SLP227	SLP227			AVL12	right	180,27151,19368	201	782	1270.0	False	FBbt_20002621
421297485	SLP034_R	SLP034	SLP034			ADL03	right	4307,25172,14520	736	1538	5675.0	False	FBbt_20002428
421300612	SLP012_R	SLP012	SLP012			ADL02	right	482,20998,11048	177	835	1494.0	False	FBbt_20002406
421305688	SLP195_R	SLP195	SLP195			ADL23	right	3929,27237,17440	150	457	1144.0	False	FBbt_20002589
421305971	SLP036_R	SLP036	SLP036			ADL03	right	2946,24839,13744	236	557	2069.0	False	FBbt_20002430
421310144	LHAD3a3_b_R	LHAD3a3_b	LHAD3a3			ADL17	right	16039,30700,7792	69	202	539.0	False
421313563	SLP191_R	SLP191	SLP191			ADL23	right	4294,27594,17792	254	936	2139.0	False	FBbt_20002585
421318463	SLP198_R	SLP198	SLP198			ADL23	right	4668,28252,18208	142	766	1241.0	False	FBbt_20002592
421318649	aSP-f1A_R	aSP-f1A	aSP-f1A			ADL18	right	4625,26436,11232	107	342	842.0	False
421357275	FB8G_R	FB8G	FB8G	CX	SMPSIPFB8_2	AVM10	right	11486,32341,17480	400	1422	2050.0	False
421405157	SMP400_R	SMP400	SMP400			PDM09	right	22813,11189,16592	268	1589	1765.0	False	FBbt_20003262
421605182	SLP181_R	SLP181	SLP181			ADL20	right	2919,26701,16468	107	435	1031.0	False	FBbt_20002575
421620469	LHAD3f1_b_R	LHAD3f1_b	LHAD3f1			ADL17	right	15572,30341,7408	281	360	1896.0	False
421633905	LHAV5a1_R	LHAV5a1	LHAV5a1			ADL11	right	239,24685,16152	138	192	1204.0	False	FBbt_00049360
421638281	LHAV5a5_R	LHAV5a5	LHAV5a5		AV5a1 (Dolan et al. eLife 2019)	ADL11	right	1058,25046,17132	156	179	1478.0	False	FBbt_00051726
421641859	LHPD4c1_R	LHPD4c1	LHPD4c1			PDL11	right	8593,18036,6216	1067	5258	9645.0	False	FBbt_00051768
421642652	SLP193_b_R	SLP193_b	SLP193			ADL23	right	3358,27119,16216	129	717	1295.0	False
421642764	SLP193_a_R	SLP193_a	SLP193			ADL23	right	3677,27025,15408	200	841	2068.0	False
421646999	LHAV6e1_R	LHAV6e1	LHAV6e1			AVL07	right	2614,28488,21216	771	2053	7215.0	False	FBbt_00051738
421650982	aSP-g3B_R	aSP-g3B	aSP-g3B		LHAD1e2 (Frechter et al. eLife 2019)	ADL03	right	4467,26427,14096	214	356	1612.0	False
421650988	SLP177_b_R	SLP177_b	SLP177			ADL20	right	4760,28575,16512	120	447	1022.0	False
421650994	LHAV2o1_R	LHAV2o1	LHAV2o1			AVL07	right	2638,28744,21896	685	1763	5294.0	False	FBbt_00051683
421654726	SLP157_R	SLP157	SLP157			ADL18	right	3735,24742,9416	211	744	2034.0	False	FBbt_20002551
421655012	SLP179_b_R	SLP179_b	SLP179			ADL20	right	5199,28255,16704	141	832	1291.0	False
421668365	SLP159_R	SLP159	SLP159			ADL18	right	3687,23386,7616	262	517	2289.0	False	FBbt_20002553
421698065	FB1A_R	FB1A	FB1A	CX	SMPSIPFB13	AVM08	right		242	1093	2063.0	False
421946059	SLP060_R	SLP060	SLP060			ADL05	right	532,20160,12056	901	3607	8658.0	False	FBbt_20002454
421957539	LHAD1b5_R	LHAD1b5	LHAD1b5			ADL15	right	3635,23633,9296	264	684	2228.0	False	FBbt_00051050
421957711	LHAV6a3_b_R	LHAV6a3_b	LHAV6a3			ADL13	right	4169,27348,19232	187	358	1351.0	False
421975193	SLP044_d_R	SLP044_d	SLP044			ADL03	right	4172,27121,14640	197	485	1353.0	False
421983723	LHAD1a4_a_R	LHAD1a4_a	LHAD1a4			ADL03	right	4395,26505,13688	193	347	1460.0	False
421992055	SLP179_a_R	SLP179_a	SLP179			ADL20	right	5753,28493,16488	132	502	1101.0	False
421992069	aSP-g2_R	aSP-g2	aSP-g2		LHAD1e1 (Frechter et al. eLife 2019)	ADL03	right	4477,26912,13416	188	240	1620.0	False	FBbt_00051555
422000744	SLP178_R	SLP178	SLP178			ADL20	right	5732,28517,16928	117	448	917.0	False	FBbt_20002572
422052346	SMP404_R	SMP404	SMP404			PDM09	right	20989,11363,15728	331	1621	2886.0	False	FBbt_20003266
422056477	SMP566_R	SMP566	SMP566			PVL04	right	9547,11690,24968	194	876	1664.0	False	FBbt_20003428
422056521	SMP566_R	SMP566	SMP566			PVL04	right	9974,11152,24240	238	807	1791.0	False	FBbt_20003428
422191200	FB6A_L	FB6A	FB6A	CX	SMPSIPFB6_1	PDL05	left		1663	3405	6549.0	False
422277426	CL090_c_R	CL090_c	CL090			AVL06	right	3083,28606,21088	211	436	1587.0	False
422307542	LHPV5c1_d_R	LHPV5c1_d	LHPV5c1			PDL22	right	6631,13290,12456	119	190	977.0	False
422311625	LHAV6a6_R	LHAV6a6	LHAV6a6			ADL13	right	1882,26943,18320	128	266	884.0	False	FBbt_00051733
422312019	LHAV5a3_a_R	LHAV5a3_a	LHAV5a3			ADL11	right	1600,25177,18128	81	157	734.0	False
422312023	LHAV5a3_b_R	LHAV5a3_b	LHAV5a3			ADL11	right	860,23913,16744	94	117	690.0	False
422312162	LHAV5a3_a_R	LHAV5a3_a	LHAV5a3			ADL11	right	1505,24875,17208	73	147	594.0	False
422337400	SLP321_R	SLP321	SLP321			PDL14	right	3215,15534,10208	756	884	6688.0	False	FBbt_20002715
422388958	SLP021_R	SLP021	SLP021			ADL02	right	2341,22893,9416	128	387	1274.0	False	FBbt_20002415
422401750	SIP050_R	SIP050	SIP050			PDL15	right	4292,19941,4936	149	210	971.0	False	FBbt_20002354
422622063	SMP042_R	SMP042	SMP042			ADL25	right	4853,26280,14328	578	2158	5783.0	False	FBbt_20002904
422635203	SLP151_R	SLP151	SLP151			ADL17	right	14251,30359,7808	191	665	1630.0	False	FBbt_20002545
422640861	LHPV5c1_a_R	LHPV5c1_a	LHPV5c1			PDL05	right	8105,13528,12536	191	386	1599.0	False
422644053	LHAV2f1_a_R	LHAV2f1_a	LHAV2f1			ADL22	right	935,26804,22760	120	157	1213.0	False
422656780	LHAV6a4_R	LHAV6a4	LHAV6a4			ADL13	right	2740,27578,19448	172	225	1304.0	False	FBbt_00051731
422666053	LHAV2f1_b_R	LHAV2f1_b	LHAV2f1		AV2a2 (Dolan et al. eLife 2019)	ADL22	right	1295,27127,21904	121	413	1230.0	False
422669150	SLP018_R	SLP018	SLP018		pSP3a candidates	ADL02	right	935,21543,11448	146	536	1307.0	False	FBbt_20002412
422674339	SLP164_b_R	SLP164_b	SLP164			ADL18	right	9444,29536,9472	107	436	791.0	False
422682603	PAM04_a(B2)_R	PAM04_a	PAM04	DAN		ADM08	right	20570,35908,20656	134	747	443.0	False
422725634	MBON06(B1>a)(AVM07)_L	MBON06	MBON06				left		1356	21000	9579.0	False	FBbt_00100242
422738252	SMP178_R	SMP178	SMP178			PDL05	right	10077,14964,9488	1058	6049	8187.0	False	FBbt_20003040
422742649	FB6X_R	FB6X	FB6X	CX	SMPCREFB6_4	AVM10	right	12517,33373,19904	310	1579	2182.0	False
422751191	SMP177_R	SMP177	SMP177			PDL05	right	8671,15185,8760	2333	13884	23349.0	False	FBbt_20003039
422876942	FB6E_L	FB6E	FB6E	CX	SIPSMPFB6_2	PDL05	left		1260	2152	6231.0	False
422877762	FB6U_L	FB6U	FB6U	CX	SMPCREFB6_2	AVM10	left		529	2077	3138.0	False
422881784	FB1A_L	FB1A	FB1A	CX	SMPSIPFB13	AVM08	left		252	805	2186.0	False
422971316	LHAV2c1_R	LHAV2c1	LHAV2c1			AVL07	right	1715,27635,22576	122	172	746.0	False	FBbt_00049343
422997837	LHPV11a1_R	LHPV11a1	LHPV11a1			PDM15	right	17658,16424,11712	16	460	76.0	False	FBbt_00051778
423096449	SMP007_R	SMP007	SMP007		aSP14d candidates	ADL06	right	11660,33003,20556	334	604	2852.0	False	FBbt_20002869
423096943	SMP102_R	SMP102	SMP102		aSP25a candidates	ADM04	right	22915,32912,9880	98	746	744.0	False	FBbt_20002964
423101189	oviIN_R	oviIN	oviIN				right		6863	23029	60603.0	False	FBbt_00049928
423105632	SMP205_R	SMP205	SMP205			PDL06	right	4445,22516,7040	176	422	1430.0	False	FBbt_20003067
423330124	LHAV6a3_b_R	LHAV6a3_b	LHAV6a3			ADL13	right	5331,28856,19888	191	451	1319.0	False
423343583	LHPV5c1_c_R	LHPV5c1_c	LHPV5c1			PDL05	right	5191,13509,12032	120	139	1097.0	False
423351806	LHAV7b1_R	LHAV7b1	LHAV7b1			AVL08	right	9060,32313,18800	188	633	1721.0	False	FBbt_00051749
423364866	SIP074_R	SIP074	SIP074			PDM08	right	17173,11054,14152	179	388	1330.0	False	FBbt_20002378
423382015	MBON23(a2sp)_R	MBON23	MBON23			PDL05	right	7509,13310,14016	733	4508	7663.0	False	FBbt_00049113
423416887	SLP073_R	SLP073	SLP073			ADL07	right	2942,24072,15488	414	1226	3908.0	False	FBbt_20002467
423442357	SMP480_R	SMP480	SMP480		pMP3b candidates	PDM15	right	18571,14786,10704	88	415	557.0	False	FBbt_20003342
423563311	SMP136_R	SMP136	SMP136			ADM07	right	23161,29878,7552	101	595	1106.0	False	FBbt_20002998
423671124	SLP240_a_R	SLP240_a	SLP240			AVM13	right		145	369	1038.0	False
423684795	LHAV2f1_a_R	LHAV2f1_a	LHAV2f1			ADL22	right	236,26748,20816	101	282	1015.0	False
423748579	LHPV10d1_R	LHPV10d1	LHPV10d1			PDM09	right	22332,13513,12592	1622	5206	15165.0	False	FBbt_00051777
423749262	CRE083_R	CRE083	CRE083			PDM13	right	23726,18763,9504	365	1173	3262.0	False	FBbt_20001152
423757555	SLP218_R	SLP218	SLP218			ADM04	right	23351,32674,11040	14	330	76.0	False	FBbt_20002612
423766084	SMP409_R	SMP409	SMP409			PDM09	right	21730,11198,16576	170	1000	1247.0	False	FBbt_20003271
423770604	FB5I_R	FB5I	FB5I	CX	SMPCREFB5_3	PDL05	right	9470,14123,11848	1230	4793	7313.0	False
423774471	MBON19(a2p3p)_R	MBON19	MBON19			PDL05	right	5459,15006,10552	299	1484	2660.0	False	FBbt_00111011
423792217	SMP121_L	SMP121	SMP121			ADM07	left		166	1151	1192.0	False	FBbt_20002983
423792440	SMP097_b_R	SMP097_b	SMP097			ADM04	right	24131,33319,10816	100	392	908.0	False
423852469	SMP087(ADM04)_L	SMP087	SMP087				left	27816,32884,10384	400	1618	3572.0	False	FBbt_20002949
424025668	LHPV5c1_a_R	LHPV5c1_a	LHPV5c1		L8 (Jeanne et al. Neuron 2018)	PDL05	right	8671,13841,12184	214	425	1710.0	False
424037884	SMP105_a_R	SMP105_a	SMP105		aSP25b candidates	ADM04	right	25303,32320,11728	71	361	562.0	False
424089598	SIP071_R	SIP071	SIP071			PDM08	right	19767,15188,12448	507	1031	3784.0	False	FBbt_20002375
424193116	SMP179(PDL05)_L	SMP179	SMP179				left		459	1202	3536.0	False	FBbt_20003041
424193190	SMP086(ADM04)_L	SMP086	SMP086				left	25498,31335,12448	0	1457	0.0	False	FBbt_20002948
424236821	FB7C_L	FB7C	FB7C	CX	SMPSIPFB7_1	PDM25	left	31472,18231,9288	186	680	1328.0	False
424366776	LHAV1d2_a_R	LHAV1d2_a	LHAV1d2			AVL10	right	4091,30138,28160	66	545	434.0	False
424379864	SLP234_R	SLP234	SLP234			AVM03	right	14783,32956,32632	1066	811	9701.0	False	FBbt_20002628
424384254	LHAV2k9_R	LHAV2k9	LHAV2k9			ADL04	right	1147,25440,22560	234	556	2261.0	False	FBbt_00051679
424388492	SIP085_R	SIP085	SIP085			PDM20	right	20540,19624,5184	0	67	0.0	False	FBbt_20002389
424434994	SIP064_R	SIP064	SIP064			PDM08	right	21182,15790,10272	1105	2762	10613.0	False	FBbt_20002368
424443911	SMP353_R	SMP353	SMP353			PDM07	right	16882,24025,3876	413	2789	3957.0	False	FBbt_20003215
424452682	SMP133_L	SMP133	SMP133			ADM07	left	28753,29539,5472	240	1360	2278.0	False	FBbt_20002995
424577375	FB6S_L	FB6S	FB6S	CX	SIPSMPFB6_6	PDM25	left	32158,17723,8240	97	329	606.0	False
424582092	CRE083(PDM13)_L	CRE083	CRE083				left	26182,17855,11936	301	645	2772.0	False	FBbt_20001152
424706955	LHAV1d2_a_R	LHAV1d2_a	LHAV1d2			AVL10	right	3134,30870,27656	71	307	565.0	False
424716408	LHAV3k1_R	LHAV3k1	LHAV3k1				right	4105,20478,17320	1330	2477	13318.0	False	FBbt_00051712
424720670	SLP217_R	SLP217	SLP217		aSP25c candidates	ADM04	right	23267,32719,10536	27	538	146.0	False	FBbt_20002611
424729369	SLP217_R	SLP217	SLP217		aSP25c candidates	ADM04	right	21948,32344,8576	32	574	240.0	False	FBbt_20002611
424729434	SLP332_R	SLP332	SLP332			PDL15	right	4323,22345,6064	177	391	1280.0	False	FBbt_20002726
424733177	SLP253_R	SLP253	SLP253			PDL06	right	5107,18039,4568	170	385	1524.0	False	FBbt_20002647
424754530	KCab-s_R	KCab-s	KCab-s			PDL04	right	8651,11489,13776	241	612	780.0	False	FBbt_00110930
424767514	MBON11(y1pedc>a/B)_R	MBON11	MBON11			ADM05	right	18614,35832,19448	1646	27642	13271.0	False	FBbt_00100246
424776680	LHAD1c2_R	LHAD1c2	LHAD1c2			ADL15	right	3388,23510,8192	183	220	1459.0	False	FBbt_00051055
424780893	LHAD1c2_R	LHAD1c2	LHAD1c2		ML5 (Jeanne et al. Neuron 2018)	ADL15	right	2878,23470,9584	178	367	1419.0	False	FBbt_00051055
424781115	LHAD1c2_R	LHAD1c2	LHAD1c2			ADL15	right	2404,23268,9176	156	212	1197.0	False	FBbt_00051055
424789697	MBON02(B2B'2a)_R	MBON02	MBON02			ADM07	left	21581,29092,5440	1155	19554	11422.0	False	FBbt_00111012
424792976	SMP133_L	SMP133	SMP133			ADM07	left	28133,28937,6224	197	1060	2097.0	False	FBbt_20002995
424793122	SMP504_R	SMP504	SMP504			PDM22	right	21205,12277,13880	1163	3488	8131.0	False	FBbt_20003366
424918786	PPL107(PDL05)_L	PPL107	PPL107	DAN			left		3353	7622	14768.0	False
424923616	SMP190(PDL05)_L	SMP190	SMP190				left		553	378	3916.0	True	FBbt_20003052
425060903	SLP164_a_R	SLP164_a	SLP164			ADL18	right	4118,25063,9224	79	360	636.0	False
425086839	KCab-p_R	KCab-p	KCab-p			PDL03	right		278	623	888.0	False	FBbt_00110931
425086851	KCab-p_R	KCab-p	KCab-p			PDL02	right	12110,12525,8696	269	737	900.0	False	FBbt_00110931
425104113	KCab-m_R	KCab-m	KCab-m			PDL03	right		229	545	777.0	False
425104178	CRE050(AVM07)_L	CRE050	CRE050		not yet identified MBON candidates		left		943	3086	9681.0	False	FBbt_20001119
425104216	KCab-m_R	KCab-m	KCab-m			PDL03	right		208	579	705.0	False
425112506	KCab-s_R	KCab-s	KCab-s			PDL03	right	7640,14330,8080	266	628	842.0	False	FBbt_00110930
425121937	SMP137_R	SMP137	SMP137			ADM07	right	23766,28716,3784	322	1236	2156.0	False	FBbt_20002999
425121959	LHAD1c2_R	LHAD1c2	LHAD1c2			ADL15	right	1953,23565,9848	157	256	1146.0	False	FBbt_00051055
425126008	SIP028_R	SIP028	SIP028			AVM07	right	12554,34304,21912	128	604	966.0	False	FBbt_20002332
425143700	SMP097_a_R	SMP097_a	SMP097			ADM04	right	24180,33081,10048	108	480	819.0	False
425148091	SMP085_R	SMP085	SMP085			ADM04	right	25270,32648,12264	707	3322	6822.0	False	FBbt_20002947
425276848	DPM_L	DPM	DPM				left	32605,15562,16184	7088	30007	23734.0	False	FBbt_00005780
425431837	KCab-s_R	KCab-s	KCab-s			PDL03	right		235	606	730.0	False	FBbt_00110930
425436170	KCab-m_R	KCab-m	KCab-m			PDL04	right	15599,10644,14432	202	566	641.0	False
425445301	KCab-c_R	KCab-c	KCab-c			PDL02	right	14344,15469,7024	196	545	685.0	False	FBbt_00110929
425462513	SMP258_R	SMP258	SMP258			PDL18	right	10267,12973,15944	232	529	1847.0	False	FBbt_20003120
425471220	LHAD1b6_a_R	LHAD1b6_a	LHAD1b6		AD1b2 (Frechter et al. eLife 2019) (Dolan et al. eLife 2019)	ADL15	right	2391,23281,9568	238	706	1884.0	False
425768768	KCab-s_R	KCab-s	KCab-s			PDL03	right	7926,13871,8144	237	609	762.0	False	FBbt_00110930
425768822	KCab-s_R	KCab-s	KCab-s			PDL02	right	14863,15863,8976	254	719	804.0	False	FBbt_00110930
425790257	APL_R	APL	APL				right	2995,23785,20800	16190	127151	121662.0	False	FBbt_00100222
425803370	LHAV6f2_R	LHAV6f2	LHAV6f2		CML2 (Jeanne et al. Neuron 2018)	ADL13	right	2600,26297,16628	174	511	1374.0	False	FBbt_00049703
426139965	KCab-s_R	KCab-s	KCab-s			PDL03	right	9367,15281,6752	242	643	761.0	False	FBbt_00110930
426464004	KCab-s_R	KCab-s	KCab-s			PDL03	right	10691,14252,8880	218	567	704.0	False	FBbt_00110930
426477089	KCab-s_R	KCab-s	KCab-s			PDL02	right	8724,12793,10456	232	577	731.0	False	FBbt_00110930
426818061	KCab-p_R	KCab-p	KCab-p			PDL03	right		263	642	899.0	False	FBbt_00110931
446533552	KCg-m_R	KCg-m	KCg-m			PDL03	right	10572,15975,6168	257	848	953.0	False	FBbt_00111061
446714544	PFNd(PB04)_L5_C4	PFNd	PFNd	CX	PFNd	PDM02	left	29710,15902,6776	310	1407	1494.0	False	FBbt_00111390
446826981	KCg-m_R	KCg-m	KCg-m			PDL03	right	6145,15703,6336	214	706	772.0	False	FBbt_00111061
446848967	KCg-m_R	KCg-m	KCg-m			PDL03	right	6241,16636,5592	215	794	791.0	False	FBbt_00111061
446883390	KCg-m_R	KCg-m	KCg-m			PDL03	right	12613,16094,6640	234	865	850.0	False	FBbt_00111061
447219992	KCg-m_R	KCg-m	KCg-m			PDL03	right	11441,16230,6000	197	753	688.0	False	FBbt_00111061
447224575	KCg-m_R	KCg-m	KCg-m			PDL03	right	11844,16194,7168	240	888	880.0	False	FBbt_00111061
447228814	PVLP106_R	PVLP106	PVLP106			PDL11	right	13511,16482,7040	2978	11527	26431.0	False	FBbt_20002164
447599745	SMP527_R	SMP527	SMP527			PDM24	right	15862,17325,6944	1598	2108	11515.0	False	FBbt_20003389
447872055	PLP246(SCB028)_R	PLP246	PLP246				right	8672,17619,6872	1450	2641	14766.0	False	FBbt_20001746
448204394	SIP035_R	SIP035	SIP035			PDL06	right	7935,17648,6872	191	717	1528.0	False	FBbt_20002339
448225646	LHPD3a4_b_R	LHPD3a4_b	LHPD3a4		PD3a3 (Dolan et al. eLife 2019)	PDL13	right	7498,21479,4864	208	294	2045.0	False
448234999	SMP230_R	SMP230	SMP230		PD2e2 (Dolan et al. eLife 2019)	PDL07	right		82	446	671.0	False	FBbt_20003092
448238871	SMP220_R	SMP220	SMP220		pSP2c candidates	PDL07	right		112	631	900.0	False	FBbt_20003082
448260940	LNd_R	LNd	LNd		aSP7a candidates	ADL30	right	3107,25129,18592	255	863	1968.0	False	FBbt_00004045
448342846	CRE075_R	CRE075	CRE075			PDM08	right	21536,17607,7720	880	6837	8112.0	False	FBbt_20001144
448515267	SMP221_R	SMP221	SMP221		pSP2b candidates	PDL07	right	4494,18409,5784	138	795	1199.0	False	FBbt_20003083
448536695	SIP043_R	SIP043	SIP043			PDL06	right	5146,19255,4144	134	247	1260.0	False	FBbt_20002347
448576577	CL102_R	CL102	CL102			AVL12	right	1975,25821,19992	286	531	2521.0	False	FBbt_20000807
448869118	LHPD2a2_R	LHPD2a2	LHPD2a2			PDL15	right	3828,20660,6904	381	1144	3736.0	False	FBbt_00049369
448899493	LHAV3n1_R	LHAV3n1	LHAV3n1			ADL10	right	2070,21413,18432	246	448	1969.0	False	FBbt_00051719
448908723	SLP224_R	SLP224	SLP224			AVL12	right	1625,27444,20528	350	700	3320.0	False	FBbt_20002618
448908822	SLP382_R	SLP382	SLP382			PDL26	right	1079,16592,8992	557	1049	5209.0	False	FBbt_20002776
448912981	SLP447_R	SLP447	SLP447			PVL01	right	4996,13673,17216	607	1456	5152.0	False	FBbt_20002841
448942604	SLP402_R	SLP402	SLP402			PDM07	right		150	536	1355.0	False	FBbt_20002796
448994377	CRZ02_R	CRZ02	CRZ02			PDM31	right	18570,18674,5376	250	688	1359.0	False
449205588	LHPD2a4_b_R	LHPD2a4_b	LHPD2a4			PDL15	right	4210,22128,6624	302	666	2201.0	False
449205611	LHPD2a4_a_R	LHPD2a4_a	LHPD2a4			PDL15	right	4298,21397,6368	319	759	2613.0	False
449209892	SIP051_R	SIP051	SIP051			PDL15	right	3752,22183,6848	224	466	1612.0	False	FBbt_20002355
449209971	SIP049_R	SIP049	SIP049			PDL15	right	4010,22141,7904	269	466	2174.0	False	FBbt_20002353
449218986	ATL004_R	ATL004	ATL004			ADL29	right	3788,25496,19752	290	640	2693.0	False	FBbt_20000068
449223263	LHAV3n1_R	LHAV3n1	LHAV3n1			ADL10	right	2919,24809,20528	171	223	1371.0	False	FBbt_00051719
449223347	LHAV3b5_R	LHAV3b5	LHAV3b5			ADL10	right	1894,22184,18328	115	220	867.0	False	FBbt_00051695
449223379	LHAV3b11_R	LHAV3b11	LHAV3b11			ADL10	right	719,23669,18808	112	172	749.0	False	FBbt_00051689
449227486	LHAV3b2_c_R	LHAV3b2_c	LHAV3b2			ADL10	right	1006,22326,18592	272	436	2226.0	False
449236636	SLP343_R	SLP343	SLP343			PDL17	right	1960,15641,12640	99	401	710.0	False	FBbt_20002737
449241371	SLP080_R	SLP080	SLP080			ADL07	right	3894,26466,18240	1006	1644	8876.0	False	FBbt_20002474
449244969	SLP412_R	SLP412	SLP412		PD5g1 (Marin et al. Curr Biol 2020)	PDM18	right	16392,24827,3664	117	588	938.0	False	FBbt_20002806
449250041	CL026_R	CL026	CL026			ADL20	right	6013,28174,18320	515	1353	5097.0	False	FBbt_20000731
449263368	SLP326_R	SLP326	SLP326			PDL14	right	2544,14464,10136	110	297	773.0	False	FBbt_20002720
449285328	SMP430_R	SMP430	SMP430			PDM10	right	16934,20358,3856	147	298	1157.0	False	FBbt_20003292
449288517	SMP533_R	SMP533	SMP533			PDM24	right	14961,19917,4376	202	1186	2090.0	False	FBbt_20003395
449289591	LHPV4g2_R	LHPV4g2	LHPV4g2			PDL16	right		153	471	1552.0	False	FBbt_00051575
449296405	CL169_R	CL169	CL169			PDM10	right	15482,20321,4656	241	426	1825.0	False	FBbt_20000874
449296930	SMP427_R	SMP427	SMP427			PDM10	right	13967,18258,5896	182	378	1237.0	False	FBbt_20003289
449331241	SMP523(PDM22)_L	SMP523	SMP523				left	30981,13101,13040	204	295	1632.0	False	FBbt_20003385
449335798	SMP223_R	SMP223	SMP223		pSP2a candidates	PDL07	right		91	470	567.0	False	FBbt_20003085
449438847	EPG(PB08)_L3	EPG	EPG	CX	EPG	PDM01	left	29152,19142,6904	609	4595	3640.0	False	FBbt_00047030
449555517	LHPV6a5_R	LHPV6a5	LHPV6a5			PDL10	right	4976,16705,8048	144	261	1048.0	False	FBbt_00051807
449555633	LHPV6a2_a_R	LHPV6a2_a	LHPV6a2			PDL10	right	1348,16003,9280	65	187	492.0	False
449564064	LHPV6a2_a_R	LHPV6a2_a	LHPV6a2			PDL10	right	2223,15937,9672	89	141	626.0	False
449564352	LHPV6a6_b_R	LHPV6a6_b	LHPV6a6			PDL10	right	1448,14558,9592	63	153	512.0	False
449568848	LHPV6h2_R	LHPV6h2	LHPV6h2			PDL10	right	4137,15546,8560	288	600	2500.0	False	FBbt_00051822
449568880	LHPV6a8_R	LHPV6a8	LHPV6a8			PDL10	right	1809,15098,9704	119	286	826.0	False	FBbt_00051810
449577409	LHAV3b9_a_R	LHAV3b9_a	LHAV3b9			ADL10	right	2285,21786,18880	89	110	670.0	False
449634539	SMP345_R	SMP345	SMP345			PDM07	right	17411,22970,3252	163	802	1383.0	False	FBbt_20003207
449681157	SMP232_R	SMP232	SMP232		DN3A candidates	PDL07	right	1357,17209,9984	78	583	612.0	False	FBbt_20003094
449685778	SMP403_R	SMP403	SMP403			PDM09	right	21761,10762,17456	296	1036	2010.0	False	FBbt_20003265
449749647	FR2(FQ4)_C2_L_small	FR2	FR2	CX		PDM01	left	26440,19672,6704	103	891	750.0	False	FBbt_00051236
449896330	SLP264_R	SLP264	SLP264		PV4b2 (Frechter et al. eLife 2019)	PDL07	right	3647,17932,6672	149	358	1317.0	False	FBbt_20002658
449901277	LHPV6h3_R	LHPV6h3	LHPV6h3			PDL10	right	1955,14673,9408	158	318	1266.0	False	FBbt_00051823
449905648	SLP158_R	SLP158	SLP158			ADL18	right	6882,27231,8384	200	445	1575.0	False	FBbt_20002552
449910002	LHAV5a2_a_R	LHAV5a2_a	LHAV5a2			ADL11	right	887,23611,17048	48	95	357.0	False
449910481	LHPV6h1_b_R	LHPV6h1_b	LHPV6h1			PDL10	right	2234,14927,9784	189	390	1505.0	False
449910491	LHPV6a11_b_R	LHPV6a11_b	LHPV6a11			PDL10	right	2619,15094,10256	300	550	2132.0	False
449910741	LHPV6h3_R	LHPV6h3	LHPV6h3			PDL10	right	4089,15239,8992	147	257	1142.0	False	FBbt_00051823
449910907	LHPV6h3_R	LHPV6h3	LHPV6h3			PDL10	right	4685,15943,8528	151	287	1278.0	False	FBbt_00051823
449931630	SLP343_R	SLP343	SLP343			PDL17	right	149,17940,13584	73	325	541.0	False	FBbt_20002737
449949172	CL149_R	CL149	CL149			PDL27	right	2974,15202,11392	409	789	3650.0	False	FBbt_20000854
449975227	SMP293_R	SMP293	SMP293			PDM05	right	21222,12583,15152	395	845	3203.0	False	FBbt_20003155
450004338	CL184_R	CL184	CL184			PDM11	right		277	1288	2079.0	False	FBbt_20000889
450004504	CL192_R	CL192	CL192			PDM11	right		116	539	893.0	False	FBbt_20000897
450004562	CL190_R	CL190	CL190			PDM11	right		117	464	884.0	False	FBbt_20000895
450004644	CL182_R	CL182	CL182			PDM11	right	18690,22002,3672	54	269	460.0	False	FBbt_20000887
450004974	SMP451_R	SMP451	SMP451			PDM11	right		122	641	1054.0	False	FBbt_20003313
450005014	CL193_R	CL193	CL193			PDM11	right	19823,21531,3884	100	474	792.0	False	FBbt_20000898
450008671	SMP309_R	SMP309	SMP309			PDM05	right	22735,14314,9024	40	290	295.0	False	FBbt_20003171
450026507	SMP524_R	SMP524	SMP524			PDM22	right	20911,13423,11696	96	205	803.0	False	FBbt_20003386
450034902	LPN_R	LPN	LPN			PDL18	right	10497,12517,15648	369	1099	2593.0	False	FBbt_00007432
450267976	LHAV3b6_a_R	LHAV3b6_a	LHAV3b6			ADL10	right	1540,21608,17568	146	464	972.0	False
450285679	SMP426_R	SMP426	SMP426			PDM10	right	12554,22151,3984	62	370	517.0	False	FBbt_20003288
450294326	SLP284_R	SLP284	SLP284			PDL11	right	15242,17023,6528	118	419	737.0	False	FBbt_20002678
450302778	SLP264_R	SLP264	SLP264			PDL07	right	4088,17884,5736	163	429	1417.0	False	FBbt_20002658
450354788	SMP033_R	SMP033	SMP033			ADL16	right	1619,24749,14848	419	618	4250.0	False	FBbt_20002895
450371612	SMP228_R	SMP228	SMP228		DN3A candidates	PDL07	right	2401,19173,8176	58	351	387.0	False	FBbt_20003090
450376017	SMP483_R	SMP483	SMP483			PDM15	right	17970,15851,10464	87	290	529.0	False	FBbt_20003345
450574212	LHAV5a6_b_R	LHAV5a6_b	LHAV5a6			ADL11	right	666,23857,16352	123	164	964.0	False
450579065	LHAV5a2_a_R	LHAV5a2_a	LHAV5a2			ADL11	right	1002,24643,18212	159	192	1120.0	False
450583886	SLP460(SCB019)_R	SLP460	SLP460				right	7027,18149,4888	374	425	3759.0	False	FBbt_20002854
450597298	SLP360_R	SLP360	SLP360			PDL20	right	2740,13428,12896	485	663	4529.0	False	FBbt_20002754
450609707	LHAV3b11_R	LHAV3b11	LHAV3b11			ADL10	right	1555,22075,17880	116	217	775.0	False	FBbt_00051689
450609788	SLP089_R	SLP089	SLP089			ADL07	right	1945,23894,16168	81	211	654.0	False	FBbt_20002483
450617762	SLP223_R	SLP223	SLP223			AVL12	right	3269,26939,20216	389	952	3069.0	False	FBbt_20002617
450635626	SLP285_R	SLP285	SLP285			PDL11	right	9222,17938,5200	109	484	768.0	False	FBbt_20002679
450678094	FS4B(FQ12)_C4_L	FS4B	FS4B	CX	FB128SMP	PDM02	left	28682,17747,9472	25	90	144.0	False
450678237	SMP242_R	SMP242	SMP242			PDL14	right	4209,14913,9344	233	563	1427.0	False	FBbt_20003104
450700075	SLP266_R	SLP266	SLP266			PDL07	right		104	405	1025.0	False	FBbt_20002660
450919762	LHPV4d4_R	LHPV4d4	LHPV4d4			PDL08	right	4314,15022,13928	182	473	1810.0	False	FBbt_00049405
450924155	LHAV5a1_R	LHAV5a1	LHAV5a1			ADL11	right	829,24647,15784	136	217	1237.0	False	FBbt_00049360
450933288	LHAV2i4_R	LHAV2i4	LHAV2i4			ADL04	right	990,28031,23848	175	137	1405.0	False	FBbt_00051664
450933392	LHAV2i4_R	LHAV2i4	LHAV2i4			ADL04	right	706,25114,22104	196	142	1476.0	False	FBbt_00051664
450951445	LHAV2i5_R	LHAV2i5	LHAV2i5			ADL04	right	1123,25981,21976	190	282	1245.0	False	FBbt_00051665
450971893	SLP410_R	SLP410	SLP410			PDM15	right	18332,15730,11824	33	859	256.0	False	FBbt_20002804
451015547	SMP167_R	SMP167	SMP167			AVM07	right	14003,35712,21480	68	244	555.0	False	FBbt_20003029
451040974	SMP252(PDL18)_L	SMP252	SMP252				left		975	485	6593.0	False	FBbt_20003114
451049385	LHPV10a1_R	LHPV10a1	LHPV10a1			PDM09	right	20635,10281,17368	215	653	1690.0	False	FBbt_00051775
451062462	SMP592_R	SMP592	SMP592			PVM12	right	13736,11714,16480	95	341	399.0	False	FBbt_20003454
451071081	SMP302_R	SMP302	SMP302			PDM05	right	20810,14015,16248	87	351	710.0	False	FBbt_20003164
451071417	SMP289_R	SMP289	SMP289		pMP5 candidates	PDM05	right	23875,12020,13952	97	829	494.0	False	FBbt_20003151
451118413	PI3	PI3	PI3			ADM09	left	26947,21403,7064	2	74	5.0	True
451148838	SMP162(AVL23)_L	SMP162	SMP162				left		230	633	1758.0	False	FBbt_20003024
451279196	SLP466(SCB067)_R	SLP466	SLP466				right	12813,29002,7024	267	514	1803.0	False	FBbt_20002860
451296290	LHAV3b9_b_R	LHAV3b9_b	LHAV3b9			ADL04	right	1672,23626,18352	65	191	479.0	False
451296383	SLP137_R	SLP137	SLP137			ADL16	right	2266,25614,17404	191	326	1494.0	False	FBbt_20002531
451304268	LHAV6a7_R	LHAV6a7	LHAV6a7			ADL13	right	2272,27796,18512	200	378	1547.0	False	FBbt_00051734
451308547	LHPV7a1_R	LHPV7a1	LHPV7a1			PVL04	right	10579,11685,22880	434	487	3926.0	False	FBbt_00051835
451355706	LHPV5a5_R	LHPV5a5	LHPV5a5			PDL19	right	2378,13004,11224	100	183	746.0	False	FBbt_00049695
451356082	FB9C_a_R	FB9C_a	FB9C	CX	SLPFB9_2	PDM25	right	21147,17044,7528	91	361	537.0	False
451365099	SMP371_R	SMP371	SMP371			PDM08	right	20639,16843,7408	829	1796	8735.0	False	FBbt_20003233
451382570	LHAD1b3_R	LHAD1b3	LHAD1b3			ADL15	right	2215,23718,9560	213	381	1527.0	False	FBbt_00051556
451386832	SLP144_R	SLP144	SLP144			ADL16	right	1675,26240,16360	123	692	1356.0	False	FBbt_20002538
451390676	SMP494_R	SMP494	SMP494			PDM18	right	17355,25224,3864	363	2459	2986.0	False	FBbt_20003356
451424866	SMP229_R	SMP229	SMP229		DN3A candidates	PDL07	right	1159,17136,9248	93	390	742.0	False	FBbt_20003091
451602687	LHPV6f3_d_R	LHPV6f3_d	LHPV6f3			PDL14	right	2112,15142,10216	154	304	1301.0	False
451619287	LHAV5a3_a_R	LHAV5a3_a	LHAV5a3			ADL11	right	1226,24884,16824	69	105	561.0	False
451619617	LHAV5a7_a_R	LHAV5a7_a	LHAV5a7			ADL11	right	1334,23931,17056	168	269	1352.0	False
451624794	SLP140_R	SLP140	SLP140			ADL16	right	2226,26218,15456	105	578	967.0	False	FBbt_20002534
451644891	LHAV6a5_R	LHAV6a5	LHAV6a5			ADL13	right	4221,28663,17904	159	202	1031.0	False	FBbt_00051732
451646040	LHAV6a7_R	LHAV6a7	LHAV6a7			ADL13	right	2920,27877,18160	215	381	1653.0	False	FBbt_00051734
451646125	LHPV5h5_R	LHPV5h5	LHPV5h5			PDL08	right	3221,14021,12704	143	207	918.0	False	FBbt_00051587
451650057	SLP140_R	SLP140	SLP140			ADL16	right	967,25147,14800	145	716	1235.0	False	FBbt_20002534
451658249	SLP138_R	SLP138	SLP138			ADL16	right	1513,25754,16932	137	575	1492.0	False	FBbt_20002532
451662040	SMP389_R	SMP389	SMP389			PDM09	right	20331,11580,19000	337	918	2534.0	False	FBbt_20003251
451663172	SLP018_R	SLP018	SLP018		pSP3a candidates	ADL02	right	293,22869,11816	209	643	2078.0	False	FBbt_20002412
451689001	DNp25_R	DNp25	DNp25			PDM05	right	22185,13374,16352	165	814	850.0	False	FBbt_00047658
451947899	SLP229_R	SLP229	SLP229			AVL12	right	87,27004,18784	232	781	1778.0	False	FBbt_20002623
451952653	SLP077_R	SLP077	SLP077			ADL07	right	3041,22870,17440	369	528	3211.0	False	FBbt_20002471
451960272	SLP044_e_R	SLP044_e	SLP044			ADL03	right	3917,26194,14008	97	169	551.0	False
451982195	CL077_R	CL077	CL077			AVL06	right	8231,31609,20184	251	559	1758.0	False	FBbt_20000782
451982486	SLP238_R	SLP238	SLP238			AVM03	right	14070,33321,33264	388	233	3184.0	False	FBbt_20002632
451986590	LHAV5a1_R	LHAV5a1	LHAV5a1			ADL11	right	1163,24562,16528	131	167	1165.0	False	FBbt_00049360
451987038	LHAV6a6_R	LHAV6a6	LHAV6a6			ADL13	right	1775,27969,19740	115	141	766.0	False	FBbt_00051733
451990898	LHAV5a1_R	LHAV5a1	LHAV5a1			ADL11	right	1062,24296,18296	146	216	1229.0	False	FBbt_00049360
451995306	SLP330_R	SLP330	SLP330			PDL15	right	5999,18127,4304	188	267	1415.0	False	FBbt_20002724
451995734	LHAD1b6_b_R	LHAD1b6_b	LHAD1b6			ADL15	right	3415,25032,10128	268	1048	2041.0	False
451995819	LHAV6a7_R	LHAV6a7	LHAV6a7			ADL13	right	2789,26979,17536	219	362	1676.0	False	FBbt_00051734
452029745	FB6I_R	FB6I	FB6I	CX	SMPSIPFB6_5	PDL05	right	10271,12625,12992	1004	2013	4487.0	False
452103083	SMP487_R	SMP487	SMP487			PDM15	right	18347,15784,10016	29	455	127.0	False	FBbt_20003349
452162916	SMP120_R	SMP120	SMP120			ADM07	right	24395,28532,4208	206	1228	1829.0	False	FBbt_20002982
452323015	LHAD1i2_b_R	LHAD1i2_b	LHAD1i2			ADL03	right	3559,26105,13280	167	302	1568.0	False
452327439	LHAV2k4_R	LHAV2k4	LHAV2k4			ADL04	right	1263,26006,22864	184	306	1340.0	False	FBbt_00051674
452331917	LHAV2f1_b_R	LHAV2f1_b	LHAV2f1			ADL22	right	837,27015,22016	121	364	1405.0	False
452336396	SLP049_R	SLP049	SLP049			ADL04	right	1254,25220,23088	308	663	2139.0	False	FBbt_20002443
452336897	LHAD1b6_a_R	LHAD1b6_a	LHAD1b6			ADL15	right	2684,24003,9448	311	1110	2544.0	False
452340825	SLP027_R	SLP027	SLP027		pSP3c candidates	ADL02	right	1890,21996,9896	86	317	892.0	False	FBbt_20002421
452340995	SMP283_R	SMP283	SMP283			PDL24	right	3794,18675,5384	206	557	1787.0	False	FBbt_20003145
452401052	SMP257_R	SMP257	SMP257			PDL18	right	5250,13214,15072	470	730	4372.0	False	FBbt_20003119
452401246	FB2G_b_R	FB2G_b	FB2G	CX	SIPLALFB2	PDL05	right	6248,14847,10640	417	1107	2857.0	False
452651021	LHAD1a4_b_R	LHAD1a4_b	LHAD1a4			ADL03	right	3162,25060,10928	108	212	858.0	False
452651486	LHAD1i1_R	LHAD1i1	LHAD1i1			ADL03	right	2799,25072,11768	138	385	973.0	False	FBbt_00051563
452655734	LHAV5a7_c_R	LHAV5a7_c	LHAV5a7			ADL11	right	517,24039,17168	221	291	1720.0	False
452664348	LHAV6a4_R	LHAV6a4	LHAV6a4			ADL13	right	3448,27222,19848	176	370	1301.0	False	FBbt_00051731
452672881	LHPV4d1_R	LHPV4d1	LHPV4d1			PDL08	right		146	255	1444.0	False	FBbt_00049402
452673056	SLP162_R	SLP162	SLP162			ADL18	right	4146,25853,11960	234	432	2253.0	False	FBbt_20002556
452673242	LHAV7a3_a_R	LHAV7a3_a	LHAV7a3			ADL19	right	11791,32154,19392	113	255	1102.0	False
452676790	SLP049_R	SLP049	SLP049			ADL04	right	2564,24943,20664	485	494	3783.0	False	FBbt_20002443
452677002	SLP018_R	SLP018	SLP018		pSP3a candidates	ADL02	right	896,22835,11200	195	568	1806.0	False	FBbt_20002412
452677169	LHAV6b1_b_R	LHAV6b1_b	LHAV6b1			ADL13	right	2460,26718,17824	318	630	2717.0	False
452681716	SLP049_R	SLP049	SLP049			ADL04	right	1278,23865,20080	288	288	2399.0	False	FBbt_20002443
452685249	SLP179_a_R	SLP179_a	SLP179			ADL20	right	4451,26091,14872	136	618	1141.0	False
452689494	SMP550_R	SMP550	SMP550		pSP7 candidates	PDM29	right	19511,18367,6016	1414	4831	12881.0	False	FBbt_20003412
452694446	mAL1_L	mAL1	mAL1			AVM15	left	32377,33259,22232	134	359	1424.0	False
452698565	SLP321_R	SLP321	SLP321			PDL14	right	2347,15809,10312	894	898	7919.0	False	FBbt_20002715
452742028	SMP457_R	SMP457	SMP457			PDM12	right	22598,18547,9744	164	4033	632.0	False	FBbt_20003319
452771533	SMP517_R	SMP517	SMP517			PDM22	right	21455,13713,11232	300	693	2687.0	False	FBbt_20003379
452953198	SLP076_R	SLP076	SLP076			ADL07	right	2174,25783,19056	340	474	2828.0	False	FBbt_20002470
452971138	SLP004_R	SLP004	SLP004			ADL02	right	1243,20002,10112	1923	3370	18652.0	False	FBbt_20002398
452996289	SLP044_e_R	SLP044_e	SLP044			ADL03	right	3244,25425,12016	22	267	127.0	False
453009665	LHAV6a8_R	LHAV6a8	LHAV6a8			ADL16	right	1379,24839,14080	280	686	3005.0	False
453018720	SLP047_R	SLP047	SLP047			ADL04	right	1217,23051,17552	503	721	4439.0	False	FBbt_20002441
453022644	SLP026_R	SLP026	SLP026		pSP3c candidates	ADL02	right	1808,22202,10776	96	420	957.0	False	FBbt_20002420
453026641	SLP179_a_R	SLP179_a	SLP179			ADL20	right	4006,26881,15360	113	405	920.0	False
453026883	SLP036_R	SLP036	SLP036			ADL03	right	3359,24867,12944	417	713	3200.0	False	FBbt_20002430
453026933	LHAD1f3_b_R	LHAD1f3_b	LHAD1f3			ADL02	right	904,22397,11792	249	493	2245.0	False
453030534	SLP195_R	SLP195	SLP195			ADL23	right	4208,28057,17752	127	381	1068.0	False	FBbt_20002589
453031248	LHAV7a7_R	LHAV7a7	LHAV7a7			ADL19	right	11376,32308,20896	132	596	1032.0	False	FBbt_00051748
453035422	aSP-f4_R	aSP-f4	aSP-f4			ADL18	right	4119,24237,8456	99	250	808.0	False
453044535	SLP333_R	SLP333	SLP333			PDL15	right	4395,20954,6080	83	200	562.0	False	FBbt_20002727
453053044	SLP331_R	SLP331	SLP331			PDL15	right	4197,22599,7856	219	322	1665.0	False	FBbt_20002725
453087379	SIP004_R	SIP004	SIP004			ADL08	right	14541,34714,19624	667	3573	5278.0	False	FBbt_20002308
453108601	SMP035_R	SMP035	SMP035			ADL16	right	1477,25362,17180	154	460	1185.0	False	FBbt_20002897
453130054	SMP516_R	SMP516	SMP516			PDM22	right	20878,11691,12736	422	1855	2848.0	False	FBbt_20003378
453320065	SLP220_R	SLP220	SLP220			AVL06	right	4369,29009,20184	288	824	1907.0	False	FBbt_20002614
453320313	SLP229_R	SLP229	SLP229			AVL12	right	1033,27388,19248	203	641	1600.0	False	FBbt_20002623
453329254	SLP331_R	SLP331	SLP331			PDL15	right	4326,22117,7544	204	263	1535.0	False	FBbt_20002725
453333562	SLP123_R	SLP123	SLP123			ADL14	right	8948,30157,11344	175	464	1285.0	False	FBbt_20002517
453350926	LHAD1f1_R	LHAD1f1	LHAD1f1			ADL02	right	1302,22670,11552	195	602	1674.0	False	FBbt_00049326
453350952	SLP046_R	SLP046	SLP046			ADL03	right	2605,25282,13688	152	203	1163.0	False	FBbt_20002440
453355233	SLP018_R	SLP018	SLP018		pSP3a candidates	ADL02	right	525,22874,12200	175	444	1471.0	False	FBbt_20002412
453376390	SLP036_R	SLP036	SLP036			ADL03	right	3138,25188,13136	398	634	3064.0	False	FBbt_20002430
453380528	PAM04_b(B2)_R	PAM04_b	PAM04	DAN		ADM02	right	20651,32856,8112	118	593	405.0	False
453423834	SMP452_R	SMP452	SMP452			PDM11	right		108	636	891.0	False	FBbt_20003314
453436589	SMP517_R	SMP517	SMP517			PDM22	right	20104,12841,11440	218	682	1981.0	False	FBbt_20003379
453457927	SMP216_R	SMP216	SMP216			PDL07	right	2293,18654,8208	126	548	1063.0	False	FBbt_20003078
453522986	SMP162(AVL23)_L	SMP162	SMP162				left		483	1289	3929.0	False	FBbt_20003024
453527730	SMP161(AVL23)_L	SMP161	SMP161				left		576	1056	5336.0	False	FBbt_20003023
453536432	SMP089(ADM04)_L	SMP089	SMP089				left	26366,32998,13848	786	1403	8105.0	False	FBbt_20002951
453661962	SLP145_R	SLP145	SLP145			ADL16	right	665,25699,15320	78	532	706.0	False	FBbt_20002539
453662475	SLP088_R	SLP088	SLP088			ADL07	right	2088,24590,16928	140	370	1398.0	False	FBbt_20002482
453665759	LHAV6a4_R	LHAV6a4	LHAV6a4			ADL13	right	4472,27996,19792	59	189	388.0	False	FBbt_00051731
453708274	aSP-f3_R	aSP-f3	aSP-f3		LHAD2a1 (Frechter et al. 2019)	ADL18	right	8438,29292,10720	118	255	932.0	False	FBbt_00049327
453717632	SLP043_R	SLP043	SLP043			ADL03	right	3582,26234,13728	165	360	1102.0	False	FBbt_20002437
453765256	FB2F_a_R	FB2F_a	FB2F	CX	SIPSMPFB2	PDL05	right	8590,12490,18040	277	960	2695.0	False
[truncated: 23,365 more rows]
